# Supplementary material for: Effector and regulator: Diverse functions of C. elegans C-type lectin-like domain proteins
Source: PLoS Pathog. 2021 Apr 1;17(4):e1009454. doi: 10.1371/journal.ppat.1009454 (PMC8051790; doi:10.1371/journal.ppat.1009454)
Supplement: S1 Table — (XLSX) [file ppat.1009454.s007.xlsx]

## Sheet: S1A_Table
strain	genotype	primer F (5' → 3')	primer R (5' → 3')	gDNA product (bp)	cDNA product (bp)
RB1660	clec-4(ok2050)	SHP696: caagggatatggagcgacac	SHP965: tccgctgaacccttgtcttg	x	x
MY1116	clec-4(ya1)			357
N2	wildtype			2428	1069
	clec-41(tm6722)	SHP1121: tcttgtagcagtctcggcag	SHP762: ttggacttccgagtaatggacc	1076
N2	wildtype			1946	1469
	clec-42(tm6526)	SH1122: ccgctcttgcctcagtcttg	SHP797: tgacgggttattcgggtttgg	1341
N2	wildtype			2268	1259
	clec-41(tm6722)	SHP760: tgcccttcccaaacaagatgc	SHP762: ttggacttccgagtaatggacc	276
	clec-42(tm6526)			1146
MY1127	clec-41(tm6722);clec-42(tm6526)			276
N2	wildtype			1146
	clec-41(tm6722)	SHP761: ccgtacagctacattggcgag	SHP762: ttggacttccgagtaatggacc	x
	clec-42(tm6526)			547
MY1127	clec-41(tm6722);clec-42(tm6526)			x
N2	wildtype			547
	clec-41(tm6722)	SHP795: tgaagacacagggaacgtgc	SHP797: tgacgggttattcgggtttgg	1308
	clec-42(tm6526)			381
MY1127	clec-41(tm6722);clec-42(tm6526)			381
N2	wildtype			1308
	clec-41(tm6722)	SHP796: ccaactccggcacagtgtac	SHP797: tgacgggttattcgggtttgg	522
	clec-42(tm6526)			x
MY1127	clec-41(tm6722);clec-42(tm6526)			x
N2	wildtype			522

## Sheet: S1B_Table
strain	genotype	primer A (5' → 3')a	primer A* (5' → 3')	primer B (5' → 3')b
MY1031	wt;yaEx26 (clec-4p::GFP; ttx-3p::RFP)	SHP415: accagaagccgagaatccac	SHP416: tttgaaattccaccactgttcccac	SHP417: AGTCGACCTGCAGGCATGCAAGCTaagtaggacggaataaaattgcat
MY1040	wt;yaEx35 (clec-43p::GFP; myo-2p::RFP)	SHP569: tctgtagttcgtgtctcagttagc	SHP568: gcagtttatttgaggctaccgatg	SHP570: AGTCGACCTGCAGGCATGCAAGCT aattttcattttgcgattcctttt
MY1077	wt;yaEx70 (clec-41p::GFP; myo-2p::RFP)	SHP730: ccacttgtcctttccatgctg	SHP731: gcttcccatcaatctcgattcc	SHP732: AGTCGACCTGCAGGCATGCAAGCTaagtaaagtagagtgaaaccacat
MY1084	unc-119(ed3);yaEx74 (clec-41p::GFP; clec-42p::mCherry; pPK605)	SHP776: acgcagcgtaagactgtagg	SHP777: cgtagggagaccgttgtagc	SHP778: AGTCGACCTGCAGGCATGCAAGCT tgaggaaatgattacagttgtcat
aPrimer sequence refers to the construct in bold print in column “genotype”.
bCapital letters represent the overlapping sequence to Fire vector pPD95.75.

## Sheet: S1C_Table
strain	genotype	primer A (5' → 3')a,b	primer A* (5' → 3')	primer B (5' → 3')c	primer C (5' → 3')	primer D (5' → 3')	primer D* (5' → 3')
MY1121	clec-4(ya1);unc-119(ed3); yaEx111[mtl-2p::clec-4;myo-2p::RFP;unc-119(+)]	JEP1060d: ggaacttttttgtcccatag	JEP1061d: aacaaacgtgggatgtaacc	SHP715: AGTAGGACGGAATAAAATTGcatttttgagtagagcctttgaa	SHP711: ATGCAATTTTATTCCGTCCTACTTCT	SHP712: TCTTATCAATGGCGAGGCAC	SHP708: GCCACTCGTAGTACCCACTG
MY1122	clec-4(ya1);unc-119(ed3); yaEx112[clec-4(+);myo-2p::RFP;unc-119(+)]	SHP415: accagaagccgagaatccac		SHP733: taagctcggcagtcttgtgtg
aPrimer sequence refers to the construct/gene amplicon in bold print in column “genotype”.
bPrimer caption according to Hobert 2002, BioTechniques. 32: 728-730.
cCapital letters represent the sequences complementary to clec-4.
dPujol et al., 2008, Curr Biol. 18(7): 481-489.
