# Supplementary material for: Effector and regulator: Diverse functions of C. elegans C-type lectin-like domain proteins
Source: PLoS Pathog. 2021 Apr 1;17(4):e1009454. doi: 10.1371/journal.ppat.1009454 (PMC8051790; doi:10.1371/journal.ppat.1009454)
Supplement: S2 Table — (XLSX) [file ppat.1009454.s008.xlsx]

## Sheet: legend
	legend for statistics of all Figs
	graph	displayed	results are graphically displayed in corresponding Fig
		additional	additional run belonging to the corresponding Fig but results are not shown
	bacterial treatment	OP50	Escherichia coli
		PA14	Pseudomonas aeruginosa
		MYb239	Serratia rubidaea
		Bt407	Bacillus thuringiensis
		Bt247	Bacillus thuringiensis
	hpi	hours post infection
	GLM	generalized linear model
	GLMM	generalized linear mixed model

## Sheet: S2A_Table
Fig 2	graph	run	bacterial treatment	comparison	p-value	asterisk	test	correction
A	displayed	1	PA14	clec-4(ok2050) vs N2	0.05		log-rank test	N/A
A	additional	1	OP50	clec-4(ok2050) vs N2	0.3		log-rank test	N/A
A	additional	2	PA14	clec-4(ok2050) vs N2	0.06		log-rank test	N/A
A	additional	2	OP50	clec-4(ok2050) vs N2	0.9		log-rank test	N/A
B	displayed	1, 2, 3	MYb239	clec-4(ok2050) vs N2	0.2		log-rank test	N/A
B	additional	1, 2, 3	OP50	clec-4(ok2050) vs N2	3e-05	***	log-rank test	N/A
C	displayed	1	Bt247	clec-4(ok2050) vs N2	0.00926	**	GLM, Tukey's HSD test	Bonferroni
C	displayed	1	Bt247	clec-4(ya1) vs N2	8.88e-16	***	GLM, Tukey's HSD test	Bonferroni

## Sheet: S2B_Table
Fig 3	graph	run	bacterial treatment	comparison	p-value	asterisk	test	correction
A	displayed	1	Bt247	clec-4(ok2050) vs N2	0.1159		GLMM	Bonferroni
A	displayed	1	Bt407	clec-4(ok2050) vs N2	0.9457		GLMM	Bonferroni
B	displayed	1	Bt247_6 hpi	clec-4(ok2050) vs N2	0.00831	**	GLM, Tukey's HSD test	Bonferroni
B	displayed	1	Bt407_6 hpi	clec-4(ok2050) vs N2	0.03377	*	GLM, Tukey's HSD test	Bonferroni
B	displayed	1	OP50_6 hpi	clec-4(ok2050) vs N2	0.0045	**	GLM, Tukey's HSD test	Bonferroni
B	displayed	1	Bt247_24 hpi	clec-4(ok2050) vs N2	6.44e-08	***	GLM, Tukey's HSD test	Bonferroni
B	displayed	1	Bt407_24 hpi	clec-4(ok2050) vs N2	1		GLM, Tukey's HSD test	Bonferroni
B	displayed	1	OP50_24 hpi	clec-4(ok2050) vs N2	0.73211		GLM, Tukey's HSD test	Bonferroni
B	displayed	1	Bt247_6 hpi	clec-4(ya1) vs N2	0.41425		GLM, Tukey's HSD test	Bonferroni
B	displayed	1	Bt407_6 hpi	clec-4(ya1) vs N2	0.35356		GLM, Tukey's HSD test	Bonferroni
B	displayed	1	OP50_6 hpi	clec-4(ya1) vs N2	0.0052	**	GLM, Tukey's HSD test	Bonferroni
B	displayed	1	Bt247_24 hpi	clec-4(ya1) vs N2	2.36e-06	***	GLM, Tukey's HSD test	Bonferroni
B	displayed	1	Bt407_24 hpi	clec-4(ya1) vs N2	0.23823		GLM, Tukey's HSD test	Bonferroni
B	displayed	1	OP50_24 hpi	clec-4(ya1) vs N2	1		GLM, Tukey's HSD test	Bonferroni
B	additional	2	Bt247_6 hpi	clec-4(ok2050) vs N2	1		GLM, Tukey's HSD test	Bonferroni
B	additional	2	Bt407_6 hpi	clec-4(ok2050) vs N2	0.51215		GLM, Tukey's HSD test	Bonferroni
B	additional	2	OP50_6 hpi	clec-4(ok2050) vs N2	0.57569		GLM, Tukey's HSD test	Bonferroni
B	additional	2	Bt247_24 hpi	clec-4(ok2050) vs N2	3.9e-06	***	GLM, Tukey's HSD test	Bonferroni
B	additional	2	Bt407_24 hpi	clec-4(ok2050) vs N2	1		GLM, Tukey's HSD test	Bonferroni
B	additional	2	OP50_24 hpi	clec-4(ok2050) vs N2	1		GLM, Tukey's HSD test	Bonferroni
B	additional	2	Bt247_6 hpi	clec-4(ya1) vs N2	0.04768	*	GLM, Tukey's HSD test	Bonferroni
B	additional	2	Bt407_6 hpi	clec-4(ya1) vs N2	1		GLM, Tukey's HSD test	Bonferroni
B	additional	2	OP50_6 hpi	clec-4(ya1) vs N2	1		GLM, Tukey's HSD test	Bonferroni
B	additional	2	Bt247_24 hpi	clec-4(ya1) vs N2	0.00576	**	GLM, Tukey's HSD test	Bonferroni
B	additional	2	Bt407_24 hpi	clec-4(ya1) vs N2	1		GLM, Tukey's HSD test	Bonferroni
B	additional	2	OP50_24 hpi	clec-4(ya1) vs N2	1		GLM, Tukey's HSD test	Bonferroni
B	additional	3	Bt247_6 hpi	clec-4(ok2050) vs N2	0.1687		GLM, Tukey's HSD test	Bonferroni
B	additional	3	Bt407_6 hpi	clec-4(ok2050) vs N2	1		GLM, Tukey's HSD test	Bonferroni
B	additional	3	OP50_6 hpi	clec-4(ok2050) vs N2	1		GLM, Tukey's HSD test	Bonferroni
B	additional	3	Bt247_24 hpi	clec-4(ok2050) vs N2	0.0018	**	GLM, Tukey's HSD test	Bonferroni
B	additional	3	Bt407_24 hpi	clec-4(ok2050) vs N2	1		GLM, Tukey's HSD test	Bonferroni
B	additional	3	OP50_24 hpi	clec-4(ok2050) vs N2	1		GLM, Tukey's HSD test	Bonferroni
B	additional	3	Bt247_6 hpi	clec-4(ya1) vs N2	0.0471	*	GLM, Tukey's HSD test	Bonferroni
B	additional	3	Bt407_6 hpi	clec-4(ya1) vs N2	8.3e-10	***	GLM, Tukey's HSD test	Bonferroni
B	additional	3	OP50_6 hpi	clec-4(ya1) vs N2	1		GLM, Tukey's HSD test	Bonferroni
B	additional	3	Bt247_24 hpi	clec-4(ya1) vs N2	2.97e-05	***	GLM, Tukey's HSD test	Bonferroni
B	additional	3	Bt407_24 hpi	clec-4(ya1) vs N2	1		GLM, Tukey's HSD test	Bonferroni
B	additional	3	OP50_24 hpi	clec-4(ya1) vs N2	1		GLM, Tukey's HSD test	Bonferroni
C	displayed	1	Bt247	clec-4(ok2050) vs N2	0.008658	**	Wilcoxon rank rum	Bonferroni
C	displayed	1	Bt247	clec-4(ya1) vs N2	0.015874	*	Wilcoxon rank rum	Bonferroni
C	displayed	1	Bt407	clec-4(ok2050) vs N2	0.019048	*	Wilcoxon rank rum	Bonferroni
C	displayed	1	Bt407	clec-4(ya1) vs N2	0.008658	**	Wilcoxon rank rum	Bonferroni
C	displayed	2	Bt247	clec-4(ok2050) vs N2	0.3988		Wilcoxon rank rum	Bonferroni
C	displayed	2	Bt247	clec-4(ya1) vs N2	0.7878		Wilcoxon rank rum	Bonferroni
C	displayed	2	Bt407	clec-4(ok2050) vs N2	0.017316	*	Wilcoxon rank rum	Bonferroni
C	displayed	2	Bt407	clec-4(ya1) vs N2	0.008658	**	Wilcoxon rank rum	Bonferroni
C	displayed	3	Bt247	clec-4(ok2050) vs N2	0.08226		Wilcoxon rank rum	Bonferroni
C	displayed	3	Bt247	clec-4(ya1) vs N2	0.00433	**	Wilcoxon rank rum	Bonferroni
C	displayed	3	Bt407	clec-4(ok2050) vs N2	0.008658	**	Wilcoxon rank rum	Bonferroni
C	displayed	3	Bt407	clec-4(ya1) vs N2	0.008658	**	Wilcoxon rank rum	Bonferroni
C	displayed	pooled	Bt247	clec-4(ok2050) vs N2	0.00019652	***	Wilcoxon rank rum	Bonferroni
C	displayed	pooled	Bt247	clec-4(ya1) vs N2	0.0003042	***	Wilcoxon rank rum	Bonferroni
C	displayed	pooled	Bt407	clec-4(ok2050) vs N2	9.25e-07	***	Wilcoxon rank rum	Bonferroni
C	displayed	pooled	Bt407	clec-4(ya1) vs N2	1.7416e-06	***	Wilcoxon rank rum	Bonferroni
D	displayed	1	OP50	clec-4(ok2050) vs N2	0.2132		Wilcoxon rank rum	Bonferroni
D	displayed	1	OP50	clec-4(ya1) vs N2	0.2132		Wilcoxon rank rum	Bonferroni
D	displayed	2	OP50	clec-4(ok2050) vs N2	0.14402		Wilcoxon rank rum	Bonferroni
D	displayed	2	OP50	clec-4(ya1) vs N2	0.9604		Wilcoxon rank rum	Bonferroni
D	displayed	3	OP50	clec-4(ok2050) vs N2	0.61		Wilcoxon rank rum	Bonferroni
D	displayed	3	OP50	clec-4(ya1) vs N2	1		Wilcoxon rank rum	Bonferroni
D	displayed	pooled	OP50	clec-4(ok2050) vs N2	0.017446	*	Wilcoxon rank rum	Bonferroni
D	displayed	pooled	OP50	clec-4(ya1) vs N2	0.10762		Wilcoxon rank rum	Bonferroni

## Sheet: S2C_Table
Fig 4	graph	run	bacterial treatment	comparison	p-value	asterisk	test	correction
C	displayed	1	OP50	clec-4(ok2050) vs N2	0.008	**	log-rank test	N/A
C	displayed	1	OP50	clec-4(ya1) vs N2	0.02	*	log-rank test	N/A
D	displayed	1	OP50	clec-4(ok2050) vs N2	0.4596		Wilcoxon rank rum	Bonferroni
D	displayed	1	OP50	clec-4(ya1) vs N2	0.5486		Wilcoxon rank rum	Bonferroni
D	displayed	2	OP50	clec-4(ok2050) vs N2	1		Wilcoxon rank rum	Bonferroni
D	displayed	2	OP50	clec-4(ya1) vs N2	0.9238		Wilcoxon rank rum	Bonferroni
D	displayed	3	OP50	clec-4(ok2050) vs N2	0.5776		Wilcoxon rank rum	Bonferroni
D	displayed	3	OP50	clec-4(ya1) vs N2	0.13434		Wilcoxon rank rum	Bonferroni
D	displayed	pooled	OP50	clec-4(ok2050) vs N2	0.09196		Wilcoxon rank rum	Bonferroni
D	displayed	pooled	OP50	clec-4(ya1) vs N2	0.0549		Wilcoxon rank rum	Bonferroni

## Sheet: S2D_Table
Fig 5	graph	run	bacterial treatment	comparison	p-value	asterisk	test	correction
A	displayed	1	Bt247	clec-41;clec-42(RNAi)_clone 1 vs N2	2e-16	***	GLM, Tukey's HSD test	Bonferroni
B	displayed	1	Bt247	clec-41;clec-42(RNAi)_clone 2 vs N2	0.000407	***	GLM, Tukey's HSD test	Bonferroni
C	displayed	1	PA14	clec-41;clec-42(RNAi)_clone 1 vs N2	0.3		log-rank test	N/A
C	displayed	1	OP50	clec-41;clec-42(RNAi)_clone 1 vs N2	0.5		log-rank test	N/A
D	displayed	1	MYb239	clec-41;clec-42(RNAi)_clone 1 vs N2	1		log-rank test	N/A
D	displayed	1	OP50	clec-41;clec-42(RNAi)_clone 1 vs N2	1		log-rank test	N/A

## Sheet: S2E_Table
Fig S3	graph	run	bacterial treatment	comparison	p-value	asterisk	test	correction
A	displayed	1	Bt247	clec-4(ok2050) vs N2	0.0139	*	GLM, Tukey's HSD test	Bonferroni
A	displayed	2	Bt247	clec-4(ok2050) vs N2	1		GLM, Tukey's HSD test	Bonferroni
A	displayed	3	Bt247	clec-4(ok2050) vs N2	2.43e-09	***	GLM, Tukey's HSD test	Bonferroni
A	displayed	4	Bt247	clec-4(ok2050) vs N2	0.21024		GLM, Tukey's HSD test	Bonferroni
A	displayed	5	Bt247	clec-4(ok2050) vs N2	0.00751	**	GLM, Tukey's HSD test	Bonferroni
A	displayed	6	Bt247	clec-4(ok2050) vs N2	2e-16	***	GLM, Tukey's HSD test	Bonferroni
A	displayed	7	Bt247	clec-4(ok2050) vs N2	1		GLM, Tukey's HSD test	Bonferroni
A	displayed	8	Bt247	clec-4(ok2050) vs N2	0.451973		GLM, Tukey's HSD test	Bonferroni
A	displayed	9	Bt247	clec-4(ok2050) vs N2	0.00925	**	GLM, Tukey's HSD test	Bonferroni
A	displayed	10	Bt247	clec-4(ok2050) vs N2	2.26e-11	***	GLM, Tukey's HSD test	Bonferroni
A	displayed	11	Bt247	clec-4(ok2050) vs N2	0.73233		GLM, Tukey's HSD test	Bonferroni
A	displayed	12	Bt247	clec-4(ok2050) vs N2	1.69e-07	***	GLM, Tukey's HSD test	N/A
B	displayed	1	Bt247	clec-4(ya1) vs N2	1.33e-15	***	GLM, Tukey's HSD test	Bonferroni
B	displayed	2	Bt247	clec-4(ya1) vs N2	0.00122	**	GLM, Tukey's HSD test	Bonferroni
B	displayed	3	Bt247	clec-4(ya1) vs N2	0.00301	**	GLM, Tukey's HSD test	Bonferroni
B	displayed	4	Bt247	clec-4(ya1) vs N2	0.00136	**	GLM, Tukey's HSD test	Bonferroni
C	displayed	1	Bt247	clec-4(ya1) vs N2	0.000779	***	GLM, Tukey's HSD test	Bonferroni
C	displayed	1	Bt247	MY1121 vs N2	0.984705		GLM, Tukey's HSD test	Bonferroni
C	displayed	1	Bt247	MY1122 vs N2	0.350893		GLM, Tukey's HSD test	Bonferroni
C	additional	2	Bt247	clec-4(ya1) vs N2	1.38e-06	***	GLM, Tukey's HSD test	Bonferroni
C	additional	2	Bt247	MY1121 vs N2	1		GLM, Tukey's HSD test	Bonferroni
C	additional	2	Bt247	MY1122 vs N2	0.02228	*	GLM, Tukey's HSD test	Bonferroni

## Sheet: S2F_Table
Fig S4	graph	run	bacterial treatment	comparison	p-value	asterisk	test	correction
A	displayed	2	OP50	clec-4(ok2050) vs N2	0.4		log-rank test	N/A
A	displayed	2	OP50	clec-4(ya1) vs N2	0.2		log-rank test	N/A
B	displayed	3	OP50	clec-4(ok2050) vs N2	0.6		log-rank test	N/A
B	displayed	3	OP50	clec-4(ya1) vs N2	0.008	**	log-rank test	N/A
C	displayed	1	OP50	clec-4(ok2050) vs N2	0.0468	*	Wilcoxon rank rum	Bonferroni
C	displayed	1	OP50	clec-4(ya1) vs N2	0.06856		Wilcoxon rank rum	Bonferroni
C	displayed	2	OP50	clec-4(ok2050) vs N2	0.04162	*	Wilcoxon rank rum	Bonferroni
C	displayed	2	OP50	clec-4(ya1) vs N2	0.07584		Wilcoxon rank rum	Bonferroni
C	displayed	3	OP50	clec-4(ok2050) vs N2	0.012334	*	Wilcoxon rank rum	Bonferroni
C	displayed	3	OP50	clec-4(ya1) vs N2	0.03972	*	Wilcoxon rank rum	Bonferroni
C	displayed	pooled	OP50	clec-4(ok2050) vs N2	3.374e-05	***	Wilcoxon rank rum	Bonferroni
C	displayed	pooled	OP50	clec-4(ya1) vs N2	0.0003278	***	Wilcoxon rank rum	Bonferroni

## Sheet: S2G_Table
Fig S5	graph	run	bacterial treatment	comparison	p-value	asterisk	test	correction
A	displayed	1	Bt247	clec-41;clec-42(RNAi)_clone 1 vs N2	2e-16	***	GLM, Tukey's HSD test	Bonferroni
A	displayed	2	Bt247	clec-41;clec-42(RNAi)_clone 1 vs N2	0.003517	**	GLM, Tukey's HSD test	Bonferroni
A	displayed	3	Bt247	clec-41;clec-42(RNAi)_clone 1 vs N2	2e-16	***	GLM, Tukey's HSD test	Bonferroni
A	displayed	4	Bt247	clec-41;clec-42(RNAi)_clone 1 vs N2	1.07e-14	***	GLM, Tukey's HSD test	Bonferroni
A	displayed	5	Bt247	clec-41;clec-42(RNAi)_clone 1 vs N2	0.355		GLM, Tukey's HSD test	Bonferroni
B	displayed	1	Bt247	clec-41;clec-42(RNAi)_clone 2 vs N2	0.000407	***	GLM, Tukey's HSD test	Bonferroni
B	displayed	2	Bt247	clec-41;clec-42(RNAi)_clone 2 vs N2	0.302		GLM, Tukey's HSD test	N/A
B	displayed	3	Bt247	clec-41;clec-42(RNAi)_clone 2 vs N2	0.0356	*	GLM, Tukey's HSD test	Bonferroni
B	displayed	4	Bt247	clec-41;clec-42(RNAi)_clone 2 vs N2	1		GLM, Tukey's HSD test	Bonferroni
B	displayed	5	Bt247	clec-41;clec-42(RNAi)_clone 2 vs N2	1		GLM, Tukey's HSD test	Bonferroni
C	displayed	1	Bt247	clec-41(tm6722) vs N2	1		GLM, Tukey's HSD test	Bonferroni
C	displayed	2	Bt247	clec-41(tm6722) vs N2	1		GLM, Tukey's HSD test	Bonferroni
C	displayed	3	Bt247	clec-41(tm6722) vs N2	0.639		GLM, Tukey's HSD test	N/A
C	displayed	4	Bt247	clec-41(tm6722) vs N2	1		GLM, Tukey's HSD test	Bonferroni
C	displayed	5	Bt247	clec-41(tm6722) vs N2	1		GLM, Tukey's HSD test	Bonferroni
D	displayed	1	Bt247	clec-42(tm6526) vs N2	0.0207	*	GLM, Tukey's HSD test	Bonferroni
D	displayed	2	Bt247	clec-42(tm6526) vs N2	0.00366	**	GLM, Tukey's HSD test	Bonferroni
D	displayed	3	Bt247	clec-42(tm6526) vs N2	0.00487	**	GLM, Tukey's HSD test	Bonferroni
D	displayed	4	Bt247	clec-42(tm6526) vs N2	1.03e-07	***	GLM, Tukey's HSD test	Bonferroni
D	displayed	5	Bt247	clec-42(tm6526) vs N2	0.0256	*	GLM, Tukey's HSD test	N/A
E	displayed	1	Bt247	clec-41(tm6722);clec-42(tm6526) vs N2	1		GLM, Tukey's HSD test	Bonferroni
E	displayed	2	Bt247	clec-41(tm6722);clec-42(tm6526) vs N2	0.0147	*	GLM, Tukey's HSD test	Bonferroni
