# Supplementary material for: Effector and regulator: Diverse functions of C. elegans C-type lectin-like domain proteins
Source: PLoS Pathog. 2021 Apr 1;17(4):e1009454. doi: 10.1371/journal.ppat.1009454 (PMC8051790; doi:10.1371/journal.ppat.1009454)
Supplement: S3 Table — (XLSX) [file ppat.1009454.s009.xlsx]

## Sheet: legend
	legend for raw data of all Figs
	graph	displayed	results are graphically displayed in corresponding Fig
		additional	additional run belonging to the corresponding Fig but results are not shown
	bacterial treatment	OP50	Escherichia coli
		PA14	Pseudomonas aeruginosa
		MYb239	Serratia rubidaea
		Bt407	Bacillus thuringiensis
		Bt247	Bacillus thuringiensis
	hpi	hours post infection
	status	0	censored worm
		1	dead worm
	medium	NGM	nematode growth medium
		PFM	peptone-free medium
	RNAi	clone 1	Ahringer library V-8P17
		clone 2	Ahringer library V-11P18
	MIC	minimal inhibitory concentration

## Sheet: S3A_Table
data Fig 2A
graph	run	time (hpi)	bacterial treatment	worm strain	replicate	status
additional	1	96	OP50	clec-4(ok2050)	1	0
additional	1	168	OP50	clec-4(ok2050)	1	0
additional	1	168	OP50	clec-4(ok2050)	1	0
additional	1	168	OP50	clec-4(ok2050)	1	0
additional	1	168	OP50	clec-4(ok2050)	1	0
additional	1	168	OP50	clec-4(ok2050)	1	0
additional	1	168	OP50	clec-4(ok2050)	1	0
additional	1	168	OP50	clec-4(ok2050)	1	0
additional	1	168	OP50	clec-4(ok2050)	1	0
additional	1	168	OP50	clec-4(ok2050)	1	0
additional	1	168	OP50	clec-4(ok2050)	1	0
additional	1	168	OP50	clec-4(ok2050)	1	0
additional	1	168	OP50	clec-4(ok2050)	1	0
additional	1	168	OP50	clec-4(ok2050)	1	0
additional	1	168	OP50	clec-4(ok2050)	1	0
additional	1	168	OP50	clec-4(ok2050)	1	0
additional	1	168	OP50	clec-4(ok2050)	1	0
additional	1	168	OP50	clec-4(ok2050)	1	0
additional	1	168	OP50	clec-4(ok2050)	1	0
additional	1	168	OP50	clec-4(ok2050)	1	0
additional	1	168	OP50	clec-4(ok2050)	1	0
additional	1	168	OP50	clec-4(ok2050)	1	0
additional	1	168	OP50	clec-4(ok2050)	1	0
additional	1	168	OP50	clec-4(ok2050)	1	0
additional	1	168	OP50	clec-4(ok2050)	1	0
additional	1	168	OP50	clec-4(ok2050)	1	0
additional	1	168	OP50	clec-4(ok2050)	1	0
additional	1	168	OP50	clec-4(ok2050)	1	0
additional	1	168	OP50	clec-4(ok2050)	1	0
additional	1	168	OP50	clec-4(ok2050)	1	0
additional	1	168	OP50	clec-4(ok2050)	1	0
additional	1	168	OP50	clec-4(ok2050)	2	0
additional	1	168	OP50	clec-4(ok2050)	2	0
additional	1	168	OP50	clec-4(ok2050)	2	0
additional	1	168	OP50	clec-4(ok2050)	2	0
additional	1	168	OP50	clec-4(ok2050)	2	0
additional	1	168	OP50	clec-4(ok2050)	2	0
additional	1	168	OP50	clec-4(ok2050)	2	0
additional	1	168	OP50	clec-4(ok2050)	2	0
additional	1	168	OP50	clec-4(ok2050)	2	0
additional	1	168	OP50	clec-4(ok2050)	2	0
additional	1	168	OP50	clec-4(ok2050)	2	0
additional	1	168	OP50	clec-4(ok2050)	2	0
additional	1	168	OP50	clec-4(ok2050)	2	0
additional	1	168	OP50	clec-4(ok2050)	2	0
additional	1	168	OP50	clec-4(ok2050)	2	0
additional	1	168	OP50	clec-4(ok2050)	2	0
additional	1	168	OP50	clec-4(ok2050)	2	0
additional	1	168	OP50	clec-4(ok2050)	2	0
additional	1	168	OP50	clec-4(ok2050)	2	0
additional	1	168	OP50	clec-4(ok2050)	2	0
additional	1	168	OP50	clec-4(ok2050)	2	0
additional	1	168	OP50	clec-4(ok2050)	2	0
additional	1	168	OP50	clec-4(ok2050)	2	0
additional	1	168	OP50	clec-4(ok2050)	2	0
additional	1	168	OP50	clec-4(ok2050)	2	0
additional	1	168	OP50	clec-4(ok2050)	2	0
additional	1	168	OP50	clec-4(ok2050)	2	0
additional	1	168	OP50	clec-4(ok2050)	2	0
additional	1	168	OP50	clec-4(ok2050)	2	0
additional	1	168	OP50	clec-4(ok2050)	3	0
additional	1	168	OP50	clec-4(ok2050)	3	0
additional	1	168	OP50	clec-4(ok2050)	3	0
additional	1	168	OP50	clec-4(ok2050)	3	0
additional	1	168	OP50	clec-4(ok2050)	3	0
additional	1	168	OP50	clec-4(ok2050)	3	0
additional	1	168	OP50	clec-4(ok2050)	3	0
additional	1	168	OP50	clec-4(ok2050)	3	0
additional	1	168	OP50	clec-4(ok2050)	3	0
additional	1	168	OP50	clec-4(ok2050)	3	0
additional	1	168	OP50	clec-4(ok2050)	3	0
additional	1	168	OP50	clec-4(ok2050)	3	0
additional	1	168	OP50	clec-4(ok2050)	3	0
additional	1	168	OP50	clec-4(ok2050)	3	0
additional	1	168	OP50	clec-4(ok2050)	3	0
additional	1	168	OP50	clec-4(ok2050)	3	0
additional	1	168	OP50	clec-4(ok2050)	3	0
additional	1	168	OP50	clec-4(ok2050)	3	0
additional	1	168	OP50	clec-4(ok2050)	3	0
additional	1	168	OP50	clec-4(ok2050)	3	0
additional	1	168	OP50	clec-4(ok2050)	3	0
additional	1	168	OP50	clec-4(ok2050)	3	0
additional	1	168	OP50	clec-4(ok2050)	3	0
additional	1	168	OP50	clec-4(ok2050)	3	0
additional	1	168	OP50	clec-4(ok2050)	3	0
additional	1	168	OP50	clec-4(ok2050)	3	0
additional	1	168	OP50	clec-4(ok2050)	3	0
additional	1	168	OP50	clec-4(ok2050)	3	0
additional	1	168	OP50	clec-4(ok2050)	3	0
additional	1	168	OP50	clec-4(ok2050)	3	0
additional	1	168	OP50	clec-4(ok2050)	4	0
additional	1	168	OP50	clec-4(ok2050)	4	0
additional	1	168	OP50	clec-4(ok2050)	4	0
additional	1	168	OP50	clec-4(ok2050)	4	0
additional	1	168	OP50	clec-4(ok2050)	4	0
additional	1	168	OP50	clec-4(ok2050)	4	0
additional	1	168	OP50	clec-4(ok2050)	4	0
additional	1	168	OP50	clec-4(ok2050)	4	0
additional	1	168	OP50	clec-4(ok2050)	4	0
additional	1	168	OP50	clec-4(ok2050)	4	0
additional	1	168	OP50	clec-4(ok2050)	4	0
additional	1	168	OP50	clec-4(ok2050)	4	0
additional	1	168	OP50	clec-4(ok2050)	4	0
additional	1	168	OP50	clec-4(ok2050)	4	0
additional	1	168	OP50	clec-4(ok2050)	4	0
additional	1	168	OP50	clec-4(ok2050)	4	0
additional	1	168	OP50	clec-4(ok2050)	4	0
additional	1	168	OP50	clec-4(ok2050)	4	0
additional	1	168	OP50	clec-4(ok2050)	4	0
additional	1	168	OP50	clec-4(ok2050)	4	0
additional	1	168	OP50	clec-4(ok2050)	4	0
additional	1	168	OP50	clec-4(ok2050)	4	0
additional	1	168	OP50	clec-4(ok2050)	4	0
additional	1	168	OP50	clec-4(ok2050)	4	0
additional	1	168	OP50	clec-4(ok2050)	4	0
additional	1	168	OP50	clec-4(ok2050)	4	0
additional	1	168	OP50	clec-4(ok2050)	4	0
additional	1	168	OP50	clec-4(ok2050)	4	0
additional	1	168	OP50	clec-4(ok2050)	4	0
additional	1	168	OP50	clec-4(ok2050)	4	0
additional	1	168	OP50	clec-4(ok2050)	5	0
additional	1	168	OP50	clec-4(ok2050)	5	0
additional	1	168	OP50	clec-4(ok2050)	5	0
additional	1	168	OP50	clec-4(ok2050)	5	0
additional	1	168	OP50	clec-4(ok2050)	5	0
additional	1	168	OP50	clec-4(ok2050)	5	0
additional	1	168	OP50	clec-4(ok2050)	5	0
additional	1	168	OP50	clec-4(ok2050)	5	0
additional	1	168	OP50	clec-4(ok2050)	5	0
additional	1	168	OP50	clec-4(ok2050)	5	0
additional	1	168	OP50	clec-4(ok2050)	5	0
additional	1	168	OP50	clec-4(ok2050)	5	0
additional	1	168	OP50	clec-4(ok2050)	5	0
additional	1	168	OP50	clec-4(ok2050)	5	0
additional	1	168	OP50	clec-4(ok2050)	5	0
additional	1	168	OP50	clec-4(ok2050)	5	0
additional	1	168	OP50	clec-4(ok2050)	5	0
additional	1	168	OP50	clec-4(ok2050)	5	0
additional	1	168	OP50	clec-4(ok2050)	5	0
additional	1	168	OP50	clec-4(ok2050)	5	0
additional	1	168	OP50	clec-4(ok2050)	5	0
additional	1	168	OP50	clec-4(ok2050)	5	0
additional	1	168	OP50	clec-4(ok2050)	5	0
additional	1	168	OP50	clec-4(ok2050)	5	0
additional	1	168	OP50	clec-4(ok2050)	5	0
additional	1	168	OP50	clec-4(ok2050)	5	0
additional	1	168	OP50	clec-4(ok2050)	5	0
additional	1	168	OP50	clec-4(ok2050)	5	0
additional	1	168	OP50	clec-4(ok2050)	5	0
additional	1	168	OP50	clec-4(ok2050)	5	0
additional	1	48	OP50	N2	1	0
additional	1	48	OP50	N2	1	0
additional	1	48	OP50	N2	1	0
additional	1	48	OP50	N2	1	0
additional	1	48	OP50	N2	1	0
additional	1	48	OP50	N2	1	0
additional	1	48	OP50	N2	1	0
additional	1	48	OP50	N2	1	0
additional	1	48	OP50	N2	1	0
additional	1	48	OP50	N2	1	0
additional	1	48	OP50	N2	1	0
additional	1	48	OP50	N2	1	0
additional	1	48	OP50	N2	1	0
additional	1	48	OP50	N2	1	0
additional	1	72	OP50	N2	1	0
additional	1	168	OP50	N2	1	0
additional	1	168	OP50	N2	1	0
additional	1	168	OP50	N2	1	0
additional	1	168	OP50	N2	1	0
additional	1	168	OP50	N2	1	0
additional	1	168	OP50	N2	1	0
additional	1	168	OP50	N2	1	0
additional	1	168	OP50	N2	1	0
additional	1	168	OP50	N2	1	0
additional	1	168	OP50	N2	1	0
additional	1	168	OP50	N2	1	0
additional	1	168	OP50	N2	1	0
additional	1	168	OP50	N2	1	0
additional	1	168	OP50	N2	1	0
additional	1	168	OP50	N2	1	0
additional	1	168	OP50	N2	2	1
additional	1	168	OP50	N2	2	0
additional	1	168	OP50	N2	2	0
additional	1	168	OP50	N2	2	0
additional	1	168	OP50	N2	2	0
additional	1	168	OP50	N2	2	0
additional	1	168	OP50	N2	2	0
additional	1	168	OP50	N2	2	0
additional	1	168	OP50	N2	2	0
additional	1	168	OP50	N2	2	0
additional	1	168	OP50	N2	2	0
additional	1	168	OP50	N2	2	0
additional	1	168	OP50	N2	2	0
additional	1	168	OP50	N2	2	0
additional	1	168	OP50	N2	2	0
additional	1	168	OP50	N2	2	0
additional	1	168	OP50	N2	2	0
additional	1	168	OP50	N2	2	0
additional	1	168	OP50	N2	2	0
additional	1	168	OP50	N2	2	0
additional	1	168	OP50	N2	2	0
additional	1	168	OP50	N2	2	0
additional	1	168	OP50	N2	2	0
additional	1	168	OP50	N2	2	0
additional	1	168	OP50	N2	2	0
additional	1	168	OP50	N2	2	0
additional	1	168	OP50	N2	2	0
additional	1	168	OP50	N2	2	0
additional	1	168	OP50	N2	2	0
additional	1	168	OP50	N2	2	0
additional	1	168	OP50	N2	3	0
additional	1	168	OP50	N2	3	0
additional	1	168	OP50	N2	3	0
additional	1	168	OP50	N2	3	0
additional	1	168	OP50	N2	3	0
additional	1	168	OP50	N2	3	0
additional	1	168	OP50	N2	3	0
additional	1	168	OP50	N2	3	0
additional	1	168	OP50	N2	3	0
additional	1	168	OP50	N2	3	0
additional	1	168	OP50	N2	3	0
additional	1	168	OP50	N2	3	0
additional	1	168	OP50	N2	3	0
additional	1	168	OP50	N2	3	0
additional	1	168	OP50	N2	3	0
additional	1	168	OP50	N2	3	0
additional	1	168	OP50	N2	3	0
additional	1	168	OP50	N2	3	0
additional	1	168	OP50	N2	3	0
additional	1	168	OP50	N2	3	0
additional	1	168	OP50	N2	3	0
additional	1	168	OP50	N2	3	0
additional	1	168	OP50	N2	3	0
additional	1	168	OP50	N2	3	0
additional	1	168	OP50	N2	3	0
additional	1	168	OP50	N2	3	0
additional	1	168	OP50	N2	3	0
additional	1	168	OP50	N2	3	0
additional	1	168	OP50	N2	3	0
additional	1	168	OP50	N2	3	0
additional	1	168	OP50	N2	4	0
additional	1	168	OP50	N2	4	0
additional	1	168	OP50	N2	4	0
additional	1	168	OP50	N2	4	0
additional	1	168	OP50	N2	4	0
additional	1	168	OP50	N2	4	0
additional	1	168	OP50	N2	4	0
additional	1	168	OP50	N2	4	0
additional	1	168	OP50	N2	4	0
additional	1	168	OP50	N2	4	0
additional	1	168	OP50	N2	4	0
additional	1	168	OP50	N2	4	0
additional	1	168	OP50	N2	4	0
additional	1	168	OP50	N2	4	0
additional	1	168	OP50	N2	4	0
additional	1	168	OP50	N2	4	0
additional	1	168	OP50	N2	4	0
additional	1	168	OP50	N2	4	0
additional	1	168	OP50	N2	4	0
additional	1	168	OP50	N2	4	0
additional	1	168	OP50	N2	4	0
additional	1	168	OP50	N2	4	0
additional	1	168	OP50	N2	4	0
additional	1	168	OP50	N2	4	0
additional	1	168	OP50	N2	4	0
additional	1	168	OP50	N2	4	0
additional	1	168	OP50	N2	4	0
additional	1	168	OP50	N2	4	0
additional	1	168	OP50	N2	4	0
additional	1	168	OP50	N2	4	0
additional	1	168	OP50	N2	5	0
additional	1	168	OP50	N2	5	0
additional	1	168	OP50	N2	5	0
additional	1	168	OP50	N2	5	0
additional	1	168	OP50	N2	5	0
additional	1	168	OP50	N2	5	0
additional	1	168	OP50	N2	5	0
additional	1	168	OP50	N2	5	0
additional	1	168	OP50	N2	5	0
additional	1	168	OP50	N2	5	0
additional	1	168	OP50	N2	5	0
additional	1	168	OP50	N2	5	0
additional	1	168	OP50	N2	5	0
additional	1	168	OP50	N2	5	0
additional	1	168	OP50	N2	5	0
additional	1	168	OP50	N2	5	0
additional	1	168	OP50	N2	5	0
additional	1	168	OP50	N2	5	0
additional	1	168	OP50	N2	5	0
additional	1	168	OP50	N2	5	0
additional	1	168	OP50	N2	5	0
additional	1	168	OP50	N2	5	0
additional	1	168	OP50	N2	5	0
additional	1	168	OP50	N2	5	0
additional	1	168	OP50	N2	5	0
additional	1	168	OP50	N2	5	0
additional	1	168	OP50	N2	5	0
additional	1	168	OP50	N2	5	0
additional	1	168	OP50	N2	5	0
additional	1	168	OP50	N2	5	0
displayed	1	48	PA14	clec-4(ok2050)	1	1
displayed	1	48	PA14	clec-4(ok2050)	1	0
displayed	1	48	PA14	clec-4(ok2050)	1	0
displayed	1	48	PA14	clec-4(ok2050)	1	0
displayed	1	48	PA14	clec-4(ok2050)	3	0
displayed	1	48	PA14	clec-4(ok2050)	3	0
displayed	1	48	PA14	clec-4(ok2050)	3	0
displayed	1	48	PA14	clec-4(ok2050)	3	0
displayed	1	48	PA14	clec-4(ok2050)	3	0
displayed	1	48	PA14	clec-4(ok2050)	3	0
displayed	1	48	PA14	clec-4(ok2050)	4	1
displayed	1	48	PA14	clec-4(ok2050)	4	0
displayed	1	48	PA14	clec-4(ok2050)	5	0
displayed	1	48	PA14	clec-4(ok2050)	5	0
displayed	1	48	PA14	clec-4(ok2050)	5	0
displayed	1	48	PA14	clec-4(ok2050)	5	0
displayed	1	72	PA14	clec-4(ok2050)	1	0
displayed	1	72	PA14	clec-4(ok2050)	1	0
displayed	1	72	PA14	clec-4(ok2050)	1	0
displayed	1	72	PA14	clec-4(ok2050)	1	1
displayed	1	72	PA14	clec-4(ok2050)	1	1
displayed	1	72	PA14	clec-4(ok2050)	1	1
displayed	1	72	PA14	clec-4(ok2050)	2	0
displayed	1	72	PA14	clec-4(ok2050)	2	0
displayed	1	72	PA14	clec-4(ok2050)	2	1
displayed	1	72	PA14	clec-4(ok2050)	2	1
displayed	1	72	PA14	clec-4(ok2050)	2	1
displayed	1	72	PA14	clec-4(ok2050)	2	1
displayed	1	72	PA14	clec-4(ok2050)	2	1
displayed	1	72	PA14	clec-4(ok2050)	2	1
displayed	1	72	PA14	clec-4(ok2050)	2	1
displayed	1	72	PA14	clec-4(ok2050)	2	1
displayed	1	72	PA14	clec-4(ok2050)	2	1
displayed	1	72	PA14	clec-4(ok2050)	2	1
displayed	1	72	PA14	clec-4(ok2050)	2	1
displayed	1	72	PA14	clec-4(ok2050)	2	1
displayed	1	72	PA14	clec-4(ok2050)	2	1
displayed	1	72	PA14	clec-4(ok2050)	2	1
displayed	1	72	PA14	clec-4(ok2050)	2	1
displayed	1	72	PA14	clec-4(ok2050)	2	1
displayed	1	72	PA14	clec-4(ok2050)	2	1
displayed	1	72	PA14	clec-4(ok2050)	2	1
displayed	1	72	PA14	clec-4(ok2050)	2	1
displayed	1	72	PA14	clec-4(ok2050)	2	1
displayed	1	72	PA14	clec-4(ok2050)	2	1
displayed	1	72	PA14	clec-4(ok2050)	3	1
displayed	1	72	PA14	clec-4(ok2050)	3	1
displayed	1	72	PA14	clec-4(ok2050)	3	1
displayed	1	72	PA14	clec-4(ok2050)	3	1
displayed	1	72	PA14	clec-4(ok2050)	3	1
displayed	1	72	PA14	clec-4(ok2050)	3	1
displayed	1	72	PA14	clec-4(ok2050)	3	1
displayed	1	72	PA14	clec-4(ok2050)	3	1
displayed	1	72	PA14	clec-4(ok2050)	3	1
displayed	1	72	PA14	clec-4(ok2050)	3	1
displayed	1	72	PA14	clec-4(ok2050)	3	1
displayed	1	72	PA14	clec-4(ok2050)	3	1
displayed	1	72	PA14	clec-4(ok2050)	3	1
displayed	1	72	PA14	clec-4(ok2050)	3	1
displayed	1	72	PA14	clec-4(ok2050)	3	1
displayed	1	72	PA14	clec-4(ok2050)	4	0
displayed	1	72	PA14	clec-4(ok2050)	4	0
displayed	1	72	PA14	clec-4(ok2050)	4	0
displayed	1	72	PA14	clec-4(ok2050)	4	0
displayed	1	72	PA14	clec-4(ok2050)	4	0
displayed	1	72	PA14	clec-4(ok2050)	4	1
displayed	1	72	PA14	clec-4(ok2050)	4	1
displayed	1	72	PA14	clec-4(ok2050)	4	1
displayed	1	72	PA14	clec-4(ok2050)	4	1
displayed	1	72	PA14	clec-4(ok2050)	4	1
displayed	1	72	PA14	clec-4(ok2050)	4	1
displayed	1	72	PA14	clec-4(ok2050)	4	1
displayed	1	72	PA14	clec-4(ok2050)	4	1
displayed	1	72	PA14	clec-4(ok2050)	4	1
displayed	1	72	PA14	clec-4(ok2050)	4	1
displayed	1	72	PA14	clec-4(ok2050)	4	1
displayed	1	72	PA14	clec-4(ok2050)	4	1
displayed	1	72	PA14	clec-4(ok2050)	5	1
displayed	1	72	PA14	clec-4(ok2050)	5	1
displayed	1	72	PA14	clec-4(ok2050)	5	1
displayed	1	72	PA14	clec-4(ok2050)	5	0
displayed	1	96	PA14	clec-4(ok2050)	1	0
displayed	1	96	PA14	clec-4(ok2050)	1	0
displayed	1	96	PA14	clec-4(ok2050)	1	1
displayed	1	96	PA14	clec-4(ok2050)	1	1
displayed	1	96	PA14	clec-4(ok2050)	1	1
displayed	1	96	PA14	clec-4(ok2050)	1	1
displayed	1	96	PA14	clec-4(ok2050)	1	1
displayed	1	96	PA14	clec-4(ok2050)	1	1
displayed	1	96	PA14	clec-4(ok2050)	1	1
displayed	1	96	PA14	clec-4(ok2050)	1	1
displayed	1	96	PA14	clec-4(ok2050)	1	1
displayed	1	96	PA14	clec-4(ok2050)	2	0
displayed	1	96	PA14	clec-4(ok2050)	2	1
displayed	1	96	PA14	clec-4(ok2050)	2	1
displayed	1	96	PA14	clec-4(ok2050)	2	1
displayed	1	96	PA14	clec-4(ok2050)	2	1
displayed	1	96	PA14	clec-4(ok2050)	2	1
displayed	1	96	PA14	clec-4(ok2050)	3	0
displayed	1	96	PA14	clec-4(ok2050)	3	0
displayed	1	96	PA14	clec-4(ok2050)	3	0
displayed	1	96	PA14	clec-4(ok2050)	3	1
displayed	1	96	PA14	clec-4(ok2050)	3	1
displayed	1	96	PA14	clec-4(ok2050)	3	1
displayed	1	96	PA14	clec-4(ok2050)	3	1
displayed	1	96	PA14	clec-4(ok2050)	3	1
displayed	1	96	PA14	clec-4(ok2050)	4	1
displayed	1	96	PA14	clec-4(ok2050)	4	1
displayed	1	96	PA14	clec-4(ok2050)	4	1
displayed	1	96	PA14	clec-4(ok2050)	4	0
displayed	1	96	PA14	clec-4(ok2050)	4	0
displayed	1	96	PA14	clec-4(ok2050)	4	0
displayed	1	96	PA14	clec-4(ok2050)	4	0
displayed	1	96	PA14	clec-4(ok2050)	5	0
displayed	1	96	PA14	clec-4(ok2050)	5	0
displayed	1	96	PA14	clec-4(ok2050)	5	1
displayed	1	96	PA14	clec-4(ok2050)	5	1
displayed	1	96	PA14	clec-4(ok2050)	5	1
displayed	1	96	PA14	clec-4(ok2050)	5	1
displayed	1	96	PA14	clec-4(ok2050)	5	1
displayed	1	96	PA14	clec-4(ok2050)	5	1
displayed	1	96	PA14	clec-4(ok2050)	5	1
displayed	1	96	PA14	clec-4(ok2050)	5	1
displayed	1	96	PA14	clec-4(ok2050)	5	1
displayed	1	96	PA14	clec-4(ok2050)	5	1
displayed	1	96	PA14	clec-4(ok2050)	5	1
displayed	1	120	PA14	clec-4(ok2050)	1	1
displayed	1	120	PA14	clec-4(ok2050)	1	1
displayed	1	120	PA14	clec-4(ok2050)	1	1
displayed	1	120	PA14	clec-4(ok2050)	1	1
displayed	1	120	PA14	clec-4(ok2050)	2	1
displayed	1	120	PA14	clec-4(ok2050)	3	0
displayed	1	120	PA14	clec-4(ok2050)	4	1
displayed	1	120	PA14	clec-4(ok2050)	4	1
displayed	1	120	PA14	clec-4(ok2050)	4	1
displayed	1	120	PA14	clec-4(ok2050)	5	0
displayed	1	120	PA14	clec-4(ok2050)	5	0
displayed	1	120	PA14	clec-4(ok2050)	5	1
displayed	1	120	PA14	clec-4(ok2050)	5	1
displayed	1	120	PA14	clec-4(ok2050)	5	1
displayed	1	120	PA14	clec-4(ok2050)	5	1
displayed	1	120	PA14	clec-4(ok2050)	5	1
displayed	1	144	PA14	clec-4(ok2050)	1	1
displayed	1	144	PA14	clec-4(ok2050)	1	1
displayed	1	144	PA14	clec-4(ok2050)	1	1
displayed	1	144	PA14	clec-4(ok2050)	4	1
displayed	1	168	PA14	clec-4(ok2050)	1	1
displayed	1	168	PA14	clec-4(ok2050)	1	0
displayed	1	168	PA14	clec-4(ok2050)	5	1
displayed	1	168	PA14	clec-4(ok2050)	5	0
displayed	1	48	PA14	N2	1	0
displayed	1	48	PA14	N2	2	1
displayed	1	48	PA14	N2	2	0
displayed	1	48	PA14	N2	3	0
displayed	1	48	PA14	N2	3	0
displayed	1	48	PA14	N2	3	0
displayed	1	48	PA14	N2	3	0
displayed	1	48	PA14	N2	3	0
displayed	1	48	PA14	N2	3	0
displayed	1	48	PA14	N2	3	0
displayed	1	48	PA14	N2	4	1
displayed	1	48	PA14	N2	4	0
displayed	1	48	PA14	N2	4	0
displayed	1	48	PA14	N2	4	0
displayed	1	48	PA14	N2	5	1
displayed	1	48	PA14	N2	5	0
displayed	1	48	PA14	N2	5	0
displayed	1	48	PA14	N2	5	0
displayed	1	72	PA14	N2	1	1
displayed	1	72	PA14	N2	1	1
displayed	1	72	PA14	N2	1	1
displayed	1	72	PA14	N2	1	0
displayed	1	72	PA14	N2	1	0
displayed	1	72	PA14	N2	1	0
displayed	1	72	PA14	N2	1	0
displayed	1	72	PA14	N2	1	0
displayed	1	72	PA14	N2	1	0
displayed	1	72	PA14	N2	1	0
displayed	1	72	PA14	N2	1	0
displayed	1	72	PA14	N2	1	0
displayed	1	72	PA14	N2	1	0
displayed	1	72	PA14	N2	1	0
displayed	1	72	PA14	N2	2	1
displayed	1	72	PA14	N2	2	1
displayed	1	72	PA14	N2	2	1
displayed	1	72	PA14	N2	2	1
displayed	1	72	PA14	N2	2	1
displayed	1	72	PA14	N2	2	1
displayed	1	72	PA14	N2	2	1
displayed	1	72	PA14	N2	2	1
displayed	1	72	PA14	N2	2	1
displayed	1	72	PA14	N2	2	0
displayed	1	72	PA14	N2	2	0
displayed	1	72	PA14	N2	2	0
displayed	1	72	PA14	N2	2	0
displayed	1	72	PA14	N2	2	0
displayed	1	72	PA14	N2	2	0
displayed	1	72	PA14	N2	3	1
displayed	1	72	PA14	N2	3	1
displayed	1	72	PA14	N2	3	1
displayed	1	72	PA14	N2	3	1
displayed	1	72	PA14	N2	3	0
displayed	1	72	PA14	N2	3	0
displayed	1	72	PA14	N2	3	0
displayed	1	72	PA14	N2	3	0
displayed	1	72	PA14	N2	3	0
displayed	1	72	PA14	N2	3	0
displayed	1	72	PA14	N2	3	0
displayed	1	72	PA14	N2	3	0
displayed	1	72	PA14	N2	4	1
displayed	1	72	PA14	N2	4	1
displayed	1	72	PA14	N2	4	1
displayed	1	72	PA14	N2	4	1
displayed	1	72	PA14	N2	4	1
displayed	1	72	PA14	N2	4	1
displayed	1	72	PA14	N2	4	1
displayed	1	72	PA14	N2	4	1
displayed	1	72	PA14	N2	4	0
displayed	1	72	PA14	N2	4	0
displayed	1	72	PA14	N2	4	0
displayed	1	72	PA14	N2	4	0
displayed	1	72	PA14	N2	4	0
displayed	1	72	PA14	N2	4	0
displayed	1	72	PA14	N2	5	0
displayed	1	72	PA14	N2	5	0
displayed	1	72	PA14	N2	5	1
displayed	1	72	PA14	N2	5	1
displayed	1	72	PA14	N2	5	1
displayed	1	72	PA14	N2	5	1
displayed	1	72	PA14	N2	5	1
displayed	1	72	PA14	N2	5	1
displayed	1	72	PA14	N2	5	1
displayed	1	72	PA14	N2	5	1
displayed	1	72	PA14	N2	5	1
displayed	1	96	PA14	N2	1	1
displayed	1	96	PA14	N2	1	1
displayed	1	96	PA14	N2	1	1
displayed	1	96	PA14	N2	1	1
displayed	1	96	PA14	N2	1	1
displayed	1	96	PA14	N2	1	1
displayed	1	96	PA14	N2	1	0
displayed	1	96	PA14	N2	2	1
displayed	1	96	PA14	N2	2	1
displayed	1	96	PA14	N2	2	1
displayed	1	96	PA14	N2	2	1
displayed	1	96	PA14	N2	2	0
displayed	1	96	PA14	N2	3	0
displayed	1	96	PA14	N2	3	0
displayed	1	96	PA14	N2	3	1
displayed	1	96	PA14	N2	3	1
displayed	1	96	PA14	N2	4	1
displayed	1	96	PA14	N2	4	1
displayed	1	96	PA14	N2	4	1
displayed	1	96	PA14	N2	4	1
displayed	1	96	PA14	N2	4	0
displayed	1	96	PA14	N2	4	0
displayed	1	96	PA14	N2	4	0
displayed	1	96	PA14	N2	4	0
displayed	1	96	PA14	N2	4	0
displayed	1	96	PA14	N2	5	1
displayed	1	96	PA14	N2	5	1
displayed	1	96	PA14	N2	5	1
displayed	1	96	PA14	N2	5	1
displayed	1	96	PA14	N2	5	1
displayed	1	96	PA14	N2	5	1
displayed	1	96	PA14	N2	5	1
displayed	1	96	PA14	N2	5	1
displayed	1	96	PA14	N2	5	1
displayed	1	96	PA14	N2	5	1
displayed	1	96	PA14	N2	5	1
displayed	1	96	PA14	N2	5	1
displayed	1	96	PA14	N2	5	1
displayed	1	120	PA14	N2	1	1
displayed	1	120	PA14	N2	1	1
displayed	1	120	PA14	N2	1	1
displayed	1	120	PA14	N2	2	1
displayed	1	120	PA14	N2	2	1
displayed	1	120	PA14	N2	2	1
displayed	1	120	PA14	N2	2	1
displayed	1	120	PA14	N2	2	1
displayed	1	120	PA14	N2	2	1
displayed	1	120	PA14	N2	2	1
displayed	1	120	PA14	N2	3	1
displayed	1	120	PA14	N2	3	1
displayed	1	120	PA14	N2	3	1
displayed	1	120	PA14	N2	3	1
displayed	1	120	PA14	N2	4	1
displayed	1	120	PA14	N2	4	0
displayed	1	120	PA14	N2	4	0
displayed	1	120	PA14	N2	5	1
displayed	1	120	PA14	N2	5	1
displayed	1	144	PA14	N2	1	1
displayed	1	144	PA14	N2	1	1
displayed	1	144	PA14	N2	1	0
displayed	1	144	PA14	N2	2	1
displayed	1	144	PA14	N2	3	0
displayed	1	144	PA14	N2	3	1
displayed	1	144	PA14	N2	3	1
displayed	1	168	PA14	N2	1	0
displayed	1	168	PA14	N2	1	0
additional	2	168	OP50	clec-4(ok2050)	1	0
additional	2	168	OP50	clec-4(ok2050)	1	0
additional	2	168	OP50	clec-4(ok2050)	1	0
additional	2	168	OP50	clec-4(ok2050)	1	0
additional	2	168	OP50	clec-4(ok2050)	1	0
additional	2	168	OP50	clec-4(ok2050)	1	0
additional	2	168	OP50	clec-4(ok2050)	1	0
additional	2	168	OP50	clec-4(ok2050)	1	0
additional	2	168	OP50	clec-4(ok2050)	1	0
additional	2	168	OP50	clec-4(ok2050)	1	0
additional	2	168	OP50	clec-4(ok2050)	1	0
additional	2	168	OP50	clec-4(ok2050)	1	0
additional	2	168	OP50	clec-4(ok2050)	1	0
additional	2	168	OP50	clec-4(ok2050)	1	0
additional	2	168	OP50	clec-4(ok2050)	1	0
additional	2	168	OP50	clec-4(ok2050)	1	0
additional	2	168	OP50	clec-4(ok2050)	1	0
additional	2	168	OP50	clec-4(ok2050)	1	0
additional	2	168	OP50	clec-4(ok2050)	1	0
additional	2	168	OP50	clec-4(ok2050)	1	0
additional	2	168	OP50	clec-4(ok2050)	1	0
additional	2	168	OP50	clec-4(ok2050)	1	0
additional	2	168	OP50	clec-4(ok2050)	1	0
additional	2	168	OP50	clec-4(ok2050)	1	0
additional	2	168	OP50	clec-4(ok2050)	1	0
additional	2	168	OP50	clec-4(ok2050)	1	0
additional	2	168	OP50	clec-4(ok2050)	1	0
additional	2	168	OP50	clec-4(ok2050)	1	0
additional	2	168	OP50	clec-4(ok2050)	1	0
additional	2	168	OP50	clec-4(ok2050)	1	0
additional	2	48	OP50	clec-4(ok2050)	2	0
additional	2	120	OP50	clec-4(ok2050)	2	0
additional	2	144	OP50	clec-4(ok2050)	2	0
additional	2	144	OP50	clec-4(ok2050)	2	0
additional	2	144	OP50	clec-4(ok2050)	2	0
additional	2	144	OP50	clec-4(ok2050)	2	0
additional	2	144	OP50	clec-4(ok2050)	2	0
additional	2	168	OP50	clec-4(ok2050)	2	0
additional	2	168	OP50	clec-4(ok2050)	2	0
additional	2	168	OP50	clec-4(ok2050)	2	0
additional	2	168	OP50	clec-4(ok2050)	2	0
additional	2	168	OP50	clec-4(ok2050)	2	0
additional	2	168	OP50	clec-4(ok2050)	2	0
additional	2	168	OP50	clec-4(ok2050)	2	0
additional	2	168	OP50	clec-4(ok2050)	2	0
additional	2	168	OP50	clec-4(ok2050)	2	0
additional	2	168	OP50	clec-4(ok2050)	2	0
additional	2	168	OP50	clec-4(ok2050)	2	0
additional	2	168	OP50	clec-4(ok2050)	2	0
additional	2	168	OP50	clec-4(ok2050)	2	0
additional	2	168	OP50	clec-4(ok2050)	2	0
additional	2	168	OP50	clec-4(ok2050)	2	0
additional	2	168	OP50	clec-4(ok2050)	2	0
additional	2	168	OP50	clec-4(ok2050)	2	0
additional	2	168	OP50	clec-4(ok2050)	2	0
additional	2	168	OP50	clec-4(ok2050)	2	0
additional	2	168	OP50	clec-4(ok2050)	2	0
additional	2	168	OP50	clec-4(ok2050)	2	0
additional	2	168	OP50	clec-4(ok2050)	2	0
additional	2	168	OP50	clec-4(ok2050)	2	0
additional	2	96	OP50	clec-4(ok2050)	3	0
additional	2	120	OP50	clec-4(ok2050)	3	1
additional	2	160	OP50	clec-4(ok2050)	3	0
additional	2	160	OP50	clec-4(ok2050)	3	0
additional	2	160	OP50	clec-4(ok2050)	3	0
additional	2	160	OP50	clec-4(ok2050)	3	0
additional	2	160	OP50	clec-4(ok2050)	3	0
additional	2	160	OP50	clec-4(ok2050)	3	0
additional	2	160	OP50	clec-4(ok2050)	3	0
additional	2	160	OP50	clec-4(ok2050)	3	0
additional	2	160	OP50	clec-4(ok2050)	3	0
additional	2	160	OP50	clec-4(ok2050)	3	0
additional	2	160	OP50	clec-4(ok2050)	3	0
additional	2	160	OP50	clec-4(ok2050)	3	0
additional	2	160	OP50	clec-4(ok2050)	3	0
additional	2	160	OP50	clec-4(ok2050)	3	0
additional	2	160	OP50	clec-4(ok2050)	3	0
additional	2	160	OP50	clec-4(ok2050)	3	0
additional	2	160	OP50	clec-4(ok2050)	3	0
additional	2	160	OP50	clec-4(ok2050)	3	0
additional	2	160	OP50	clec-4(ok2050)	3	0
additional	2	160	OP50	clec-4(ok2050)	3	0
additional	2	160	OP50	clec-4(ok2050)	3	0
additional	2	160	OP50	clec-4(ok2050)	3	0
additional	2	160	OP50	clec-4(ok2050)	3	0
additional	2	160	OP50	clec-4(ok2050)	3	0
additional	2	160	OP50	clec-4(ok2050)	3	0
additional	2	160	OP50	clec-4(ok2050)	3	0
additional	2	160	OP50	clec-4(ok2050)	3	0
additional	2	160	OP50	clec-4(ok2050)	3	0
additional	2	72	OP50	clec-4(ok2050)	4	1
additional	2	72	OP50	clec-4(ok2050)	4	1
additional	2	144	OP50	clec-4(ok2050)	4	1
additional	2	168	OP50	clec-4(ok2050)	4	0
additional	2	168	OP50	clec-4(ok2050)	4	0
additional	2	168	OP50	clec-4(ok2050)	4	0
additional	2	168	OP50	clec-4(ok2050)	4	0
additional	2	168	OP50	clec-4(ok2050)	4	0
additional	2	168	OP50	clec-4(ok2050)	4	0
additional	2	168	OP50	clec-4(ok2050)	4	0
additional	2	168	OP50	clec-4(ok2050)	4	0
additional	2	168	OP50	clec-4(ok2050)	4	0
additional	2	168	OP50	clec-4(ok2050)	4	0
additional	2	168	OP50	clec-4(ok2050)	4	0
additional	2	168	OP50	clec-4(ok2050)	4	0
additional	2	168	OP50	clec-4(ok2050)	4	0
additional	2	168	OP50	clec-4(ok2050)	4	0
additional	2	168	OP50	clec-4(ok2050)	4	0
additional	2	168	OP50	clec-4(ok2050)	4	0
additional	2	168	OP50	clec-4(ok2050)	4	0
additional	2	168	OP50	clec-4(ok2050)	4	0
additional	2	168	OP50	clec-4(ok2050)	4	0
additional	2	168	OP50	clec-4(ok2050)	4	0
additional	2	168	OP50	clec-4(ok2050)	4	0
additional	2	168	OP50	clec-4(ok2050)	4	0
additional	2	168	OP50	clec-4(ok2050)	4	0
additional	2	168	OP50	clec-4(ok2050)	4	0
additional	2	168	OP50	clec-4(ok2050)	4	0
additional	2	168	OP50	clec-4(ok2050)	4	0
additional	2	168	OP50	clec-4(ok2050)	4	0
additional	2	24	OP50	clec-4(ok2050)	5	0
additional	2	96	OP50	clec-4(ok2050)	5	0
additional	2	168	OP50	clec-4(ok2050)	5	0
additional	2	168	OP50	clec-4(ok2050)	5	0
additional	2	168	OP50	clec-4(ok2050)	5	0
additional	2	168	OP50	clec-4(ok2050)	5	0
additional	2	168	OP50	clec-4(ok2050)	5	0
additional	2	168	OP50	clec-4(ok2050)	5	0
additional	2	168	OP50	clec-4(ok2050)	5	0
additional	2	168	OP50	clec-4(ok2050)	5	0
additional	2	168	OP50	clec-4(ok2050)	5	0
additional	2	168	OP50	clec-4(ok2050)	5	0
additional	2	168	OP50	clec-4(ok2050)	5	0
additional	2	168	OP50	clec-4(ok2050)	5	0
additional	2	168	OP50	clec-4(ok2050)	5	0
additional	2	168	OP50	clec-4(ok2050)	5	0
additional	2	168	OP50	clec-4(ok2050)	5	0
additional	2	168	OP50	clec-4(ok2050)	5	0
additional	2	168	OP50	clec-4(ok2050)	5	0
additional	2	168	OP50	clec-4(ok2050)	5	0
additional	2	168	OP50	clec-4(ok2050)	5	0
additional	2	168	OP50	clec-4(ok2050)	5	0
additional	2	168	OP50	clec-4(ok2050)	5	0
additional	2	168	OP50	clec-4(ok2050)	5	0
additional	2	168	OP50	clec-4(ok2050)	5	0
additional	2	168	OP50	clec-4(ok2050)	5	0
additional	2	168	OP50	clec-4(ok2050)	5	0
additional	2	168	OP50	clec-4(ok2050)	5	0
additional	2	168	OP50	clec-4(ok2050)	5	0
additional	2	168	OP50	clec-4(ok2050)	5	0
additional	2	144	OP50	N2	1	1
additional	2	168	OP50	N2	1	1
additional	2	168	OP50	N2	1	0
additional	2	168	OP50	N2	1	0
additional	2	168	OP50	N2	1	0
additional	2	168	OP50	N2	1	0
additional	2	168	OP50	N2	1	0
additional	2	168	OP50	N2	1	0
additional	2	168	OP50	N2	1	0
additional	2	168	OP50	N2	1	0
additional	2	168	OP50	N2	1	0
additional	2	168	OP50	N2	1	0
additional	2	168	OP50	N2	1	0
additional	2	168	OP50	N2	1	0
additional	2	168	OP50	N2	1	0
additional	2	168	OP50	N2	1	0
additional	2	168	OP50	N2	1	0
additional	2	168	OP50	N2	1	0
additional	2	168	OP50	N2	1	0
additional	2	168	OP50	N2	1	0
additional	2	168	OP50	N2	1	0
additional	2	168	OP50	N2	1	0
additional	2	168	OP50	N2	1	0
additional	2	168	OP50	N2	1	0
additional	2	168	OP50	N2	1	0
additional	2	168	OP50	N2	1	0
additional	2	168	OP50	N2	1	0
additional	2	168	OP50	N2	1	0
additional	2	168	OP50	N2	1	0
additional	2	168	OP50	N2	1	0
additional	2	168	OP50	N2	2	0
additional	2	168	OP50	N2	2	0
additional	2	168	OP50	N2	2	0
additional	2	168	OP50	N2	2	0
additional	2	168	OP50	N2	2	0
additional	2	168	OP50	N2	2	0
additional	2	168	OP50	N2	2	0
additional	2	168	OP50	N2	2	0
additional	2	168	OP50	N2	2	0
additional	2	168	OP50	N2	2	0
additional	2	168	OP50	N2	2	0
additional	2	168	OP50	N2	2	0
additional	2	168	OP50	N2	2	0
additional	2	168	OP50	N2	2	0
additional	2	168	OP50	N2	2	0
additional	2	168	OP50	N2	2	0
additional	2	168	OP50	N2	2	0
additional	2	168	OP50	N2	2	0
additional	2	168	OP50	N2	2	0
additional	2	168	OP50	N2	2	0
additional	2	168	OP50	N2	2	0
additional	2	168	OP50	N2	2	0
additional	2	168	OP50	N2	2	0
additional	2	168	OP50	N2	2	0
additional	2	168	OP50	N2	2	0
additional	2	168	OP50	N2	2	0
additional	2	168	OP50	N2	2	0
additional	2	168	OP50	N2	2	0
additional	2	168	OP50	N2	2	0
additional	2	168	OP50	N2	2	0
additional	2	72	OP50	N2	3	1
additional	2	168	OP50	N2	3	0
additional	2	168	OP50	N2	3	0
additional	2	168	OP50	N2	3	0
additional	2	168	OP50	N2	3	0
additional	2	168	OP50	N2	3	0
additional	2	168	OP50	N2	3	0
additional	2	168	OP50	N2	3	0
additional	2	168	OP50	N2	3	0
additional	2	168	OP50	N2	3	0
additional	2	168	OP50	N2	3	0
additional	2	168	OP50	N2	3	0
additional	2	168	OP50	N2	3	0
additional	2	168	OP50	N2	3	0
additional	2	168	OP50	N2	3	0
additional	2	168	OP50	N2	3	0
additional	2	168	OP50	N2	3	0
additional	2	168	OP50	N2	3	0
additional	2	168	OP50	N2	3	0
additional	2	168	OP50	N2	3	0
additional	2	168	OP50	N2	3	0
additional	2	168	OP50	N2	3	0
additional	2	168	OP50	N2	3	0
additional	2	168	OP50	N2	3	0
additional	2	168	OP50	N2	3	0
additional	2	168	OP50	N2	3	0
additional	2	168	OP50	N2	3	0
additional	2	168	OP50	N2	3	0
additional	2	168	OP50	N2	3	0
additional	2	168	OP50	N2	3	0
additional	2	168	OP50	N2	4	0
additional	2	168	OP50	N2	4	0
additional	2	168	OP50	N2	4	0
additional	2	168	OP50	N2	4	0
additional	2	168	OP50	N2	4	0
additional	2	168	OP50	N2	4	0
additional	2	168	OP50	N2	4	0
additional	2	168	OP50	N2	4	0
additional	2	168	OP50	N2	4	0
additional	2	168	OP50	N2	4	0
additional	2	168	OP50	N2	4	0
additional	2	168	OP50	N2	4	0
additional	2	168	OP50	N2	4	0
additional	2	168	OP50	N2	4	0
additional	2	168	OP50	N2	4	0
additional	2	168	OP50	N2	4	0
additional	2	168	OP50	N2	4	0
additional	2	168	OP50	N2	4	0
additional	2	168	OP50	N2	4	0
additional	2	168	OP50	N2	4	0
additional	2	168	OP50	N2	4	0
additional	2	168	OP50	N2	4	0
additional	2	168	OP50	N2	4	0
additional	2	168	OP50	N2	4	0
additional	2	168	OP50	N2	4	0
additional	2	168	OP50	N2	4	0
additional	2	168	OP50	N2	4	0
additional	2	168	OP50	N2	4	0
additional	2	168	OP50	N2	4	0
additional	2	168	OP50	N2	4	0
additional	2	96	OP50	N2	5	1
additional	2	168	OP50	N2	5	0
additional	2	168	OP50	N2	5	0
additional	2	168	OP50	N2	5	0
additional	2	168	OP50	N2	5	0
additional	2	168	OP50	N2	5	0
additional	2	168	OP50	N2	5	0
additional	2	168	OP50	N2	5	0
additional	2	168	OP50	N2	5	0
additional	2	168	OP50	N2	5	0
additional	2	168	OP50	N2	5	0
additional	2	168	OP50	N2	5	0
additional	2	168	OP50	N2	5	0
additional	2	168	OP50	N2	5	0
additional	2	168	OP50	N2	5	0
additional	2	168	OP50	N2	5	0
additional	2	168	OP50	N2	5	0
additional	2	168	OP50	N2	5	0
additional	2	168	OP50	N2	5	0
additional	2	168	OP50	N2	5	0
additional	2	168	OP50	N2	5	0
additional	2	168	OP50	N2	5	0
additional	2	168	OP50	N2	5	0
additional	2	168	OP50	N2	5	0
additional	2	168	OP50	N2	5	0
additional	2	168	OP50	N2	5	0
additional	2	168	OP50	N2	5	0
additional	2	168	OP50	N2	5	0
additional	2	168	OP50	N2	5	0
additional	2	168	OP50	N2	5	0
additional	2	24	PA14	clec-4(ok2050)	1	0
additional	2	24	PA14	clec-4(ok2050)	1	0
additional	2	24	PA14	clec-4(ok2050)	1	0
additional	2	24	PA14	clec-4(ok2050)	1	0
additional	2	48	PA14	clec-4(ok2050)	1	0
additional	2	72	PA14	clec-4(ok2050)	1	1
additional	2	72	PA14	clec-4(ok2050)	1	1
additional	2	72	PA14	clec-4(ok2050)	1	1
additional	2	72	PA14	clec-4(ok2050)	1	1
additional	2	72	PA14	clec-4(ok2050)	1	1
additional	2	72	PA14	clec-4(ok2050)	1	1
additional	2	72	PA14	clec-4(ok2050)	1	1
additional	2	72	PA14	clec-4(ok2050)	1	1
additional	2	96	PA14	clec-4(ok2050)	1	1
additional	2	96	PA14	clec-4(ok2050)	1	1
additional	2	96	PA14	clec-4(ok2050)	1	1
additional	2	96	PA14	clec-4(ok2050)	1	1
additional	2	96	PA14	clec-4(ok2050)	1	1
additional	2	96	PA14	clec-4(ok2050)	1	1
additional	2	96	PA14	clec-4(ok2050)	1	1
additional	2	96	PA14	clec-4(ok2050)	1	0
additional	2	96	PA14	clec-4(ok2050)	1	0
additional	2	96	PA14	clec-4(ok2050)	1	0
additional	2	96	PA14	clec-4(ok2050)	1	0
additional	2	96	PA14	clec-4(ok2050)	1	0
additional	2	96	PA14	clec-4(ok2050)	1	0
additional	2	120	PA14	clec-4(ok2050)	1	1
additional	2	120	PA14	clec-4(ok2050)	1	1
additional	2	120	PA14	clec-4(ok2050)	1	1
additional	2	144	PA14	clec-4(ok2050)	1	1
additional	2	48	PA14	clec-4(ok2050)	2	0
additional	2	48	PA14	clec-4(ok2050)	2	0
additional	2	48	PA14	clec-4(ok2050)	2	0
additional	2	48	PA14	clec-4(ok2050)	2	0
additional	2	72	PA14	clec-4(ok2050)	2	0
additional	2	72	PA14	clec-4(ok2050)	2	1
additional	2	72	PA14	clec-4(ok2050)	2	1
additional	2	72	PA14	clec-4(ok2050)	2	1
additional	2	72	PA14	clec-4(ok2050)	2	1
additional	2	72	PA14	clec-4(ok2050)	2	1
additional	2	72	PA14	clec-4(ok2050)	2	1
additional	2	72	PA14	clec-4(ok2050)	2	1
additional	2	72	PA14	clec-4(ok2050)	2	1
additional	2	72	PA14	clec-4(ok2050)	2	1
additional	2	72	PA14	clec-4(ok2050)	2	1
additional	2	72	PA14	clec-4(ok2050)	2	1
additional	2	72	PA14	clec-4(ok2050)	2	1
additional	2	72	PA14	clec-4(ok2050)	2	1
additional	2	72	PA14	clec-4(ok2050)	2	1
additional	2	72	PA14	clec-4(ok2050)	2	1
additional	2	96	PA14	clec-4(ok2050)	2	0
additional	2	96	PA14	clec-4(ok2050)	2	0
additional	2	96	PA14	clec-4(ok2050)	2	0
additional	2	96	PA14	clec-4(ok2050)	2	1
additional	2	96	PA14	clec-4(ok2050)	2	1
additional	2	96	PA14	clec-4(ok2050)	2	1
additional	2	96	PA14	clec-4(ok2050)	2	1
additional	2	96	PA14	clec-4(ok2050)	2	1
additional	2	96	PA14	clec-4(ok2050)	2	1
additional	2	144	PA14	clec-4(ok2050)	2	1
additional	2	48	PA14	clec-4(ok2050)	3	1
additional	2	48	PA14	clec-4(ok2050)	3	1
additional	2	48	PA14	clec-4(ok2050)	3	1
additional	2	72	PA14	clec-4(ok2050)	3	0
additional	2	72	PA14	clec-4(ok2050)	3	0
additional	2	72	PA14	clec-4(ok2050)	3	0
additional	2	72	PA14	clec-4(ok2050)	3	0
additional	2	72	PA14	clec-4(ok2050)	3	1
additional	2	72	PA14	clec-4(ok2050)	3	1
additional	2	72	PA14	clec-4(ok2050)	3	1
additional	2	72	PA14	clec-4(ok2050)	3	1
additional	2	72	PA14	clec-4(ok2050)	3	1
additional	2	72	PA14	clec-4(ok2050)	3	1
additional	2	72	PA14	clec-4(ok2050)	3	1
additional	2	72	PA14	clec-4(ok2050)	3	1
additional	2	96	PA14	clec-4(ok2050)	3	1
additional	2	96	PA14	clec-4(ok2050)	3	1
additional	2	96	PA14	clec-4(ok2050)	3	0
additional	2	96	PA14	clec-4(ok2050)	3	0
additional	2	120	PA14	clec-4(ok2050)	3	0
additional	2	120	PA14	clec-4(ok2050)	3	1
additional	2	120	PA14	clec-4(ok2050)	3	1
additional	2	120	PA14	clec-4(ok2050)	3	1
additional	2	120	PA14	clec-4(ok2050)	3	1
additional	2	120	PA14	clec-4(ok2050)	3	1
additional	2	120	PA14	clec-4(ok2050)	3	1
additional	2	120	PA14	clec-4(ok2050)	3	1
additional	2	120	PA14	clec-4(ok2050)	3	1
additional	2	144	PA14	clec-4(ok2050)	3	1
additional	2	144	PA14	clec-4(ok2050)	3	1
additional	2	24	PA14	clec-4(ok2050)	4	1
additional	2	48	PA14	clec-4(ok2050)	4	0
additional	2	48	PA14	clec-4(ok2050)	4	1
additional	2	48	PA14	clec-4(ok2050)	4	1
additional	2	48	PA14	clec-4(ok2050)	4	1
additional	2	48	PA14	clec-4(ok2050)	4	1
additional	2	72	PA14	clec-4(ok2050)	4	0
additional	2	72	PA14	clec-4(ok2050)	4	0
additional	2	72	PA14	clec-4(ok2050)	4	0
additional	2	72	PA14	clec-4(ok2050)	4	0
additional	2	72	PA14	clec-4(ok2050)	4	0
additional	2	72	PA14	clec-4(ok2050)	4	0
additional	2	72	PA14	clec-4(ok2050)	4	0
additional	2	72	PA14	clec-4(ok2050)	4	0
additional	2	72	PA14	clec-4(ok2050)	4	1
additional	2	72	PA14	clec-4(ok2050)	4	1
additional	2	72	PA14	clec-4(ok2050)	4	1
additional	2	72	PA14	clec-4(ok2050)	4	1
additional	2	72	PA14	clec-4(ok2050)	4	1
additional	2	72	PA14	clec-4(ok2050)	4	1
additional	2	72	PA14	clec-4(ok2050)	4	1
additional	2	72	PA14	clec-4(ok2050)	4	1
additional	2	72	PA14	clec-4(ok2050)	4	1
additional	2	72	PA14	clec-4(ok2050)	4	1
additional	2	96	PA14	clec-4(ok2050)	4	0
additional	2	96	PA14	clec-4(ok2050)	4	1
additional	2	96	PA14	clec-4(ok2050)	4	1
additional	2	96	PA14	clec-4(ok2050)	4	1
additional	2	96	PA14	clec-4(ok2050)	4	1
additional	2	120	PA14	clec-4(ok2050)	4	1
additional	2	24	PA14	clec-4(ok2050)	5	0
additional	2	24	PA14	clec-4(ok2050)	5	0
additional	2	72	PA14	clec-4(ok2050)	5	0
additional	2	72	PA14	clec-4(ok2050)	5	0
additional	2	72	PA14	clec-4(ok2050)	5	0
additional	2	72	PA14	clec-4(ok2050)	5	0
additional	2	72	PA14	clec-4(ok2050)	5	1
additional	2	72	PA14	clec-4(ok2050)	5	1
additional	2	72	PA14	clec-4(ok2050)	5	1
additional	2	72	PA14	clec-4(ok2050)	5	1
additional	2	72	PA14	clec-4(ok2050)	5	1
additional	2	72	PA14	clec-4(ok2050)	5	1
additional	2	72	PA14	clec-4(ok2050)	5	1
additional	2	72	PA14	clec-4(ok2050)	5	1
additional	2	72	PA14	clec-4(ok2050)	5	1
additional	2	72	PA14	clec-4(ok2050)	5	1
additional	2	96	PA14	clec-4(ok2050)	5	1
additional	2	96	PA14	clec-4(ok2050)	5	1
additional	2	96	PA14	clec-4(ok2050)	5	1
additional	2	96	PA14	clec-4(ok2050)	5	1
additional	2	96	PA14	clec-4(ok2050)	5	1
additional	2	96	PA14	clec-4(ok2050)	5	1
additional	2	96	PA14	clec-4(ok2050)	5	1
additional	2	96	PA14	clec-4(ok2050)	5	1
additional	2	96	PA14	clec-4(ok2050)	5	0
additional	2	120	PA14	clec-4(ok2050)	5	1
additional	2	120	PA14	clec-4(ok2050)	5	1
additional	2	120	PA14	clec-4(ok2050)	5	1
additional	2	120	PA14	clec-4(ok2050)	5	1
additional	2	144	PA14	clec-4(ok2050)	5	0
additional	2	24	PA14	N2	1	0
additional	2	48	PA14	N2	1	1
additional	2	72	PA14	N2	1	1
additional	2	72	PA14	N2	1	1
additional	2	72	PA14	N2	1	1
additional	2	72	PA14	N2	1	1
additional	2	72	PA14	N2	1	1
additional	2	72	PA14	N2	1	0
additional	2	72	PA14	N2	1	0
additional	2	72	PA14	N2	1	0
additional	2	72	PA14	N2	1	0
additional	2	72	PA14	N2	1	0
additional	2	72	PA14	N2	1	0
additional	2	72	PA14	N2	1	0
additional	2	72	PA14	N2	1	0
additional	2	96	PA14	N2	1	0
additional	2	96	PA14	N2	1	0
additional	2	96	PA14	N2	1	1
additional	2	96	PA14	N2	1	1
additional	2	96	PA14	N2	1	1
additional	2	96	PA14	N2	1	1
additional	2	120	PA14	N2	1	1
additional	2	120	PA14	N2	1	1
additional	2	120	PA14	N2	1	1
additional	2	120	PA14	N2	1	1
additional	2	120	PA14	N2	1	1
additional	2	144	PA14	N2	1	1
additional	2	144	PA14	N2	1	1
additional	2	144	PA14	N2	1	1
additional	2	144	PA14	N2	1	0
additional	2	48	PA14	N2	2	1
additional	2	48	PA14	N2	2	1
additional	2	48	PA14	N2	2	1
additional	2	48	PA14	N2	2	1
additional	2	48	PA14	N2	2	1
additional	2	48	PA14	N2	2	1
additional	2	48	PA14	N2	2	0
additional	2	48	PA14	N2	2	0
additional	2	72	PA14	N2	2	1
additional	2	72	PA14	N2	2	1
additional	2	72	PA14	N2	2	1
additional	2	72	PA14	N2	2	1
additional	2	72	PA14	N2	2	1
additional	2	72	PA14	N2	2	1
additional	2	72	PA14	N2	2	1
additional	2	72	PA14	N2	2	0
additional	2	72	PA14	N2	2	0
additional	2	72	PA14	N2	2	0
additional	2	72	PA14	N2	2	0
additional	2	72	PA14	N2	2	0
additional	2	96	PA14	N2	2	1
additional	2	96	PA14	N2	2	1
additional	2	96	PA14	N2	2	1
additional	2	96	PA14	N2	2	1
additional	2	96	PA14	N2	2	0
additional	2	96	PA14	N2	2	0
additional	2	120	PA14	N2	2	1
additional	2	120	PA14	N2	2	1
additional	2	144	PA14	N2	2	1
additional	2	168	PA14	N2	2	1
additional	2	24	PA14	N2	3	0
additional	2	48	PA14	N2	3	1
additional	2	48	PA14	N2	3	0
additional	2	72	PA14	N2	3	0
additional	2	72	PA14	N2	3	0
additional	2	72	PA14	N2	3	0
additional	2	72	PA14	N2	3	0
additional	2	72	PA14	N2	3	0
additional	2	72	PA14	N2	3	1
additional	2	72	PA14	N2	3	1
additional	2	72	PA14	N2	3	1
additional	2	72	PA14	N2	3	1
additional	2	72	PA14	N2	3	1
additional	2	72	PA14	N2	3	1
additional	2	72	PA14	N2	3	1
additional	2	72	PA14	N2	3	1
additional	2	72	PA14	N2	3	1
additional	2	72	PA14	N2	3	1
additional	2	72	PA14	N2	3	1
additional	2	72	PA14	N2	3	1
additional	2	96	PA14	N2	3	1
additional	2	96	PA14	N2	3	1
additional	2	96	PA14	N2	3	0
additional	2	96	PA14	N2	3	0
additional	2	120	PA14	N2	3	1
additional	2	120	PA14	N2	3	1
additional	2	120	PA14	N2	3	1
additional	2	120	PA14	N2	3	0
additional	2	120	PA14	N2	3	0
additional	2	144	PA14	N2	3	1
additional	2	24	PA14	N2	4	0
additional	2	24	PA14	N2	4	0
additional	2	24	PA14	N2	4	0
additional	2	48	PA14	N2	4	1
additional	2	48	PA14	N2	4	1
additional	2	48	PA14	N2	4	1
additional	2	48	PA14	N2	4	1
additional	2	48	PA14	N2	4	1
additional	2	48	PA14	N2	4	1
additional	2	48	PA14	N2	4	1
additional	2	72	PA14	N2	4	1
additional	2	72	PA14	N2	4	1
additional	2	72	PA14	N2	4	1
additional	2	72	PA14	N2	4	1
additional	2	72	PA14	N2	4	1
additional	2	96	PA14	N2	4	0
additional	2	96	PA14	N2	4	0
additional	2	96	PA14	N2	4	1
additional	2	96	PA14	N2	4	1
additional	2	96	PA14	N2	4	1
additional	2	96	PA14	N2	4	1
additional	2	96	PA14	N2	4	1
additional	2	96	PA14	N2	4	1
additional	2	96	PA14	N2	4	1
additional	2	96	PA14	N2	4	1
additional	2	96	PA14	N2	4	1
additional	2	96	PA14	N2	4	1
additional	2	96	PA14	N2	4	1
additional	2	120	PA14	N2	4	1
additional	2	144	PA14	N2	4	0
additional	2	24	PA14	N2	5	0
additional	2	24	PA14	N2	5	0
additional	2	72	PA14	N2	5	0
additional	2	72	PA14	N2	5	0
additional	2	72	PA14	N2	5	0
additional	2	72	PA14	N2	5	0
additional	2	72	PA14	N2	5	0
additional	2	72	PA14	N2	5	0
additional	2	72	PA14	N2	5	1
additional	2	72	PA14	N2	5	1
additional	2	72	PA14	N2	5	1
additional	2	72	PA14	N2	5	1
additional	2	96	PA14	N2	5	1
additional	2	96	PA14	N2	5	1
additional	2	96	PA14	N2	5	1
additional	2	96	PA14	N2	5	1
additional	2	96	PA14	N2	5	0
additional	2	96	PA14	N2	5	0
additional	2	96	PA14	N2	5	0
additional	2	96	PA14	N2	5	0
additional	2	96	PA14	N2	5	0
additional	2	96	PA14	N2	5	0
additional	2	96	PA14	N2	5	0
additional	2	120	PA14	N2	5	1
additional	2	120	PA14	N2	5	1
additional	2	120	PA14	N2	5	0
additional	2	120	PA14	N2	5	0
additional	2	144	PA14	N2	5	1
additional	2	144	PA14	N2	5	1
additional	2	168	PA14	N2	5	1

## Sheet: S3B_Table
data Fig 2B
graph	run	time (hpi)	bacterial treatment	worm strain	replicate	status
displayed	1	24	MYb239	clec-4(ok2050)	1	1
displayed	1	32	MYb239	clec-4(ok2050)	1	1
displayed	1	40	MYb239	clec-4(ok2050)	1	1
displayed	1	40	MYb239	clec-4(ok2050)	1	0
displayed	1	48	MYb239	clec-4(ok2050)	1	1
displayed	1	48	MYb239	clec-4(ok2050)	1	1
displayed	1	48	MYb239	clec-4(ok2050)	1	1
displayed	1	48	MYb239	clec-4(ok2050)	1	1
displayed	1	48	MYb239	clec-4(ok2050)	1	1
displayed	1	48	MYb239	clec-4(ok2050)	1	1
displayed	1	48	MYb239	clec-4(ok2050)	1	1
displayed	1	48	MYb239	clec-4(ok2050)	1	1
displayed	1	48	MYb239	clec-4(ok2050)	1	1
displayed	1	48	MYb239	clec-4(ok2050)	1	1
displayed	1	48	MYb239	clec-4(ok2050)	1	1
displayed	1	56	MYb239	clec-4(ok2050)	1	1
displayed	1	56	MYb239	clec-4(ok2050)	1	1
displayed	1	56	MYb239	clec-4(ok2050)	1	1
displayed	1	56	MYb239	clec-4(ok2050)	1	1
displayed	1	56	MYb239	clec-4(ok2050)	1	1
displayed	1	56	MYb239	clec-4(ok2050)	1	1
displayed	1	64	MYb239	clec-4(ok2050)	1	1
displayed	1	64	MYb239	clec-4(ok2050)	1	1
displayed	1	64	MYb239	clec-4(ok2050)	1	1
displayed	1	64	MYb239	clec-4(ok2050)	1	1
displayed	1	72	MYb239	clec-4(ok2050)	1	1
displayed	1	72	MYb239	clec-4(ok2050)	1	1
displayed	1	80	MYb239	clec-4(ok2050)	1	1
displayed	1	80	MYb239	clec-4(ok2050)	1	1
displayed	1	96	MYb239	clec-4(ok2050)	1	1
displayed	1	8	MYb239	clec-4(ok2050)	2	0
displayed	1	16	MYb239	clec-4(ok2050)	2	0
displayed	1	16	MYb239	clec-4(ok2050)	2	0
displayed	1	16	MYb239	clec-4(ok2050)	2	0
displayed	1	24	MYb239	clec-4(ok2050)	2	0
displayed	1	24	MYb239	clec-4(ok2050)	2	0
displayed	1	24	MYb239	clec-4(ok2050)	2	0
displayed	1	40	MYb239	clec-4(ok2050)	2	0
displayed	1	40	MYb239	clec-4(ok2050)	2	0
displayed	1	40	MYb239	clec-4(ok2050)	2	0
displayed	1	40	MYb239	clec-4(ok2050)	2	1
displayed	1	40	MYb239	clec-4(ok2050)	2	1
displayed	1	40	MYb239	clec-4(ok2050)	2	1
displayed	1	40	MYb239	clec-4(ok2050)	2	1
displayed	1	40	MYb239	clec-4(ok2050)	2	1
displayed	1	40	MYb239	clec-4(ok2050)	2	1
displayed	1	48	MYb239	clec-4(ok2050)	2	1
displayed	1	48	MYb239	clec-4(ok2050)	2	1
displayed	1	48	MYb239	clec-4(ok2050)	2	1
displayed	1	48	MYb239	clec-4(ok2050)	2	1
displayed	1	48	MYb239	clec-4(ok2050)	2	1
displayed	1	48	MYb239	clec-4(ok2050)	2	1
displayed	1	48	MYb239	clec-4(ok2050)	2	1
displayed	1	48	MYb239	clec-4(ok2050)	2	1
displayed	1	56	MYb239	clec-4(ok2050)	2	1
displayed	1	56	MYb239	clec-4(ok2050)	2	1
displayed	1	64	MYb239	clec-4(ok2050)	2	1
displayed	1	72	MYb239	clec-4(ok2050)	2	1
displayed	1	80	MYb239	clec-4(ok2050)	2	1
displayed	1	80	MYb239	clec-4(ok2050)	2	1
displayed	1	8	MYb239	clec-4(ok2050)	3	0
displayed	1	16	MYb239	clec-4(ok2050)	3	1
displayed	1	32	MYb239	clec-4(ok2050)	3	1
displayed	1	40	MYb239	clec-4(ok2050)	3	1
displayed	1	40	MYb239	clec-4(ok2050)	3	1
displayed	1	40	MYb239	clec-4(ok2050)	3	0
displayed	1	48	MYb239	clec-4(ok2050)	3	1
displayed	1	48	MYb239	clec-4(ok2050)	3	1
displayed	1	48	MYb239	clec-4(ok2050)	3	1
displayed	1	48	MYb239	clec-4(ok2050)	3	1
displayed	1	48	MYb239	clec-4(ok2050)	3	1
displayed	1	48	MYb239	clec-4(ok2050)	3	1
displayed	1	48	MYb239	clec-4(ok2050)	3	1
displayed	1	48	MYb239	clec-4(ok2050)	3	1
displayed	1	48	MYb239	clec-4(ok2050)	3	1
displayed	1	56	MYb239	clec-4(ok2050)	3	1
displayed	1	56	MYb239	clec-4(ok2050)	3	1
displayed	1	56	MYb239	clec-4(ok2050)	3	1
displayed	1	56	MYb239	clec-4(ok2050)	3	1
displayed	1	56	MYb239	clec-4(ok2050)	3	1
displayed	1	64	MYb239	clec-4(ok2050)	3	1
displayed	1	64	MYb239	clec-4(ok2050)	3	1
displayed	1	64	MYb239	clec-4(ok2050)	3	1
displayed	1	72	MYb239	clec-4(ok2050)	3	1
displayed	1	72	MYb239	clec-4(ok2050)	3	1
displayed	1	72	MYb239	clec-4(ok2050)	3	1
displayed	1	80	MYb239	clec-4(ok2050)	3	1
displayed	1	80	MYb239	clec-4(ok2050)	3	1
displayed	1	88	MYb239	clec-4(ok2050)	3	1
displayed	1	104	MYb239	clec-4(ok2050)	3	1
displayed	1	8	MYb239	clec-4(ok2050)	4	0
displayed	1	16	MYb239	clec-4(ok2050)	4	0
displayed	1	16	MYb239	clec-4(ok2050)	4	0
displayed	1	16	MYb239	clec-4(ok2050)	4	0
displayed	1	48	MYb239	clec-4(ok2050)	4	1
displayed	1	48	MYb239	clec-4(ok2050)	4	1
displayed	1	48	MYb239	clec-4(ok2050)	4	1
displayed	1	48	MYb239	clec-4(ok2050)	4	1
displayed	1	56	MYb239	clec-4(ok2050)	4	0
displayed	1	56	MYb239	clec-4(ok2050)	4	0
displayed	1	56	MYb239	clec-4(ok2050)	4	0
displayed	1	56	MYb239	clec-4(ok2050)	4	1
displayed	1	56	MYb239	clec-4(ok2050)	4	1
displayed	1	56	MYb239	clec-4(ok2050)	4	1
displayed	1	56	MYb239	clec-4(ok2050)	4	1
displayed	1	56	MYb239	clec-4(ok2050)	4	1
displayed	1	56	MYb239	clec-4(ok2050)	4	1
displayed	1	56	MYb239	clec-4(ok2050)	4	1
displayed	1	56	MYb239	clec-4(ok2050)	4	1
displayed	1	56	MYb239	clec-4(ok2050)	4	1
displayed	1	64	MYb239	clec-4(ok2050)	4	1
displayed	1	64	MYb239	clec-4(ok2050)	4	0
displayed	1	72	MYb239	clec-4(ok2050)	4	1
displayed	1	72	MYb239	clec-4(ok2050)	4	1
displayed	1	72	MYb239	clec-4(ok2050)	4	1
displayed	1	72	MYb239	clec-4(ok2050)	4	1
displayed	1	80	MYb239	clec-4(ok2050)	4	1
displayed	1	88	MYb239	clec-4(ok2050)	4	1
displayed	1	88	MYb239	clec-4(ok2050)	4	0
displayed	1	88	MYb239	clec-4(ok2050)	4	0
displayed	1	8	MYb239	clec-4(ok2050)	5	0
displayed	1	8	MYb239	clec-4(ok2050)	5	0
displayed	1	24	MYb239	clec-4(ok2050)	5	0
displayed	1	32	MYb239	clec-4(ok2050)	5	1
displayed	1	40	MYb239	clec-4(ok2050)	5	1
displayed	1	40	MYb239	clec-4(ok2050)	5	0
displayed	1	40	MYb239	clec-4(ok2050)	5	0
displayed	1	40	MYb239	clec-4(ok2050)	5	0
displayed	1	40	MYb239	clec-4(ok2050)	5	0
displayed	1	40	MYb239	clec-4(ok2050)	5	0
displayed	1	48	MYb239	clec-4(ok2050)	5	1
displayed	1	48	MYb239	clec-4(ok2050)	5	1
displayed	1	48	MYb239	clec-4(ok2050)	5	1
displayed	1	48	MYb239	clec-4(ok2050)	5	1
displayed	1	48	MYb239	clec-4(ok2050)	5	1
displayed	1	48	MYb239	clec-4(ok2050)	5	1
displayed	1	48	MYb239	clec-4(ok2050)	5	1
displayed	1	48	MYb239	clec-4(ok2050)	5	1
displayed	1	56	MYb239	clec-4(ok2050)	5	1
displayed	1	56	MYb239	clec-4(ok2050)	5	1
displayed	1	56	MYb239	clec-4(ok2050)	5	1
displayed	1	56	MYb239	clec-4(ok2050)	5	1
displayed	1	64	MYb239	clec-4(ok2050)	5	1
displayed	1	64	MYb239	clec-4(ok2050)	5	1
displayed	1	64	MYb239	clec-4(ok2050)	5	1
displayed	1	64	MYb239	clec-4(ok2050)	5	1
displayed	1	64	MYb239	clec-4(ok2050)	5	1
displayed	1	72	MYb239	clec-4(ok2050)	5	1
displayed	1	80	MYb239	clec-4(ok2050)	5	1
displayed	1	88	MYb239	clec-4(ok2050)	5	0
displayed	1	16	MYb239	N2	1	0
displayed	1	16	MYb239	N2	1	0
displayed	1	16	MYb239	N2	1	0
displayed	1	32	MYb239	N2	1	1
displayed	1	40	MYb239	N2	1	1
displayed	1	40	MYb239	N2	1	1
displayed	1	40	MYb239	N2	1	1
displayed	1	40	MYb239	N2	1	1
displayed	1	40	MYb239	N2	1	1
displayed	1	40	MYb239	N2	1	1
displayed	1	40	MYb239	N2	1	1
displayed	1	48	MYb239	N2	1	1
displayed	1	48	MYb239	N2	1	1
displayed	1	48	MYb239	N2	1	1
displayed	1	56	MYb239	N2	1	1
displayed	1	56	MYb239	N2	1	1
displayed	1	56	MYb239	N2	1	1
displayed	1	64	MYb239	N2	1	1
displayed	1	64	MYb239	N2	1	1
displayed	1	64	MYb239	N2	1	1
displayed	1	64	MYb239	N2	1	1
displayed	1	64	MYb239	N2	1	1
displayed	1	64	MYb239	N2	1	1
displayed	1	64	MYb239	N2	1	1
displayed	1	72	MYb239	N2	1	1
displayed	1	72	MYb239	N2	1	1
displayed	1	80	MYb239	N2	1	1
displayed	1	80	MYb239	N2	1	0
displayed	1	88	MYb239	N2	1	0
displayed	1	96	MYb239	N2	1	1
displayed	1	8	MYb239	N2	2	0
displayed	1	8	MYb239	N2	2	0
displayed	1	8	MYb239	N2	2	0
displayed	1	24	MYb239	N2	2	1
displayed	1	24	MYb239	N2	2	1
displayed	1	40	MYb239	N2	2	1
displayed	1	40	MYb239	N2	2	1
displayed	1	40	MYb239	N2	2	1
displayed	1	40	MYb239	N2	2	1
displayed	1	40	MYb239	N2	2	0
displayed	1	48	MYb239	N2	2	1
displayed	1	48	MYb239	N2	2	1
displayed	1	48	MYb239	N2	2	1
displayed	1	48	MYb239	N2	2	0
displayed	1	56	MYb239	N2	2	0
displayed	1	56	MYb239	N2	2	1
displayed	1	56	MYb239	N2	2	1
displayed	1	56	MYb239	N2	2	1
displayed	1	56	MYb239	N2	2	1
displayed	1	56	MYb239	N2	2	1
displayed	1	56	MYb239	N2	2	1
displayed	1	56	MYb239	N2	2	1
displayed	1	56	MYb239	N2	2	1
displayed	1	56	MYb239	N2	2	1
displayed	1	56	MYb239	N2	2	1
displayed	1	64	MYb239	N2	2	1
displayed	1	64	MYb239	N2	2	1
displayed	1	64	MYb239	N2	2	1
displayed	1	72	MYb239	N2	2	1
displayed	1	88	MYb239	N2	2	1
displayed	1	8	MYb239	N2	3	0
displayed	1	16	MYb239	N2	3	0
displayed	1	24	MYb239	N2	3	0
displayed	1	40	MYb239	N2	3	1
displayed	1	40	MYb239	N2	3	1
displayed	1	40	MYb239	N2	3	0
displayed	1	48	MYb239	N2	3	1
displayed	1	48	MYb239	N2	3	1
displayed	1	48	MYb239	N2	3	1
displayed	1	48	MYb239	N2	3	0
displayed	1	48	MYb239	N2	3	0
displayed	1	56	MYb239	N2	3	0
displayed	1	56	MYb239	N2	3	1
displayed	1	56	MYb239	N2	3	1
displayed	1	56	MYb239	N2	3	1
displayed	1	56	MYb239	N2	3	1
displayed	1	56	MYb239	N2	3	1
displayed	1	56	MYb239	N2	3	1
displayed	1	56	MYb239	N2	3	1
displayed	1	56	MYb239	N2	3	1
displayed	1	56	MYb239	N2	3	1
displayed	1	56	MYb239	N2	3	1
displayed	1	64	MYb239	N2	3	1
displayed	1	64	MYb239	N2	3	1
displayed	1	64	MYb239	N2	3	1
displayed	1	64	MYb239	N2	3	1
displayed	1	64	MYb239	N2	3	1
displayed	1	64	MYb239	N2	3	1
displayed	1	64	MYb239	N2	3	1
displayed	1	72	MYb239	N2	3	1
displayed	1	16	MYb239	N2	4	0
displayed	1	16	MYb239	N2	4	0
displayed	1	24	MYb239	N2	4	1
displayed	1	32	MYb239	N2	4	1
displayed	1	40	MYb239	N2	4	1
displayed	1	40	MYb239	N2	4	1
displayed	1	40	MYb239	N2	4	0
displayed	1	40	MYb239	N2	4	0
displayed	1	48	MYb239	N2	4	0
displayed	1	48	MYb239	N2	4	0
displayed	1	48	MYb239	N2	4	0
displayed	1	48	MYb239	N2	4	1
displayed	1	48	MYb239	N2	4	1
displayed	1	48	MYb239	N2	4	1
displayed	1	48	MYb239	N2	4	1
displayed	1	48	MYb239	N2	4	1
displayed	1	48	MYb239	N2	4	1
displayed	1	48	MYb239	N2	4	1
displayed	1	56	MYb239	N2	4	1
displayed	1	56	MYb239	N2	4	1
displayed	1	56	MYb239	N2	4	1
displayed	1	56	MYb239	N2	4	1
displayed	1	56	MYb239	N2	4	1
displayed	1	56	MYb239	N2	4	1
displayed	1	64	MYb239	N2	4	1
displayed	1	64	MYb239	N2	4	1
displayed	1	64	MYb239	N2	4	1
displayed	1	64	MYb239	N2	4	1
displayed	1	64	MYb239	N2	4	1
displayed	1	72	MYb239	N2	4	1
displayed	1	8	MYb239	N2	5	0
displayed	1	8	MYb239	N2	5	0
displayed	1	24	MYb239	N2	5	0
displayed	1	40	MYb239	N2	5	1
displayed	1	40	MYb239	N2	5	1
displayed	1	40	MYb239	N2	5	1
displayed	1	40	MYb239	N2	5	1
displayed	1	56	MYb239	N2	5	1
displayed	1	56	MYb239	N2	5	1
displayed	1	56	MYb239	N2	5	1
displayed	1	56	MYb239	N2	5	1
displayed	1	56	MYb239	N2	5	1
displayed	1	56	MYb239	N2	5	1
displayed	1	56	MYb239	N2	5	1
displayed	1	56	MYb239	N2	5	1
displayed	1	56	MYb239	N2	5	1
displayed	1	64	MYb239	N2	5	1
displayed	1	64	MYb239	N2	5	1
displayed	1	64	MYb239	N2	5	1
displayed	1	64	MYb239	N2	5	1
displayed	1	64	MYb239	N2	5	1
displayed	1	64	MYb239	N2	5	1
displayed	1	64	MYb239	N2	5	1
displayed	1	64	MYb239	N2	5	1
displayed	1	72	MYb239	N2	5	1
displayed	1	72	MYb239	N2	5	1
displayed	1	72	MYb239	N2	5	1
displayed	1	80	MYb239	N2	5	1
displayed	1	80	MYb239	N2	5	1
displayed	1	112	MYb239	N2	5	0
additional	1	24	OP50	clec-4(ok2050)	1	1
additional	1	32	OP50	clec-4(ok2050)	1	1
additional	1	32	OP50	clec-4(ok2050)	1	1
additional	1	32	OP50	clec-4(ok2050)	1	1
additional	1	32	OP50	clec-4(ok2050)	1	0
additional	1	40	OP50	clec-4(ok2050)	1	1
additional	1	48	OP50	clec-4(ok2050)	1	1
additional	1	48	OP50	clec-4(ok2050)	1	0
additional	1	80	OP50	clec-4(ok2050)	1	0
additional	1	88	OP50	clec-4(ok2050)	1	1
additional	1	96	OP50	clec-4(ok2050)	1	0
additional	1	161	OP50	clec-4(ok2050)	1	0
additional	1	161	OP50	clec-4(ok2050)	1	0
additional	1	161	OP50	clec-4(ok2050)	1	0
additional	1	188	OP50	clec-4(ok2050)	1	0
additional	1	188	OP50	clec-4(ok2050)	1	0
additional	1	210	OP50	clec-4(ok2050)	1	0
additional	1	240	OP50	clec-4(ok2050)	1	0
additional	1	240	OP50	clec-4(ok2050)	1	0
additional	1	240	OP50	clec-4(ok2050)	1	0
additional	1	262	OP50	clec-4(ok2050)	1	0
additional	1	262	OP50	clec-4(ok2050)	1	0
additional	1	262	OP50	clec-4(ok2050)	1	0
additional	1	262	OP50	clec-4(ok2050)	1	0
additional	1	262	OP50	clec-4(ok2050)	1	0
additional	1	262	OP50	clec-4(ok2050)	1	0
additional	1	283	OP50	clec-4(ok2050)	1	0
additional	1	331	OP50	clec-4(ok2050)	1	0
additional	1	355	OP50	clec-4(ok2050)	1	0
additional	1	355	OP50	clec-4(ok2050)	1	0
additional	1	96	OP50	clec-4(ok2050)	2	0
additional	1	96	OP50	clec-4(ok2050)	2	0
additional	1	96	OP50	clec-4(ok2050)	2	0
additional	1	104	OP50	clec-4(ok2050)	2	1
additional	1	112	OP50	clec-4(ok2050)	2	1
additional	1	161	OP50	clec-4(ok2050)	2	0
additional	1	161	OP50	clec-4(ok2050)	2	0
additional	1	188	OP50	clec-4(ok2050)	2	0
additional	1	188	OP50	clec-4(ok2050)	2	0
additional	1	188	OP50	clec-4(ok2050)	2	0
additional	1	210	OP50	clec-4(ok2050)	2	0
additional	1	210	OP50	clec-4(ok2050)	2	0
additional	1	210	OP50	clec-4(ok2050)	2	0
additional	1	210	OP50	clec-4(ok2050)	2	0
additional	1	240	OP50	clec-4(ok2050)	2	0
additional	1	262	OP50	clec-4(ok2050)	2	0
additional	1	262	OP50	clec-4(ok2050)	2	0
additional	1	283	OP50	clec-4(ok2050)	2	0
additional	1	283	OP50	clec-4(ok2050)	2	0
additional	1	283	OP50	clec-4(ok2050)	2	0
additional	1	283	OP50	clec-4(ok2050)	2	0
additional	1	283	OP50	clec-4(ok2050)	2	0
additional	1	283	OP50	clec-4(ok2050)	2	0
additional	1	307	OP50	clec-4(ok2050)	2	0
additional	1	307	OP50	clec-4(ok2050)	2	0
additional	1	307	OP50	clec-4(ok2050)	2	0
additional	1	331	OP50	clec-4(ok2050)	2	0
additional	1	355	OP50	clec-4(ok2050)	2	0
additional	1	355	OP50	clec-4(ok2050)	2	0
additional	1	355	OP50	clec-4(ok2050)	2	0
additional	1	32	OP50	clec-4(ok2050)	3	1
additional	1	32	OP50	clec-4(ok2050)	3	1
additional	1	56	OP50	clec-4(ok2050)	3	0
additional	1	64	OP50	clec-4(ok2050)	3	1
additional	1	72	OP50	clec-4(ok2050)	3	0
additional	1	104	OP50	clec-4(ok2050)	3	1
additional	1	137	OP50	clec-4(ok2050)	3	0
additional	1	161	OP50	clec-4(ok2050)	3	0
additional	1	188	OP50	clec-4(ok2050)	3	0
additional	1	188	OP50	clec-4(ok2050)	3	0
additional	1	188	OP50	clec-4(ok2050)	3	0
additional	1	210	OP50	clec-4(ok2050)	3	0
additional	1	210	OP50	clec-4(ok2050)	3	0
additional	1	240	OP50	clec-4(ok2050)	3	0
additional	1	240	OP50	clec-4(ok2050)	3	0
additional	1	240	OP50	clec-4(ok2050)	3	0
additional	1	240	OP50	clec-4(ok2050)	3	0
additional	1	262	OP50	clec-4(ok2050)	3	0
additional	1	262	OP50	clec-4(ok2050)	3	0
additional	1	262	OP50	clec-4(ok2050)	3	0
additional	1	262	OP50	clec-4(ok2050)	3	0
additional	1	283	OP50	clec-4(ok2050)	3	0
additional	1	283	OP50	clec-4(ok2050)	3	0
additional	1	283	OP50	clec-4(ok2050)	3	0
additional	1	283	OP50	clec-4(ok2050)	3	0
additional	1	355	OP50	clec-4(ok2050)	3	0
additional	1	355	OP50	clec-4(ok2050)	3	0
additional	1	355	OP50	clec-4(ok2050)	3	0
additional	1	355	OP50	clec-4(ok2050)	3	0
additional	1	355	OP50	clec-4(ok2050)	3	0
additional	1	64	OP50	clec-4(ok2050)	4	1
additional	1	64	OP50	clec-4(ok2050)	4	1
additional	1	72	OP50	clec-4(ok2050)	4	0
additional	1	72	OP50	clec-4(ok2050)	4	0
additional	1	104	OP50	clec-4(ok2050)	4	1
additional	1	161	OP50	clec-4(ok2050)	4	0
additional	1	161	OP50	clec-4(ok2050)	4	0
additional	1	188	OP50	clec-4(ok2050)	4	0
additional	1	240	OP50	clec-4(ok2050)	4	0
additional	1	240	OP50	clec-4(ok2050)	4	0
additional	1	283	OP50	clec-4(ok2050)	4	0
additional	1	283	OP50	clec-4(ok2050)	4	0
additional	1	283	OP50	clec-4(ok2050)	4	0
additional	1	283	OP50	clec-4(ok2050)	4	0
additional	1	283	OP50	clec-4(ok2050)	4	0
additional	1	283	OP50	clec-4(ok2050)	4	0
additional	1	307	OP50	clec-4(ok2050)	4	0
additional	1	307	OP50	clec-4(ok2050)	4	0
additional	1	307	OP50	clec-4(ok2050)	4	0
additional	1	307	OP50	clec-4(ok2050)	4	0
additional	1	307	OP50	clec-4(ok2050)	4	0
additional	1	307	OP50	clec-4(ok2050)	4	0
additional	1	331	OP50	clec-4(ok2050)	4	0
additional	1	331	OP50	clec-4(ok2050)	4	0
additional	1	331	OP50	clec-4(ok2050)	4	0
additional	1	355	OP50	clec-4(ok2050)	4	0
additional	1	355	OP50	clec-4(ok2050)	4	0
additional	1	355	OP50	clec-4(ok2050)	4	0
additional	1	355	OP50	clec-4(ok2050)	4	0
additional	1	355	OP50	clec-4(ok2050)	4	0
additional	1	24	OP50	clec-4(ok2050)	5	0
additional	1	40	OP50	clec-4(ok2050)	5	1
additional	1	40	OP50	clec-4(ok2050)	5	1
additional	1	48	OP50	clec-4(ok2050)	5	1
additional	1	72	OP50	clec-4(ok2050)	5	0
additional	1	96	OP50	clec-4(ok2050)	5	0
additional	1	96	OP50	clec-4(ok2050)	5	0
additional	1	112	OP50	clec-4(ok2050)	5	1
additional	1	161	OP50	clec-4(ok2050)	5	0
additional	1	188	OP50	clec-4(ok2050)	5	0
additional	1	210	OP50	clec-4(ok2050)	5	0
additional	1	210	OP50	clec-4(ok2050)	5	0
additional	1	240	OP50	clec-4(ok2050)	5	0
additional	1	240	OP50	clec-4(ok2050)	5	0
additional	1	262	OP50	clec-4(ok2050)	5	0
additional	1	262	OP50	clec-4(ok2050)	5	0
additional	1	262	OP50	clec-4(ok2050)	5	0
additional	1	262	OP50	clec-4(ok2050)	5	0
additional	1	283	OP50	clec-4(ok2050)	5	0
additional	1	307	OP50	clec-4(ok2050)	5	0
additional	1	307	OP50	clec-4(ok2050)	5	0
additional	1	331	OP50	clec-4(ok2050)	5	0
additional	1	331	OP50	clec-4(ok2050)	5	0
additional	1	355	OP50	clec-4(ok2050)	5	0
additional	1	355	OP50	clec-4(ok2050)	5	0
additional	1	355	OP50	clec-4(ok2050)	5	0
additional	1	355	OP50	clec-4(ok2050)	5	0
additional	1	355	OP50	clec-4(ok2050)	5	0
additional	1	355	OP50	clec-4(ok2050)	5	0
additional	1	355	OP50	clec-4(ok2050)	5	0
additional	1	48	OP50	N2	1	0
additional	1	48	OP50	N2	1	0
additional	1	88	OP50	N2	1	1
additional	1	104	OP50	N2	1	1
additional	1	112	OP50	N2	1	0
additional	1	161	OP50	N2	1	0
additional	1	161	OP50	N2	1	0
additional	1	161	OP50	N2	1	0
additional	1	161	OP50	N2	1	0
additional	1	161	OP50	N2	1	0
additional	1	161	OP50	N2	1	0
additional	1	161	OP50	N2	1	0
additional	1	161	OP50	N2	1	0
additional	1	161	OP50	N2	1	0
additional	1	161	OP50	N2	1	0
additional	1	161	OP50	N2	1	0
additional	1	161	OP50	N2	1	0
additional	1	161	OP50	N2	1	0
additional	1	161	OP50	N2	1	0
additional	1	161	OP50	N2	1	0
additional	1	161	OP50	N2	1	0
additional	1	161	OP50	N2	1	0
additional	1	161	OP50	N2	1	0
additional	1	161	OP50	N2	1	0
additional	1	161	OP50	N2	1	0
additional	1	161	OP50	N2	1	0
additional	1	161	OP50	N2	1	0
additional	1	161	OP50	N2	1	0
additional	1	161	OP50	N2	1	0
additional	1	161	OP50	N2	1	0
additional	1	16	OP50	N2	2	0
additional	1	64	OP50	N2	2	1
additional	1	137	OP50	N2	2	0
additional	1	137	OP50	N2	2	0
additional	1	188	OP50	N2	2	0
additional	1	188	OP50	N2	2	0
additional	1	240	OP50	N2	2	0
additional	1	262	OP50	N2	2	0
additional	1	262	OP50	N2	2	0
additional	1	283	OP50	N2	2	0
additional	1	283	OP50	N2	2	0
additional	1	283	OP50	N2	2	0
additional	1	283	OP50	N2	2	0
additional	1	307	OP50	N2	2	0
additional	1	331	OP50	N2	2	0
additional	1	331	OP50	N2	2	0
additional	1	355	OP50	N2	2	0
additional	1	355	OP50	N2	2	0
additional	1	355	OP50	N2	2	0
additional	1	355	OP50	N2	2	0
additional	1	355	OP50	N2	2	0
additional	1	355	OP50	N2	2	0
additional	1	355	OP50	N2	2	0
additional	1	355	OP50	N2	2	0
additional	1	355	OP50	N2	2	0
additional	1	355	OP50	N2	2	0
additional	1	355	OP50	N2	2	0
additional	1	355	OP50	N2	2	0
additional	1	355	OP50	N2	2	0
additional	1	355	OP50	N2	2	0
additional	1	64	OP50	N2	3	1
additional	1	88	OP50	N2	3	0
additional	1	112	OP50	N2	3	0
additional	1	137	OP50	N2	3	0
additional	1	137	OP50	N2	3	0
additional	1	188	OP50	N2	3	0
additional	1	188	OP50	N2	3	0
additional	1	188	OP50	N2	3	0
additional	1	210	OP50	N2	3	0
additional	1	210	OP50	N2	3	0
additional	1	210	OP50	N2	3	0
additional	1	262	OP50	N2	3	0
additional	1	262	OP50	N2	3	0
additional	1	262	OP50	N2	3	0
additional	1	307	OP50	N2	3	0
additional	1	307	OP50	N2	3	0
additional	1	331	OP50	N2	3	0
additional	1	355	OP50	N2	3	0
additional	1	355	OP50	N2	3	0
additional	1	355	OP50	N2	3	0
additional	1	355	OP50	N2	3	0
additional	1	355	OP50	N2	3	0
additional	1	355	OP50	N2	3	0
additional	1	355	OP50	N2	3	0
additional	1	355	OP50	N2	3	0
additional	1	355	OP50	N2	3	0
additional	1	355	OP50	N2	3	0
additional	1	355	OP50	N2	3	0
additional	1	355	OP50	N2	3	0
additional	1	355	OP50	N2	3	0
additional	1	161	OP50	N2	4	0
additional	1	161	OP50	N2	4	0
additional	1	161	OP50	N2	4	0
additional	1	161	OP50	N2	4	0
additional	1	161	OP50	N2	4	0
additional	1	161	OP50	N2	4	0
additional	1	161	OP50	N2	4	0
additional	1	161	OP50	N2	4	0
additional	1	161	OP50	N2	4	0
additional	1	161	OP50	N2	4	0
additional	1	161	OP50	N2	4	0
additional	1	161	OP50	N2	4	0
additional	1	161	OP50	N2	4	0
additional	1	161	OP50	N2	4	0
additional	1	161	OP50	N2	4	0
additional	1	161	OP50	N2	4	0
additional	1	161	OP50	N2	4	0
additional	1	161	OP50	N2	4	0
additional	1	161	OP50	N2	4	0
additional	1	161	OP50	N2	4	0
additional	1	161	OP50	N2	4	0
additional	1	161	OP50	N2	4	0
additional	1	161	OP50	N2	4	0
additional	1	161	OP50	N2	4	0
additional	1	161	OP50	N2	4	0
additional	1	161	OP50	N2	4	0
additional	1	161	OP50	N2	4	0
additional	1	161	OP50	N2	4	0
additional	1	161	OP50	N2	4	0
additional	1	161	OP50	N2	4	0
additional	1	104	OP50	N2	5	1
additional	1	188	OP50	N2	5	0
additional	1	240	OP50	N2	5	0
additional	1	262	OP50	N2	5	0
additional	1	262	OP50	N2	5	0
additional	1	283	OP50	N2	5	0
additional	1	283	OP50	N2	5	0
additional	1	283	OP50	N2	5	0
additional	1	283	OP50	N2	5	0
additional	1	283	OP50	N2	5	0
additional	1	283	OP50	N2	5	0
additional	1	283	OP50	N2	5	0
additional	1	283	OP50	N2	5	0
additional	1	283	OP50	N2	5	0
additional	1	283	OP50	N2	5	0
additional	1	283	OP50	N2	5	0
additional	1	283	OP50	N2	5	0
additional	1	283	OP50	N2	5	0
additional	1	283	OP50	N2	5	0
additional	1	283	OP50	N2	5	0
additional	1	283	OP50	N2	5	0
additional	1	283	OP50	N2	5	0
additional	1	283	OP50	N2	5	0
additional	1	283	OP50	N2	5	0
additional	1	283	OP50	N2	5	0
additional	1	283	OP50	N2	5	0
additional	1	283	OP50	N2	5	0
additional	1	283	OP50	N2	5	0
additional	1	283	OP50	N2	5	0
additional	1	283	OP50	N2	5	0
displayed	2	16	MYb239	clec-4(ok2050)	1	1
displayed	2	24	MYb239	clec-4(ok2050)	1	1
displayed	2	24	MYb239	clec-4(ok2050)	1	1
displayed	2	24	MYb239	clec-4(ok2050)	1	1
displayed	2	24	MYb239	clec-4(ok2050)	1	1
displayed	2	24	MYb239	clec-4(ok2050)	1	0
displayed	2	24	MYb239	clec-4(ok2050)	1	0
displayed	2	24	MYb239	clec-4(ok2050)	1	0
displayed	2	32	MYb239	clec-4(ok2050)	1	0
displayed	2	40	MYb239	clec-4(ok2050)	1	1
displayed	2	48	MYb239	clec-4(ok2050)	1	1
displayed	2	48	MYb239	clec-4(ok2050)	1	1
displayed	2	48	MYb239	clec-4(ok2050)	1	1
displayed	2	56	MYb239	clec-4(ok2050)	1	1
displayed	2	56	MYb239	clec-4(ok2050)	1	1
displayed	2	56	MYb239	clec-4(ok2050)	1	1
displayed	2	56	MYb239	clec-4(ok2050)	1	1
displayed	2	56	MYb239	clec-4(ok2050)	1	0
displayed	2	64	MYb239	clec-4(ok2050)	1	1
displayed	2	64	MYb239	clec-4(ok2050)	1	1
displayed	2	64	MYb239	clec-4(ok2050)	1	1
displayed	2	64	MYb239	clec-4(ok2050)	1	1
displayed	2	72	MYb239	clec-4(ok2050)	1	1
displayed	2	72	MYb239	clec-4(ok2050)	1	0
displayed	2	72	MYb239	clec-4(ok2050)	1	0
displayed	2	72	MYb239	clec-4(ok2050)	1	0
displayed	2	24	MYb239	clec-4(ok2050)	2	1
displayed	2	8	MYb239	clec-4(ok2050)	2	1
displayed	2	8	MYb239	clec-4(ok2050)	2	1
displayed	2	8	MYb239	clec-4(ok2050)	2	1
displayed	2	40	MYb239	clec-4(ok2050)	2	0
displayed	2	40	MYb239	clec-4(ok2050)	2	0
displayed	2	48	MYb239	clec-4(ok2050)	2	1
displayed	2	56	MYb239	clec-4(ok2050)	2	1
displayed	2	72	MYb239	clec-4(ok2050)	2	1
displayed	2	80	MYb239	clec-4(ok2050)	2	0
displayed	2	80	MYb239	clec-4(ok2050)	2	0
displayed	2	80	MYb239	clec-4(ok2050)	2	0
displayed	2	80	MYb239	clec-4(ok2050)	2	0
displayed	2	80	MYb239	clec-4(ok2050)	2	0
displayed	2	80	MYb239	clec-4(ok2050)	2	0
displayed	2	80	MYb239	clec-4(ok2050)	2	0
displayed	2	80	MYb239	clec-4(ok2050)	2	0
displayed	2	80	MYb239	clec-4(ok2050)	2	0
displayed	2	80	MYb239	clec-4(ok2050)	2	0
displayed	2	80	MYb239	clec-4(ok2050)	2	0
displayed	2	80	MYb239	clec-4(ok2050)	2	0
displayed	2	80	MYb239	clec-4(ok2050)	2	0
displayed	2	80	MYb239	clec-4(ok2050)	2	0
displayed	2	80	MYb239	clec-4(ok2050)	2	0
displayed	2	80	MYb239	clec-4(ok2050)	2	0
displayed	2	80	MYb239	clec-4(ok2050)	2	0
displayed	2	80	MYb239	clec-4(ok2050)	2	0
displayed	2	24	MYb239	clec-4(ok2050)	3	1
displayed	2	24	MYb239	clec-4(ok2050)	3	0
displayed	2	24	MYb239	clec-4(ok2050)	3	0
displayed	2	24	MYb239	clec-4(ok2050)	3	0
displayed	2	56	MYb239	clec-4(ok2050)	3	0
displayed	2	56	MYb239	clec-4(ok2050)	3	0
displayed	2	64	MYb239	clec-4(ok2050)	3	1
displayed	2	64	MYb239	clec-4(ok2050)	3	1
displayed	2	72	MYb239	clec-4(ok2050)	3	1
displayed	2	72	MYb239	clec-4(ok2050)	3	1
displayed	2	80	MYb239	clec-4(ok2050)	3	1
displayed	2	80	MYb239	clec-4(ok2050)	3	1
displayed	2	80	MYb239	clec-4(ok2050)	3	0
displayed	2	80	MYb239	clec-4(ok2050)	3	0
displayed	2	80	MYb239	clec-4(ok2050)	3	0
displayed	2	80	MYb239	clec-4(ok2050)	3	0
displayed	2	80	MYb239	clec-4(ok2050)	3	0
displayed	2	80	MYb239	clec-4(ok2050)	3	0
displayed	2	80	MYb239	clec-4(ok2050)	3	0
displayed	2	80	MYb239	clec-4(ok2050)	3	0
displayed	2	80	MYb239	clec-4(ok2050)	3	0
displayed	2	80	MYb239	clec-4(ok2050)	3	0
displayed	2	80	MYb239	clec-4(ok2050)	3	0
displayed	2	80	MYb239	clec-4(ok2050)	3	0
displayed	2	80	MYb239	clec-4(ok2050)	3	0
displayed	2	80	MYb239	clec-4(ok2050)	3	0
displayed	2	80	MYb239	clec-4(ok2050)	3	0
displayed	2	80	MYb239	clec-4(ok2050)	3	0
displayed	2	80	MYb239	clec-4(ok2050)	3	0
displayed	2	80	MYb239	clec-4(ok2050)	3	0
displayed	2	80	MYb239	clec-4(ok2050)	3	0
displayed	2	80	MYb239	clec-4(ok2050)	3	0
displayed	2	16	MYb239	clec-4(ok2050)	4	0
displayed	2	16	MYb239	clec-4(ok2050)	4	0
displayed	2	16	MYb239	clec-4(ok2050)	4	0
displayed	2	48	MYb239	clec-4(ok2050)	4	1
displayed	2	48	MYb239	clec-4(ok2050)	4	1
displayed	2	56	MYb239	clec-4(ok2050)	4	1
displayed	2	64	MYb239	clec-4(ok2050)	4	1
displayed	2	64	MYb239	clec-4(ok2050)	4	1
displayed	2	72	MYb239	clec-4(ok2050)	4	0
displayed	2	72	MYb239	clec-4(ok2050)	4	0
displayed	2	80	MYb239	clec-4(ok2050)	4	1
displayed	2	80	MYb239	clec-4(ok2050)	4	1
displayed	2	80	MYb239	clec-4(ok2050)	4	1
displayed	2	80	MYb239	clec-4(ok2050)	4	0
displayed	2	80	MYb239	clec-4(ok2050)	4	0
displayed	2	80	MYb239	clec-4(ok2050)	4	0
displayed	2	80	MYb239	clec-4(ok2050)	4	0
displayed	2	80	MYb239	clec-4(ok2050)	4	0
displayed	2	80	MYb239	clec-4(ok2050)	4	0
displayed	2	80	MYb239	clec-4(ok2050)	4	0
displayed	2	80	MYb239	clec-4(ok2050)	4	0
displayed	2	80	MYb239	clec-4(ok2050)	4	0
displayed	2	80	MYb239	clec-4(ok2050)	4	0
displayed	2	80	MYb239	clec-4(ok2050)	4	0
displayed	2	80	MYb239	clec-4(ok2050)	4	0
displayed	2	80	MYb239	clec-4(ok2050)	4	0
displayed	2	80	MYb239	clec-4(ok2050)	4	0
displayed	2	80	MYb239	clec-4(ok2050)	4	0
displayed	2	80	MYb239	clec-4(ok2050)	4	0
displayed	2	80	MYb239	clec-4(ok2050)	4	0
displayed	2	80	MYb239	clec-4(ok2050)	4	0
displayed	2	16	MYb239	clec-4(ok2050)	5	1
displayed	2	24	MYb239	clec-4(ok2050)	5	1
displayed	2	24	MYb239	clec-4(ok2050)	5	1
displayed	2	24	MYb239	clec-4(ok2050)	5	1
displayed	2	32	MYb239	clec-4(ok2050)	5	1
displayed	2	32	MYb239	clec-4(ok2050)	5	0
displayed	2	32	MYb239	clec-4(ok2050)	5	0
displayed	2	40	MYb239	clec-4(ok2050)	5	1
displayed	2	40	MYb239	clec-4(ok2050)	5	1
displayed	2	48	MYb239	clec-4(ok2050)	5	1
displayed	2	48	MYb239	clec-4(ok2050)	5	1
displayed	2	48	MYb239	clec-4(ok2050)	5	1
displayed	2	48	MYb239	clec-4(ok2050)	5	1
displayed	2	48	MYb239	clec-4(ok2050)	5	1
displayed	2	48	MYb239	clec-4(ok2050)	5	1
displayed	2	48	MYb239	clec-4(ok2050)	5	1
displayed	2	56	MYb239	clec-4(ok2050)	5	1
displayed	2	64	MYb239	clec-4(ok2050)	5	1
displayed	2	64	MYb239	clec-4(ok2050)	5	1
displayed	2	72	MYb239	clec-4(ok2050)	5	1
displayed	2	72	MYb239	clec-4(ok2050)	5	1
displayed	2	72	MYb239	clec-4(ok2050)	5	1
displayed	2	80	MYb239	clec-4(ok2050)	5	0
displayed	2	80	MYb239	clec-4(ok2050)	5	0
displayed	2	80	MYb239	clec-4(ok2050)	5	0
displayed	2	80	MYb239	clec-4(ok2050)	5	0
displayed	2	80	MYb239	clec-4(ok2050)	5	0
displayed	2	80	MYb239	clec-4(ok2050)	5	0
displayed	2	32	MYb239	N2	1	0
displayed	2	32	MYb239	N2	1	0
displayed	2	40	MYb239	N2	1	0
displayed	2	40	MYb239	N2	1	0
displayed	2	40	MYb239	N2	1	0
displayed	2	40	MYb239	N2	1	0
displayed	2	48	MYb239	N2	1	1
displayed	2	48	MYb239	N2	1	1
displayed	2	48	MYb239	N2	1	1
displayed	2	48	MYb239	N2	1	1
displayed	2	48	MYb239	N2	1	1
displayed	2	56	MYb239	N2	1	1
displayed	2	56	MYb239	N2	1	1
displayed	2	56	MYb239	N2	1	1
displayed	2	56	MYb239	N2	1	1
displayed	2	56	MYb239	N2	1	1
displayed	2	56	MYb239	N2	1	1
displayed	2	56	MYb239	N2	1	1
displayed	2	64	MYb239	N2	1	1
displayed	2	64	MYb239	N2	1	1
displayed	2	64	MYb239	N2	1	1
displayed	2	64	MYb239	N2	1	1
displayed	2	72	MYb239	N2	1	1
displayed	2	72	MYb239	N2	1	1
displayed	2	72	MYb239	N2	1	1
displayed	2	80	MYb239	N2	1	1
displayed	2	8	MYb239	N2	2	1
displayed	2	24	MYb239	N2	2	1
displayed	2	40	MYb239	N2	2	1
displayed	2	48	MYb239	N2	2	1
displayed	2	56	MYb239	N2	2	1
displayed	2	56	MYb239	N2	2	1
displayed	2	56	MYb239	N2	2	1
displayed	2	56	MYb239	N2	2	1
displayed	2	56	MYb239	N2	2	1
displayed	2	56	MYb239	N2	2	1
displayed	2	56	MYb239	N2	2	1
displayed	2	56	MYb239	N2	2	1
displayed	2	56	MYb239	N2	2	1
displayed	2	56	MYb239	N2	2	1
displayed	2	64	MYb239	N2	2	1
displayed	2	64	MYb239	N2	2	1
displayed	2	64	MYb239	N2	2	1
displayed	2	64	MYb239	N2	2	1
displayed	2	64	MYb239	N2	2	1
displayed	2	64	MYb239	N2	2	1
displayed	2	64	MYb239	N2	2	1
displayed	2	64	MYb239	N2	2	1
displayed	2	64	MYb239	N2	2	1
displayed	2	72	MYb239	N2	2	1
displayed	2	72	MYb239	N2	2	1
displayed	2	72	MYb239	N2	2	1
displayed	2	72	MYb239	N2	2	1
displayed	2	72	MYb239	N2	2	1
displayed	2	72	MYb239	N2	2	0
displayed	2	40	MYb239	N2	3	1
displayed	2	40	MYb239	N2	3	1
displayed	2	40	MYb239	N2	3	0
displayed	2	48	MYb239	N2	3	1
displayed	2	56	MYb239	N2	3	1
displayed	2	56	MYb239	N2	3	1
displayed	2	64	MYb239	N2	3	1
displayed	2	64	MYb239	N2	3	1
displayed	2	64	MYb239	N2	3	1
displayed	2	64	MYb239	N2	3	1
displayed	2	64	MYb239	N2	3	1
displayed	2	64	MYb239	N2	3	1
displayed	2	72	MYb239	N2	3	1
displayed	2	72	MYb239	N2	3	1
displayed	2	72	MYb239	N2	3	1
displayed	2	72	MYb239	N2	3	1
displayed	2	72	MYb239	N2	3	1
displayed	2	72	MYb239	N2	3	1
displayed	2	80	MYb239	N2	3	1
displayed	2	80	MYb239	N2	3	1
displayed	2	80	MYb239	N2	3	1
displayed	2	80	MYb239	N2	3	1
displayed	2	80	MYb239	N2	3	1
displayed	2	80	MYb239	N2	3	1
displayed	2	80	MYb239	N2	3	0
displayed	2	80	MYb239	N2	3	0
displayed	2	40	MYb239	N2	4	0
displayed	2	40	MYb239	N2	4	0
displayed	2	40	MYb239	N2	4	0
displayed	2	48	MYb239	N2	4	1
displayed	2	48	MYb239	N2	4	1
displayed	2	56	MYb239	N2	4	1
displayed	2	56	MYb239	N2	4	1
displayed	2	56	MYb239	N2	4	1
displayed	2	56	MYb239	N2	4	1
displayed	2	56	MYb239	N2	4	1
displayed	2	56	MYb239	N2	4	1
displayed	2	56	MYb239	N2	4	1
displayed	2	64	MYb239	N2	4	1
displayed	2	64	MYb239	N2	4	1
displayed	2	72	MYb239	N2	4	1
displayed	2	72	MYb239	N2	4	1
displayed	2	72	MYb239	N2	4	1
displayed	2	72	MYb239	N2	4	1
displayed	2	72	MYb239	N2	4	1
displayed	2	72	MYb239	N2	4	1
displayed	2	80	MYb239	N2	4	1
displayed	2	80	MYb239	N2	4	1
displayed	2	80	MYb239	N2	4	1
displayed	2	80	MYb239	N2	4	0
displayed	2	16	MYb239	N2	5	0
displayed	2	48	MYb239	N2	5	1
displayed	2	56	MYb239	N2	5	1
displayed	2	56	MYb239	N2	5	1
displayed	2	56	MYb239	N2	5	1
displayed	2	56	MYb239	N2	5	1
displayed	2	56	MYb239	N2	5	1
displayed	2	64	MYb239	N2	5	1
displayed	2	64	MYb239	N2	5	1
displayed	2	64	MYb239	N2	5	1
displayed	2	64	MYb239	N2	5	0
displayed	2	64	MYb239	N2	5	0
displayed	2	72	MYb239	N2	5	1
displayed	2	72	MYb239	N2	5	1
displayed	2	72	MYb239	N2	5	1
displayed	2	72	MYb239	N2	5	1
displayed	2	72	MYb239	N2	5	1
displayed	2	80	MYb239	N2	5	1
displayed	2	80	MYb239	N2	5	0
displayed	2	80	MYb239	N2	5	0
displayed	2	80	MYb239	N2	5	0
displayed	2	80	MYb239	N2	5	0
displayed	2	80	MYb239	N2	5	0
displayed	2	80	MYb239	N2	5	0
displayed	2	80	MYb239	N2	5	0
displayed	2	80	MYb239	N2	5	0
displayed	2	80	MYb239	N2	5	0
displayed	2	80	MYb239	N2	5	0
additional	2	16	OP50	clec-4(ok2050)	1	0
additional	2	32	OP50	clec-4(ok2050)	1	1
additional	2	40	OP50	clec-4(ok2050)	1	1
additional	2	40	OP50	clec-4(ok2050)	1	1
additional	2	56	OP50	clec-4(ok2050)	1	0
additional	2	80	OP50	clec-4(ok2050)	1	0
additional	2	80	OP50	clec-4(ok2050)	1	0
additional	2	80	OP50	clec-4(ok2050)	1	0
additional	2	80	OP50	clec-4(ok2050)	1	0
additional	2	80	OP50	clec-4(ok2050)	1	0
additional	2	80	OP50	clec-4(ok2050)	1	0
additional	2	80	OP50	clec-4(ok2050)	1	0
additional	2	80	OP50	clec-4(ok2050)	1	0
additional	2	80	OP50	clec-4(ok2050)	1	0
additional	2	80	OP50	clec-4(ok2050)	1	0
additional	2	80	OP50	clec-4(ok2050)	1	0
additional	2	80	OP50	clec-4(ok2050)	1	0
additional	2	80	OP50	clec-4(ok2050)	1	0
additional	2	80	OP50	clec-4(ok2050)	1	0
additional	2	80	OP50	clec-4(ok2050)	1	0
additional	2	80	OP50	clec-4(ok2050)	1	0
additional	2	80	OP50	clec-4(ok2050)	1	0
additional	2	80	OP50	clec-4(ok2050)	1	0
additional	2	80	OP50	clec-4(ok2050)	1	0
additional	2	80	OP50	clec-4(ok2050)	1	0
additional	2	80	OP50	clec-4(ok2050)	1	0
additional	2	80	OP50	clec-4(ok2050)	1	0
additional	2	80	OP50	clec-4(ok2050)	1	0
additional	2	80	OP50	clec-4(ok2050)	1	0
additional	2	80	OP50	clec-4(ok2050)	1	0
additional	2	80	OP50	clec-4(ok2050)	1	0
additional	2	32	OP50	clec-4(ok2050)	2	1
additional	2	32	OP50	clec-4(ok2050)	2	1
additional	2	32	OP50	clec-4(ok2050)	2	1
additional	2	48	OP50	clec-4(ok2050)	2	0
additional	2	48	OP50	clec-4(ok2050)	2	0
additional	2	48	OP50	clec-4(ok2050)	2	0
additional	2	48	OP50	clec-4(ok2050)	2	0
additional	2	48	OP50	clec-4(ok2050)	2	0
additional	2	48	OP50	clec-4(ok2050)	2	0
additional	2	48	OP50	clec-4(ok2050)	2	0
additional	2	48	OP50	clec-4(ok2050)	2	0
additional	2	48	OP50	clec-4(ok2050)	2	0
additional	2	48	OP50	clec-4(ok2050)	2	0
additional	2	48	OP50	clec-4(ok2050)	2	0
additional	2	48	OP50	clec-4(ok2050)	2	0
additional	2	48	OP50	clec-4(ok2050)	2	0
additional	2	48	OP50	clec-4(ok2050)	2	0
additional	2	48	OP50	clec-4(ok2050)	2	0
additional	2	48	OP50	clec-4(ok2050)	2	0
additional	2	48	OP50	clec-4(ok2050)	2	0
additional	2	48	OP50	clec-4(ok2050)	2	0
additional	2	48	OP50	clec-4(ok2050)	2	0
additional	2	48	OP50	clec-4(ok2050)	2	0
additional	2	48	OP50	clec-4(ok2050)	2	0
additional	2	48	OP50	clec-4(ok2050)	2	0
additional	2	48	OP50	clec-4(ok2050)	2	0
additional	2	48	OP50	clec-4(ok2050)	2	0
additional	2	48	OP50	clec-4(ok2050)	2	0
additional	2	48	OP50	clec-4(ok2050)	2	0
additional	2	24	OP50	clec-4(ok2050)	3	1
additional	2	24	OP50	clec-4(ok2050)	3	1
additional	2	24	OP50	clec-4(ok2050)	3	1
additional	2	24	OP50	clec-4(ok2050)	3	1
additional	2	32	OP50	clec-4(ok2050)	3	1
additional	2	32	OP50	clec-4(ok2050)	3	1
additional	2	32	OP50	clec-4(ok2050)	3	1
additional	2	40	OP50	clec-4(ok2050)	3	0
additional	2	40	OP50	clec-4(ok2050)	3	0
additional	2	80	OP50	clec-4(ok2050)	3	0
additional	2	80	OP50	clec-4(ok2050)	3	0
additional	2	80	OP50	clec-4(ok2050)	3	0
additional	2	80	OP50	clec-4(ok2050)	3	0
additional	2	80	OP50	clec-4(ok2050)	3	0
additional	2	80	OP50	clec-4(ok2050)	3	0
additional	2	80	OP50	clec-4(ok2050)	3	0
additional	2	80	OP50	clec-4(ok2050)	3	0
additional	2	80	OP50	clec-4(ok2050)	3	0
additional	2	80	OP50	clec-4(ok2050)	3	0
additional	2	80	OP50	clec-4(ok2050)	3	0
additional	2	80	OP50	clec-4(ok2050)	3	0
additional	2	80	OP50	clec-4(ok2050)	3	0
additional	2	80	OP50	clec-4(ok2050)	3	0
additional	2	80	OP50	clec-4(ok2050)	3	0
additional	2	80	OP50	clec-4(ok2050)	3	0
additional	2	80	OP50	clec-4(ok2050)	3	0
additional	2	80	OP50	clec-4(ok2050)	3	0
additional	2	80	OP50	clec-4(ok2050)	3	0
additional	2	80	OP50	clec-4(ok2050)	3	0
additional	2	80	OP50	clec-4(ok2050)	3	0
additional	2	80	OP50	clec-4(ok2050)	3	0
additional	2	16	OP50	clec-4(ok2050)	4	1
additional	2	16	OP50	clec-4(ok2050)	4	1
additional	2	16	OP50	clec-4(ok2050)	4	0
additional	2	32	OP50	clec-4(ok2050)	4	1
additional	2	32	OP50	clec-4(ok2050)	4	1
additional	2	40	OP50	clec-4(ok2050)	4	0
additional	2	48	OP50	clec-4(ok2050)	4	1
additional	2	56	OP50	clec-4(ok2050)	4	1
additional	2	56	OP50	clec-4(ok2050)	4	0
additional	2	80	OP50	clec-4(ok2050)	4	0
additional	2	80	OP50	clec-4(ok2050)	4	0
additional	2	80	OP50	clec-4(ok2050)	4	0
additional	2	80	OP50	clec-4(ok2050)	4	0
additional	2	80	OP50	clec-4(ok2050)	4	0
additional	2	80	OP50	clec-4(ok2050)	4	0
additional	2	80	OP50	clec-4(ok2050)	4	0
additional	2	80	OP50	clec-4(ok2050)	4	0
additional	2	80	OP50	clec-4(ok2050)	4	0
additional	2	80	OP50	clec-4(ok2050)	4	0
additional	2	80	OP50	clec-4(ok2050)	4	0
additional	2	80	OP50	clec-4(ok2050)	4	0
additional	2	80	OP50	clec-4(ok2050)	4	0
additional	2	80	OP50	clec-4(ok2050)	4	0
additional	2	80	OP50	clec-4(ok2050)	4	0
additional	2	80	OP50	clec-4(ok2050)	4	0
additional	2	80	OP50	clec-4(ok2050)	4	0
additional	2	80	OP50	clec-4(ok2050)	4	0
additional	2	80	OP50	clec-4(ok2050)	4	0
additional	2	80	OP50	clec-4(ok2050)	4	0
additional	2	80	OP50	clec-4(ok2050)	4	0
additional	2	24	OP50	clec-4(ok2050)	5	0
additional	2	72	OP50	clec-4(ok2050)	5	1
additional	2	80	OP50	clec-4(ok2050)	5	0
additional	2	80	OP50	clec-4(ok2050)	5	0
additional	2	80	OP50	clec-4(ok2050)	5	0
additional	2	80	OP50	clec-4(ok2050)	5	0
additional	2	80	OP50	clec-4(ok2050)	5	0
additional	2	80	OP50	clec-4(ok2050)	5	0
additional	2	80	OP50	clec-4(ok2050)	5	0
additional	2	80	OP50	clec-4(ok2050)	5	0
additional	2	80	OP50	clec-4(ok2050)	5	0
additional	2	80	OP50	clec-4(ok2050)	5	0
additional	2	80	OP50	clec-4(ok2050)	5	0
additional	2	80	OP50	clec-4(ok2050)	5	0
additional	2	80	OP50	clec-4(ok2050)	5	0
additional	2	80	OP50	clec-4(ok2050)	5	0
additional	2	80	OP50	clec-4(ok2050)	5	0
additional	2	80	OP50	clec-4(ok2050)	5	0
additional	2	80	OP50	clec-4(ok2050)	5	0
additional	2	80	OP50	clec-4(ok2050)	5	0
additional	2	80	OP50	clec-4(ok2050)	5	0
additional	2	80	OP50	clec-4(ok2050)	5	0
additional	2	80	OP50	clec-4(ok2050)	5	0
additional	2	80	OP50	clec-4(ok2050)	5	0
additional	2	80	OP50	clec-4(ok2050)	5	0
additional	2	80	OP50	clec-4(ok2050)	5	0
additional	2	80	OP50	clec-4(ok2050)	5	0
additional	2	80	OP50	clec-4(ok2050)	5	0
additional	2	80	OP50	clec-4(ok2050)	5	0
additional	2	80	OP50	clec-4(ok2050)	5	0
additional	2	80	OP50	clec-4(ok2050)	5	0
additional	2	80	OP50	clec-4(ok2050)	5	0
additional	2	64	OP50	N2	1	0
additional	2	64	OP50	N2	1	0
additional	2	64	OP50	N2	1	0
additional	2	80	OP50	N2	1	0
additional	2	80	OP50	N2	1	0
additional	2	80	OP50	N2	1	0
additional	2	80	OP50	N2	1	0
additional	2	80	OP50	N2	1	0
additional	2	80	OP50	N2	1	0
additional	2	80	OP50	N2	1	0
additional	2	80	OP50	N2	1	0
additional	2	80	OP50	N2	1	0
additional	2	80	OP50	N2	1	0
additional	2	80	OP50	N2	1	0
additional	2	80	OP50	N2	1	0
additional	2	80	OP50	N2	1	0
additional	2	80	OP50	N2	1	0
additional	2	80	OP50	N2	1	0
additional	2	80	OP50	N2	1	0
additional	2	80	OP50	N2	1	0
additional	2	80	OP50	N2	1	0
additional	2	80	OP50	N2	1	0
additional	2	80	OP50	N2	1	0
additional	2	80	OP50	N2	1	0
additional	2	80	OP50	N2	1	0
additional	2	80	OP50	N2	1	0
additional	2	80	OP50	N2	1	0
additional	2	80	OP50	N2	1	0
additional	2	80	OP50	N2	1	0
additional	2	80	OP50	N2	1	0
additional	2	80	OP50	N2	2	0
additional	2	80	OP50	N2	2	0
additional	2	80	OP50	N2	2	0
additional	2	80	OP50	N2	2	0
additional	2	80	OP50	N2	2	0
additional	2	80	OP50	N2	2	0
additional	2	80	OP50	N2	2	0
additional	2	80	OP50	N2	2	0
additional	2	80	OP50	N2	2	0
additional	2	80	OP50	N2	2	0
additional	2	80	OP50	N2	2	0
additional	2	80	OP50	N2	2	0
additional	2	80	OP50	N2	2	0
additional	2	80	OP50	N2	2	0
additional	2	80	OP50	N2	2	0
additional	2	80	OP50	N2	2	0
additional	2	80	OP50	N2	2	0
additional	2	80	OP50	N2	2	0
additional	2	80	OP50	N2	2	0
additional	2	80	OP50	N2	2	0
additional	2	80	OP50	N2	2	0
additional	2	80	OP50	N2	2	0
additional	2	80	OP50	N2	2	0
additional	2	80	OP50	N2	2	0
additional	2	80	OP50	N2	2	0
additional	2	80	OP50	N2	2	0
additional	2	80	OP50	N2	2	0
additional	2	80	OP50	N2	2	0
additional	2	80	OP50	N2	2	0
additional	2	80	OP50	N2	2	0
additional	2	48	OP50	N2	3	0
additional	2	56	OP50	N2	3	0
additional	2	80	OP50	N2	3	0
additional	2	80	OP50	N2	3	0
additional	2	80	OP50	N2	3	0
additional	2	80	OP50	N2	3	0
additional	2	80	OP50	N2	3	0
additional	2	80	OP50	N2	3	0
additional	2	80	OP50	N2	3	0
additional	2	80	OP50	N2	3	0
additional	2	80	OP50	N2	3	0
additional	2	80	OP50	N2	3	0
additional	2	80	OP50	N2	3	0
additional	2	80	OP50	N2	3	0
additional	2	80	OP50	N2	3	0
additional	2	80	OP50	N2	3	0
additional	2	80	OP50	N2	3	0
additional	2	80	OP50	N2	3	0
additional	2	80	OP50	N2	3	0
additional	2	80	OP50	N2	3	0
additional	2	80	OP50	N2	3	0
additional	2	80	OP50	N2	3	0
additional	2	80	OP50	N2	3	0
additional	2	80	OP50	N2	3	0
additional	2	80	OP50	N2	3	0
additional	2	80	OP50	N2	3	0
additional	2	80	OP50	N2	3	0
additional	2	80	OP50	N2	3	0
additional	2	80	OP50	N2	3	0
additional	2	80	OP50	N2	3	0
additional	2	56	OP50	N2	4	0
additional	2	80	OP50	N2	4	0
additional	2	80	OP50	N2	4	0
additional	2	80	OP50	N2	4	0
additional	2	80	OP50	N2	4	0
additional	2	80	OP50	N2	4	0
additional	2	80	OP50	N2	4	0
additional	2	80	OP50	N2	4	0
additional	2	80	OP50	N2	4	0
additional	2	80	OP50	N2	4	0
additional	2	80	OP50	N2	4	0
additional	2	80	OP50	N2	4	0
additional	2	80	OP50	N2	4	0
additional	2	80	OP50	N2	4	0
additional	2	80	OP50	N2	4	0
additional	2	80	OP50	N2	4	0
additional	2	80	OP50	N2	4	0
additional	2	80	OP50	N2	4	0
additional	2	80	OP50	N2	4	0
additional	2	80	OP50	N2	4	0
additional	2	80	OP50	N2	4	0
additional	2	80	OP50	N2	4	0
additional	2	80	OP50	N2	4	0
additional	2	80	OP50	N2	4	0
additional	2	80	OP50	N2	4	0
additional	2	80	OP50	N2	4	0
additional	2	80	OP50	N2	4	0
additional	2	80	OP50	N2	4	0
additional	2	80	OP50	N2	4	0
additional	2	80	OP50	N2	4	0
additional	2	80	OP50	N2	5	0
additional	2	80	OP50	N2	5	0
additional	2	80	OP50	N2	5	0
additional	2	80	OP50	N2	5	0
additional	2	80	OP50	N2	5	0
additional	2	80	OP50	N2	5	0
additional	2	80	OP50	N2	5	0
additional	2	80	OP50	N2	5	0
additional	2	80	OP50	N2	5	0
additional	2	80	OP50	N2	5	0
additional	2	80	OP50	N2	5	0
additional	2	80	OP50	N2	5	0
additional	2	80	OP50	N2	5	0
additional	2	80	OP50	N2	5	0
additional	2	80	OP50	N2	5	0
additional	2	80	OP50	N2	5	0
additional	2	80	OP50	N2	5	0
additional	2	80	OP50	N2	5	0
additional	2	80	OP50	N2	5	0
additional	2	80	OP50	N2	5	0
additional	2	80	OP50	N2	5	0
additional	2	80	OP50	N2	5	0
additional	2	80	OP50	N2	5	0
additional	2	80	OP50	N2	5	0
additional	2	80	OP50	N2	5	0
additional	2	80	OP50	N2	5	0
additional	2	80	OP50	N2	5	0
additional	2	80	OP50	N2	5	0
additional	2	80	OP50	N2	5	0
additional	2	80	OP50	N2	5	0
displayed	3	15	MYb239	clec-4(ok2050)	1	1
displayed	3	24	MYb239	clec-4(ok2050)	1	1
displayed	3	32	MYb239	clec-4(ok2050)	1	1
displayed	3	32	MYb239	clec-4(ok2050)	1	1
displayed	3	32	MYb239	clec-4(ok2050)	1	1
displayed	3	32	MYb239	clec-4(ok2050)	1	1
displayed	3	39	MYb239	clec-4(ok2050)	1	0
displayed	3	39	MYb239	clec-4(ok2050)	1	0
displayed	3	39	MYb239	clec-4(ok2050)	1	0
displayed	3	39	MYb239	clec-4(ok2050)	1	1
displayed	3	39	MYb239	clec-4(ok2050)	1	1
displayed	3	48	MYb239	clec-4(ok2050)	1	1
displayed	3	48	MYb239	clec-4(ok2050)	1	1
displayed	3	48	MYb239	clec-4(ok2050)	1	1
displayed	3	48	MYb239	clec-4(ok2050)	1	1
displayed	3	56	MYb239	clec-4(ok2050)	1	1
displayed	3	56	MYb239	clec-4(ok2050)	1	1
displayed	3	56	MYb239	clec-4(ok2050)	1	1
displayed	3	56	MYb239	clec-4(ok2050)	1	1
displayed	3	56	MYb239	clec-4(ok2050)	1	1
displayed	3	56	MYb239	clec-4(ok2050)	1	1
displayed	3	56	MYb239	clec-4(ok2050)	1	1
displayed	3	56	MYb239	clec-4(ok2050)	1	1
displayed	3	56	MYb239	clec-4(ok2050)	1	1
displayed	3	63	MYb239	clec-4(ok2050)	1	1
displayed	3	63	MYb239	clec-4(ok2050)	1	1
displayed	3	63	MYb239	clec-4(ok2050)	1	1
displayed	3	63	MYb239	clec-4(ok2050)	1	1
displayed	3	63	MYb239	clec-4(ok2050)	1	1
displayed	3	63	MYb239	clec-4(ok2050)	1	1
displayed	3	15	MYb239	clec-4(ok2050)	2	1
displayed	3	15	MYb239	clec-4(ok2050)	2	0
displayed	3	24	MYb239	clec-4(ok2050)	2	1
displayed	3	24	MYb239	clec-4(ok2050)	2	1
displayed	3	24	MYb239	clec-4(ok2050)	2	1
displayed	3	32	MYb239	clec-4(ok2050)	2	1
displayed	3	48	MYb239	clec-4(ok2050)	2	0
displayed	3	48	MYb239	clec-4(ok2050)	2	0
displayed	3	48	MYb239	clec-4(ok2050)	2	0
displayed	3	48	MYb239	clec-4(ok2050)	2	0
displayed	3	48	MYb239	clec-4(ok2050)	2	1
displayed	3	48	MYb239	clec-4(ok2050)	2	1
displayed	3	48	MYb239	clec-4(ok2050)	2	1
displayed	3	48	MYb239	clec-4(ok2050)	2	1
displayed	3	48	MYb239	clec-4(ok2050)	2	1
displayed	3	48	MYb239	clec-4(ok2050)	2	1
displayed	3	48	MYb239	clec-4(ok2050)	2	1
displayed	3	48	MYb239	clec-4(ok2050)	2	1
displayed	3	56	MYb239	clec-4(ok2050)	2	1
displayed	3	56	MYb239	clec-4(ok2050)	2	1
displayed	3	56	MYb239	clec-4(ok2050)	2	1
displayed	3	56	MYb239	clec-4(ok2050)	2	1
displayed	3	63	MYb239	clec-4(ok2050)	2	0
displayed	3	63	MYb239	clec-4(ok2050)	2	1
displayed	3	63	MYb239	clec-4(ok2050)	2	1
displayed	3	73	MYb239	clec-4(ok2050)	2	1
displayed	3	73	MYb239	clec-4(ok2050)	2	1
displayed	3	73	MYb239	clec-4(ok2050)	2	1
displayed	3	80	MYb239	clec-4(ok2050)	2	1
displayed	3	80	MYb239	clec-4(ok2050)	2	1
displayed	3	24	MYb239	clec-4(ok2050)	3	0
displayed	3	24	MYb239	clec-4(ok2050)	3	0
displayed	3	39	MYb239	clec-4(ok2050)	3	1
displayed	3	39	MYb239	clec-4(ok2050)	3	1
displayed	3	39	MYb239	clec-4(ok2050)	3	1
displayed	3	39	MYb239	clec-4(ok2050)	3	1
displayed	3	48	MYb239	clec-4(ok2050)	3	1
displayed	3	48	MYb239	clec-4(ok2050)	3	1
displayed	3	48	MYb239	clec-4(ok2050)	3	1
displayed	3	48	MYb239	clec-4(ok2050)	3	1
displayed	3	48	MYb239	clec-4(ok2050)	3	1
displayed	3	48	MYb239	clec-4(ok2050)	3	1
displayed	3	48	MYb239	clec-4(ok2050)	3	1
displayed	3	48	MYb239	clec-4(ok2050)	3	1
displayed	3	48	MYb239	clec-4(ok2050)	3	1
displayed	3	48	MYb239	clec-4(ok2050)	3	1
displayed	3	48	MYb239	clec-4(ok2050)	3	1
displayed	3	48	MYb239	clec-4(ok2050)	3	1
displayed	3	48	MYb239	clec-4(ok2050)	3	1
displayed	3	48	MYb239	clec-4(ok2050)	3	1
displayed	3	48	MYb239	clec-4(ok2050)	3	1
displayed	3	48	MYb239	clec-4(ok2050)	3	1
displayed	3	48	MYb239	clec-4(ok2050)	3	1
displayed	3	56	MYb239	clec-4(ok2050)	3	1
displayed	3	56	MYb239	clec-4(ok2050)	3	1
displayed	3	56	MYb239	clec-4(ok2050)	3	1
displayed	3	56	MYb239	clec-4(ok2050)	3	1
displayed	3	63	MYb239	clec-4(ok2050)	3	1
displayed	3	63	MYb239	clec-4(ok2050)	3	1
displayed	3	80	MYb239	clec-4(ok2050)	3	1
displayed	3	8	MYb239	clec-4(ok2050)	4	0
displayed	3	15	MYb239	clec-4(ok2050)	4	1
displayed	3	15	MYb239	clec-4(ok2050)	4	0
displayed	3	24	MYb239	clec-4(ok2050)	4	1
displayed	3	24	MYb239	clec-4(ok2050)	4	1
displayed	3	24	MYb239	clec-4(ok2050)	4	1
displayed	3	24	MYb239	clec-4(ok2050)	4	0
displayed	3	32	MYb239	clec-4(ok2050)	4	1
displayed	3	32	MYb239	clec-4(ok2050)	4	1
displayed	3	32	MYb239	clec-4(ok2050)	4	1
displayed	3	39	MYb239	clec-4(ok2050)	4	1
displayed	3	39	MYb239	clec-4(ok2050)	4	1
displayed	3	39	MYb239	clec-4(ok2050)	4	1
displayed	3	39	MYb239	clec-4(ok2050)	4	0
displayed	3	39	MYb239	clec-4(ok2050)	4	0
displayed	3	39	MYb239	clec-4(ok2050)	4	0
displayed	3	48	MYb239	clec-4(ok2050)	4	1
displayed	3	48	MYb239	clec-4(ok2050)	4	1
displayed	3	48	MYb239	clec-4(ok2050)	4	1
displayed	3	48	MYb239	clec-4(ok2050)	4	0
displayed	3	48	MYb239	clec-4(ok2050)	4	0
displayed	3	56	MYb239	clec-4(ok2050)	4	1
displayed	3	56	MYb239	clec-4(ok2050)	4	1
displayed	3	56	MYb239	clec-4(ok2050)	4	1
displayed	3	56	MYb239	clec-4(ok2050)	4	1
displayed	3	56	MYb239	clec-4(ok2050)	4	0
displayed	3	63	MYb239	clec-4(ok2050)	4	1
displayed	3	63	MYb239	clec-4(ok2050)	4	1
displayed	3	63	MYb239	clec-4(ok2050)	4	1
displayed	3	63	MYb239	clec-4(ok2050)	4	1
displayed	3	8	MYb239	N2	1	1
displayed	3	8	MYb239	N2	1	1
displayed	3	8	MYb239	N2	1	0
displayed	3	39	MYb239	N2	1	1
displayed	3	56	MYb239	N2	1	1
displayed	3	56	MYb239	N2	1	1
displayed	3	56	MYb239	N2	1	1
displayed	3	56	MYb239	N2	1	1
displayed	3	56	MYb239	N2	1	1
displayed	3	56	MYb239	N2	1	0
displayed	3	56	MYb239	N2	1	0
displayed	3	56	MYb239	N2	1	0
displayed	3	63	MYb239	N2	1	0
displayed	3	63	MYb239	N2	1	0
displayed	3	63	MYb239	N2	1	1
displayed	3	63	MYb239	N2	1	1
displayed	3	63	MYb239	N2	1	1
displayed	3	63	MYb239	N2	1	1
displayed	3	63	MYb239	N2	1	1
displayed	3	63	MYb239	N2	1	1
displayed	3	63	MYb239	N2	1	1
displayed	3	63	MYb239	N2	1	1
displayed	3	63	MYb239	N2	1	1
displayed	3	63	MYb239	N2	1	1
displayed	3	63	MYb239	N2	1	1
displayed	3	73	MYb239	N2	1	1
displayed	3	73	MYb239	N2	1	1
displayed	3	73	MYb239	N2	1	1
displayed	3	80	MYb239	N2	1	1
displayed	3	80	MYb239	N2	1	1
displayed	3	56	MYb239	N2	2	1
displayed	3	56	MYb239	N2	2	1
displayed	3	56	MYb239	N2	2	1
displayed	3	56	MYb239	N2	2	1
displayed	3	56	MYb239	N2	2	1
displayed	3	56	MYb239	N2	2	1
displayed	3	56	MYb239	N2	2	1
displayed	3	63	MYb239	N2	2	0
displayed	3	63	MYb239	N2	2	0
displayed	3	63	MYb239	N2	2	1
displayed	3	63	MYb239	N2	2	1
displayed	3	63	MYb239	N2	2	1
displayed	3	63	MYb239	N2	2	1
displayed	3	63	MYb239	N2	2	1
displayed	3	63	MYb239	N2	2	1
displayed	3	63	MYb239	N2	2	1
displayed	3	63	MYb239	N2	2	1
displayed	3	63	MYb239	N2	2	1
displayed	3	63	MYb239	N2	2	1
displayed	3	73	MYb239	N2	2	1
displayed	3	73	MYb239	N2	2	1
displayed	3	73	MYb239	N2	2	1
displayed	3	73	MYb239	N2	2	1
displayed	3	73	MYb239	N2	2	1
displayed	3	73	MYb239	N2	2	1
displayed	3	73	MYb239	N2	2	1
displayed	3	80	MYb239	N2	2	1
displayed	3	80	MYb239	N2	2	1
displayed	3	80	MYb239	N2	2	1
displayed	3	96	MYb239	N2	2	0
displayed	3	15	MYb239	N2	3	0
displayed	3	32	MYb239	N2	3	0
displayed	3	32	MYb239	N2	3	0
displayed	3	32	MYb239	N2	3	0
displayed	3	48	MYb239	N2	3	0
displayed	3	48	MYb239	N2	3	0
displayed	3	48	MYb239	N2	3	1
displayed	3	48	MYb239	N2	3	1
displayed	3	48	MYb239	N2	3	1
displayed	3	48	MYb239	N2	3	1
displayed	3	56	MYb239	N2	3	0
displayed	3	56	MYb239	N2	3	1
displayed	3	56	MYb239	N2	3	1
displayed	3	56	MYb239	N2	3	1
displayed	3	56	MYb239	N2	3	1
displayed	3	56	MYb239	N2	3	1
displayed	3	56	MYb239	N2	3	1
displayed	3	56	MYb239	N2	3	1
displayed	3	56	MYb239	N2	3	1
displayed	3	63	MYb239	N2	3	1
displayed	3	63	MYb239	N2	3	1
displayed	3	63	MYb239	N2	3	1
displayed	3	63	MYb239	N2	3	1
displayed	3	63	MYb239	N2	3	1
displayed	3	63	MYb239	N2	3	1
displayed	3	63	MYb239	N2	3	1
displayed	3	73	MYb239	N2	3	1
displayed	3	73	MYb239	N2	3	1
displayed	3	73	MYb239	N2	3	1
displayed	3	96	MYb239	N2	3	0
displayed	3	8	MYb239	N2	4	1
displayed	3	24	MYb239	N2	4	0
displayed	3	48	MYb239	N2	4	1
displayed	3	48	MYb239	N2	4	1
displayed	3	48	MYb239	N2	4	1
displayed	3	48	MYb239	N2	4	1
displayed	3	48	MYb239	N2	4	1
displayed	3	56	MYb239	N2	4	0
displayed	3	56	MYb239	N2	4	1
displayed	3	56	MYb239	N2	4	1
displayed	3	56	MYb239	N2	4	1
displayed	3	56	MYb239	N2	4	1
displayed	3	56	MYb239	N2	4	1
displayed	3	56	MYb239	N2	4	1
displayed	3	56	MYb239	N2	4	1
displayed	3	56	MYb239	N2	4	1
displayed	3	56	MYb239	N2	4	1
displayed	3	56	MYb239	N2	4	1
displayed	3	56	MYb239	N2	4	1
displayed	3	63	MYb239	N2	4	0
displayed	3	63	MYb239	N2	4	0
displayed	3	63	MYb239	N2	4	0
displayed	3	63	MYb239	N2	4	1
displayed	3	63	MYb239	N2	4	1
displayed	3	63	MYb239	N2	4	1
displayed	3	63	MYb239	N2	4	1
displayed	3	63	MYb239	N2	4	1
displayed	3	73	MYb239	N2	4	1
displayed	3	73	MYb239	N2	4	1
displayed	3	73	MYb239	N2	4	1
displayed	3	8	MYb239	N2	5	1
displayed	3	8	MYb239	N2	5	0
displayed	3	8	MYb239	N2	5	0
displayed	3	8	MYb239	N2	5	0
displayed	3	8	MYb239	N2	5	0
displayed	3	8	MYb239	N2	5	0
displayed	3	8	MYb239	N2	5	0
displayed	3	8	MYb239	N2	5	0
displayed	3	8	MYb239	N2	5	0
displayed	3	8	MYb239	N2	5	0
displayed	3	8	MYb239	N2	5	0
displayed	3	15	MYb239	N2	5	0
displayed	3	15	MYb239	N2	5	0
displayed	3	15	MYb239	N2	5	0
displayed	3	15	MYb239	N2	5	0
displayed	3	15	MYb239	N2	5	0
displayed	3	15	MYb239	N2	5	0
displayed	3	15	MYb239	N2	5	0
displayed	3	15	MYb239	N2	5	0
displayed	3	15	MYb239	N2	5	0
displayed	3	24	MYb239	N2	5	0
displayed	3	24	MYb239	N2	5	0
displayed	3	24	MYb239	N2	5	0
displayed	3	24	MYb239	N2	5	0
displayed	3	24	MYb239	N2	5	0
displayed	3	24	MYb239	N2	5	0
displayed	3	56	MYb239	N2	5	1
displayed	3	63	MYb239	N2	5	1
displayed	3	73	MYb239	N2	5	1
displayed	3	73	MYb239	N2	5	1
additional	3	15	OP50	clec-4(ok2050)	1	1
additional	3	15	OP50	clec-4(ok2050)	1	1
additional	3	24	OP50	clec-4(ok2050)	1	1
additional	3	24	OP50	clec-4(ok2050)	1	1
additional	3	24	OP50	clec-4(ok2050)	1	1
additional	3	24	OP50	clec-4(ok2050)	1	1
additional	3	24	OP50	clec-4(ok2050)	1	0
additional	3	32	OP50	clec-4(ok2050)	1	1
additional	3	32	OP50	clec-4(ok2050)	1	1
additional	3	32	OP50	clec-4(ok2050)	1	0
additional	3	39	OP50	clec-4(ok2050)	1	0
additional	3	39	OP50	clec-4(ok2050)	1	0
additional	3	63	OP50	clec-4(ok2050)	1	0
additional	3	73	OP50	clec-4(ok2050)	1	0
additional	3	96	OP50	clec-4(ok2050)	1	0
additional	3	96	OP50	clec-4(ok2050)	1	0
additional	3	96	OP50	clec-4(ok2050)	1	0
additional	3	96	OP50	clec-4(ok2050)	1	0
additional	3	96	OP50	clec-4(ok2050)	1	0
additional	3	96	OP50	clec-4(ok2050)	1	0
additional	3	96	OP50	clec-4(ok2050)	1	0
additional	3	96	OP50	clec-4(ok2050)	1	0
additional	3	96	OP50	clec-4(ok2050)	1	0
additional	3	96	OP50	clec-4(ok2050)	1	0
additional	3	96	OP50	clec-4(ok2050)	1	0
additional	3	96	OP50	clec-4(ok2050)	1	0
additional	3	96	OP50	clec-4(ok2050)	1	0
additional	3	96	OP50	clec-4(ok2050)	1	0
additional	3	96	OP50	clec-4(ok2050)	1	0
additional	3	96	OP50	clec-4(ok2050)	1	0
additional	3	15	OP50	clec-4(ok2050)	2	0
additional	3	24	OP50	clec-4(ok2050)	2	1
additional	3	24	OP50	clec-4(ok2050)	2	1
additional	3	32	OP50	clec-4(ok2050)	2	1
additional	3	63	OP50	clec-4(ok2050)	2	1
additional	3	96	OP50	clec-4(ok2050)	2	0
additional	3	96	OP50	clec-4(ok2050)	2	0
additional	3	96	OP50	clec-4(ok2050)	2	0
additional	3	96	OP50	clec-4(ok2050)	2	0
additional	3	96	OP50	clec-4(ok2050)	2	0
additional	3	96	OP50	clec-4(ok2050)	2	0
additional	3	96	OP50	clec-4(ok2050)	2	0
additional	3	96	OP50	clec-4(ok2050)	2	0
additional	3	96	OP50	clec-4(ok2050)	2	0
additional	3	96	OP50	clec-4(ok2050)	2	0
additional	3	96	OP50	clec-4(ok2050)	2	0
additional	3	96	OP50	clec-4(ok2050)	2	0
additional	3	96	OP50	clec-4(ok2050)	2	0
additional	3	96	OP50	clec-4(ok2050)	2	0
additional	3	96	OP50	clec-4(ok2050)	2	0
additional	3	96	OP50	clec-4(ok2050)	2	0
additional	3	96	OP50	clec-4(ok2050)	2	0
additional	3	96	OP50	clec-4(ok2050)	2	0
additional	3	96	OP50	clec-4(ok2050)	2	0
additional	3	96	OP50	clec-4(ok2050)	2	0
additional	3	96	OP50	clec-4(ok2050)	2	0
additional	3	96	OP50	clec-4(ok2050)	2	0
additional	3	96	OP50	clec-4(ok2050)	2	0
additional	3	96	OP50	clec-4(ok2050)	2	0
additional	3	96	OP50	clec-4(ok2050)	2	0
additional	3	15	OP50	clec-4(ok2050)	3	0
additional	3	24	OP50	clec-4(ok2050)	3	1
additional	3	24	OP50	clec-4(ok2050)	3	1
additional	3	24	OP50	clec-4(ok2050)	3	1
additional	3	32	OP50	clec-4(ok2050)	3	1
additional	3	32	OP50	clec-4(ok2050)	3	1
additional	3	63	OP50	clec-4(ok2050)	3	1
additional	3	96	OP50	clec-4(ok2050)	3	1
additional	3	96	OP50	clec-4(ok2050)	3	0
additional	3	96	OP50	clec-4(ok2050)	3	0
additional	3	96	OP50	clec-4(ok2050)	3	0
additional	3	96	OP50	clec-4(ok2050)	3	0
additional	3	96	OP50	clec-4(ok2050)	3	0
additional	3	96	OP50	clec-4(ok2050)	3	0
additional	3	96	OP50	clec-4(ok2050)	3	0
additional	3	96	OP50	clec-4(ok2050)	3	0
additional	3	96	OP50	clec-4(ok2050)	3	0
additional	3	96	OP50	clec-4(ok2050)	3	0
additional	3	96	OP50	clec-4(ok2050)	3	0
additional	3	96	OP50	clec-4(ok2050)	3	0
additional	3	96	OP50	clec-4(ok2050)	3	0
additional	3	96	OP50	clec-4(ok2050)	3	0
additional	3	96	OP50	clec-4(ok2050)	3	0
additional	3	96	OP50	clec-4(ok2050)	3	0
additional	3	96	OP50	clec-4(ok2050)	3	0
additional	3	96	OP50	clec-4(ok2050)	3	0
additional	3	96	OP50	clec-4(ok2050)	3	0
additional	3	96	OP50	clec-4(ok2050)	3	0
additional	3	96	OP50	clec-4(ok2050)	3	0
additional	3	96	OP50	clec-4(ok2050)	3	0
additional	3	15	OP50	clec-4(ok2050)	4	1
additional	3	32	OP50	clec-4(ok2050)	4	1
additional	3	32	OP50	clec-4(ok2050)	4	1
additional	3	39	OP50	clec-4(ok2050)	4	1
additional	3	39	OP50	clec-4(ok2050)	4	1
additional	3	39	OP50	clec-4(ok2050)	4	1
additional	3	48	OP50	clec-4(ok2050)	4	1
additional	3	48	OP50	clec-4(ok2050)	4	1
additional	3	48	OP50	clec-4(ok2050)	4	0
additional	3	56	OP50	clec-4(ok2050)	4	1
additional	3	73	OP50	clec-4(ok2050)	4	1
additional	3	96	OP50	clec-4(ok2050)	4	1
additional	3	96	OP50	clec-4(ok2050)	4	0
additional	3	96	OP50	clec-4(ok2050)	4	0
additional	3	96	OP50	clec-4(ok2050)	4	0
additional	3	96	OP50	clec-4(ok2050)	4	0
additional	3	96	OP50	clec-4(ok2050)	4	0
additional	3	96	OP50	clec-4(ok2050)	4	0
additional	3	96	OP50	clec-4(ok2050)	4	0
additional	3	96	OP50	clec-4(ok2050)	4	0
additional	3	96	OP50	clec-4(ok2050)	4	0
additional	3	96	OP50	clec-4(ok2050)	4	0
additional	3	96	OP50	clec-4(ok2050)	4	0
additional	3	96	OP50	clec-4(ok2050)	4	0
additional	3	96	OP50	clec-4(ok2050)	4	0
additional	3	96	OP50	clec-4(ok2050)	4	0
additional	3	96	OP50	clec-4(ok2050)	4	0
additional	3	96	OP50	clec-4(ok2050)	4	0
additional	3	96	OP50	clec-4(ok2050)	4	0
additional	3	96	OP50	clec-4(ok2050)	4	0
additional	3	24	OP50	clec-4(ok2050)	5	1
additional	3	32	OP50	clec-4(ok2050)	5	1
additional	3	32	OP50	clec-4(ok2050)	5	1
additional	3	39	OP50	clec-4(ok2050)	5	0
additional	3	56	OP50	clec-4(ok2050)	5	0
additional	3	63	OP50	clec-4(ok2050)	5	1
additional	3	63	OP50	clec-4(ok2050)	5	1
additional	3	73	OP50	clec-4(ok2050)	5	1
additional	3	80	OP50	clec-4(ok2050)	5	1
additional	3	96	OP50	clec-4(ok2050)	5	1
additional	3	96	OP50	clec-4(ok2050)	5	0
additional	3	96	OP50	clec-4(ok2050)	5	0
additional	3	96	OP50	clec-4(ok2050)	5	0
additional	3	96	OP50	clec-4(ok2050)	5	0
additional	3	96	OP50	clec-4(ok2050)	5	0
additional	3	96	OP50	clec-4(ok2050)	5	0
additional	3	96	OP50	clec-4(ok2050)	5	0
additional	3	96	OP50	clec-4(ok2050)	5	0
additional	3	96	OP50	clec-4(ok2050)	5	0
additional	3	96	OP50	clec-4(ok2050)	5	0
additional	3	96	OP50	clec-4(ok2050)	5	0
additional	3	96	OP50	clec-4(ok2050)	5	0
additional	3	96	OP50	clec-4(ok2050)	5	0
additional	3	96	OP50	clec-4(ok2050)	5	0
additional	3	96	OP50	clec-4(ok2050)	5	0
additional	3	96	OP50	clec-4(ok2050)	5	0
additional	3	96	OP50	clec-4(ok2050)	5	0
additional	3	96	OP50	clec-4(ok2050)	5	0
additional	3	96	OP50	clec-4(ok2050)	5	0
additional	3	96	OP50	clec-4(ok2050)	5	0
additional	3	39	OP50	N2	1	1
additional	3	39	OP50	N2	1	1
additional	3	39	OP50	N2	1	0
additional	3	96	OP50	N2	1	1
additional	3	96	OP50	N2	1	1
additional	3	96	OP50	N2	1	0
additional	3	96	OP50	N2	1	0
additional	3	96	OP50	N2	1	0
additional	3	96	OP50	N2	1	0
additional	3	96	OP50	N2	1	0
additional	3	96	OP50	N2	1	0
additional	3	96	OP50	N2	1	0
additional	3	96	OP50	N2	1	0
additional	3	96	OP50	N2	1	0
additional	3	96	OP50	N2	1	0
additional	3	96	OP50	N2	1	0
additional	3	96	OP50	N2	1	0
additional	3	96	OP50	N2	1	0
additional	3	96	OP50	N2	1	0
additional	3	96	OP50	N2	1	0
additional	3	96	OP50	N2	1	0
additional	3	96	OP50	N2	1	0
additional	3	96	OP50	N2	1	0
additional	3	96	OP50	N2	1	0
additional	3	96	OP50	N2	1	0
additional	3	96	OP50	N2	1	0
additional	3	96	OP50	N2	1	0
additional	3	96	OP50	N2	1	0
additional	3	96	OP50	N2	1	0
additional	3	96	OP50	N2	1	0
additional	3	63	OP50	N2	2	0
additional	3	96	OP50	N2	2	1
additional	3	96	OP50	N2	2	0
additional	3	96	OP50	N2	2	0
additional	3	96	OP50	N2	2	0
additional	3	96	OP50	N2	2	0
additional	3	96	OP50	N2	2	0
additional	3	96	OP50	N2	2	0
additional	3	96	OP50	N2	2	0
additional	3	96	OP50	N2	2	0
additional	3	96	OP50	N2	2	0
additional	3	96	OP50	N2	2	0
additional	3	96	OP50	N2	2	0
additional	3	96	OP50	N2	2	0
additional	3	96	OP50	N2	2	0
additional	3	96	OP50	N2	2	0
additional	3	96	OP50	N2	2	0
additional	3	96	OP50	N2	2	0
additional	3	96	OP50	N2	2	0
additional	3	96	OP50	N2	2	0
additional	3	96	OP50	N2	2	0
additional	3	96	OP50	N2	2	0
additional	3	96	OP50	N2	2	0
additional	3	96	OP50	N2	2	0
additional	3	96	OP50	N2	2	0
additional	3	96	OP50	N2	2	0
additional	3	96	OP50	N2	2	0
additional	3	96	OP50	N2	2	0
additional	3	96	OP50	N2	2	0
additional	3	96	OP50	N2	2	0
additional	3	48	OP50	N2	3	0
additional	3	48	OP50	N2	3	0
additional	3	73	OP50	N2	3	1
additional	3	80	OP50	N2	3	0
additional	3	96	OP50	N2	3	1
additional	3	96	OP50	N2	3	0
additional	3	96	OP50	N2	3	0
additional	3	96	OP50	N2	3	0
additional	3	96	OP50	N2	3	0
additional	3	96	OP50	N2	3	0
additional	3	96	OP50	N2	3	0
additional	3	96	OP50	N2	3	0
additional	3	96	OP50	N2	3	0
additional	3	96	OP50	N2	3	0
additional	3	96	OP50	N2	3	0
additional	3	96	OP50	N2	3	0
additional	3	96	OP50	N2	3	0
additional	3	96	OP50	N2	3	0
additional	3	96	OP50	N2	3	0
additional	3	96	OP50	N2	3	0
additional	3	96	OP50	N2	3	0
additional	3	96	OP50	N2	3	0
additional	3	96	OP50	N2	3	0
additional	3	96	OP50	N2	3	0
additional	3	96	OP50	N2	3	0
additional	3	96	OP50	N2	3	0
additional	3	96	OP50	N2	3	0
additional	3	96	OP50	N2	3	0
additional	3	96	OP50	N2	3	0
additional	3	96	OP50	N2	3	0
additional	3	56	OP50	N2	4	0
additional	3	80	OP50	N2	4	0
additional	3	96	OP50	N2	4	0
additional	3	96	OP50	N2	4	0
additional	3	96	OP50	N2	4	0
additional	3	96	OP50	N2	4	0
additional	3	96	OP50	N2	4	0
additional	3	96	OP50	N2	4	0
additional	3	96	OP50	N2	4	0
additional	3	96	OP50	N2	4	0
additional	3	96	OP50	N2	4	0
additional	3	96	OP50	N2	4	0
additional	3	96	OP50	N2	4	0
additional	3	96	OP50	N2	4	0
additional	3	96	OP50	N2	4	0
additional	3	96	OP50	N2	4	0
additional	3	96	OP50	N2	4	0
additional	3	96	OP50	N2	4	0
additional	3	96	OP50	N2	4	0
additional	3	96	OP50	N2	4	0
additional	3	96	OP50	N2	4	0
additional	3	96	OP50	N2	4	0
additional	3	96	OP50	N2	4	0
additional	3	96	OP50	N2	4	0
additional	3	96	OP50	N2	4	0
additional	3	96	OP50	N2	4	0
additional	3	96	OP50	N2	4	0
additional	3	96	OP50	N2	4	0
additional	3	96	OP50	N2	4	0
additional	3	96	OP50	N2	4	0
additional	3	96	OP50	N2	5	0
additional	3	96	OP50	N2	5	1
additional	3	96	OP50	N2	5	1
additional	3	96	OP50	N2	5	1
additional	3	96	OP50	N2	5	1
additional	3	96	OP50	N2	5	1
additional	3	96	OP50	N2	5	1
additional	3	96	OP50	N2	5	1
additional	3	96	OP50	N2	5	1
additional	3	96	OP50	N2	5	1
additional	3	96	OP50	N2	5	1
additional	3	96	OP50	N2	5	1
additional	3	96	OP50	N2	5	1
additional	3	96	OP50	N2	5	1
additional	3	96	OP50	N2	5	1
additional	3	96	OP50	N2	5	1
additional	3	96	OP50	N2	5	1
additional	3	96	OP50	N2	5	1
additional	3	96	OP50	N2	5	1
additional	3	96	OP50	N2	5	1
additional	3	96	OP50	N2	5	1
additional	3	96	OP50	N2	5	1
additional	3	96	OP50	N2	5	1
additional	3	96	OP50	N2	5	1
additional	3	96	OP50	N2	5	1
additional	3	96	OP50	N2	5	1
additional	3	96	OP50	N2	5	1
additional	3	96	OP50	N2	5	1
additional	3	96	OP50	N2	5	1
additional	3	96	OP50	N2	5	1

## Sheet: S3C_Table
data Fig 2C
graph	run	bacterial treatment	dilution Bt:OP50	worm strain	replicate	alive worms	dead worms	total number	proportion alive
displayed	1	Bt407	01:10:00	clec-4(ok2050)	1	34	0	34	1
displayed	1	Bt407	01:10:00	clec-4(ok2050)	2	35	0	35	1
displayed	1	Bt407	01:10:00	clec-4(ok2050)	3	35	0	35	1
displayed	1	Bt407	01:10:00	clec-4(ok2050)	4	28	0	28	1
displayed	1	Bt247	01:50:00	clec-4(ok2050)	1	16	9	25	0.64
displayed	1	Bt247	01:50:00	clec-4(ok2050)	2	25	2	27	0.925926
displayed	1	Bt247	01:50:00	clec-4(ok2050)	3	22	3	25	0.88
displayed	1	Bt247	01:50:00	clec-4(ok2050)	4	18	5	23	0.782609
displayed	1	Bt247	01:25:00	clec-4(ok2050)	1	14	12	26	0.538462
displayed	1	Bt247	01:25:00	clec-4(ok2050)	2	7	15	22	0.318182
displayed	1	Bt247	01:25:00	clec-4(ok2050)	3	11	15	26	0.423077
displayed	1	Bt247	01:25:00	clec-4(ok2050)	4	9	17	26	0.346154
displayed	1	Bt247	01:10:00	clec-4(ok2050)	1	1	23	24	0.0416667
displayed	1	Bt247	01:10:00	clec-4(ok2050)	2	1	25	26	0.0384615
displayed	1	Bt247	01:10:00	clec-4(ok2050)	3	5	22	27	0.185185
displayed	1	Bt247	01:10:00	clec-4(ok2050)	4	4	24	28	0.142857
displayed	1	Bt407	01:10:00	clec-4(ya1)	1	33	0	33	1
displayed	1	Bt407	01:10:00	clec-4(ya1)	2	42	0	42	1
displayed	1	Bt407	01:10:00	clec-4(ya1)	3	31	0	31	1
displayed	1	Bt407	01:10:00	clec-4(ya1)	4	30	0	30	1
displayed	1	Bt247	01:50:00	clec-4(ya1)	1	21	1	22	0.954545
displayed	1	Bt247	01:50:00	clec-4(ya1)	2	20	4	24	0.833333
displayed	1	Bt247	01:50:00	clec-4(ya1)	3	23	2	25	0.92
displayed	1	Bt247	01:50:00	clec-4(ya1)	4	22	7	29	0.758621
displayed	1	Bt247	01:25:00	clec-4(ya1)	1	21	4	25	0.84
displayed	1	Bt247	01:25:00	clec-4(ya1)	2	20	10	30	0.666667
displayed	1	Bt247	01:25:00	clec-4(ya1)	3	12	15	27	0.444444
displayed	1	Bt247	01:25:00	clec-4(ya1)	4	17	11	28	0.607143
displayed	1	Bt247	01:10:00	clec-4(ya1)	1	4	18	22	0.181818
displayed	1	Bt247	01:10:00	clec-4(ya1)	2	28	1	29	0.965517
displayed	1	Bt247	01:10:00	clec-4(ya1)	3	9	20	29	0.310345
displayed	1	Bt247	01:10:00	clec-4(ya1)	4	1	18	19	0.0526316
displayed	1	Bt407	01:10:00	N2	1	44	0	44	1
displayed	1	Bt407	01:10:00	N2	2	29	0	29	1
displayed	1	Bt407	01:10:00	N2	3	30	0	30	1
displayed	1	Bt407	01:10:00	N2	4	28	0	28	1
displayed	1	Bt247	01:50:00	N2	1	13	11	24	0.541667
displayed	1	Bt247	01:50:00	N2	2	13	9	22	0.590909
displayed	1	Bt247	01:50:00	N2	3	7	20	27	0.259259
displayed	1	Bt247	01:50:00	N2	4	26	2	28	0.928571
displayed	1	Bt247	01:25:00	N2	1	20	12	32	0.625
displayed	1	Bt247	01:25:00	N2	2	4	15	19	0.210526
displayed	1	Bt247	01:25:00	N2	3	4	20	24	0.166667
displayed	1	Bt247	01:25:00	N2	4	8	13	21	0.380952
displayed	1	Bt247	01:10:00	N2	1	1	17	18	0.0555556
displayed	1	Bt247	01:10:00	N2	2	1	24	25	0.04
displayed	1	Bt247	01:10:00	N2	3	3	16	19	0.157895
displayed	1	Bt247	01:10:00	N2	4	2	30	32	0.0625

## Sheet: S3D_Table
data Fig 3A
graph	run	time (hpi)	bacterial treatment	worm strain	replicate	worms on bacterial spot	dead worms	total number	avoidance index
displayed	1	2	Bt247	clec-4(ok2050)	1	10	0	10	0
displayed	1	2	Bt407	clec-4(ok2050)	1	10	0	10	0
displayed	1	2	Bt407	clec-4(ok2050)	2	10	0	10	0
displayed	1	2	Bt247	clec-4(ok2050)	2	10	0	10	0
displayed	1	2	Bt247	clec-4(ok2050)	3	9	0	10	0.1
displayed	1	2	Bt407	clec-4(ok2050)	3	10	0	10	0
displayed	1	2	Bt407	clec-4(ok2050)	3	10	0	10	0
displayed	1	2	Bt407	clec-4(ok2050)	4	10	0	10	0
displayed	1	2	Bt247	clec-4(ok2050)	4	10	0	10	0
displayed	1	2	Bt247	clec-4(ok2050)	5	10	0	10	0
displayed	1	4	Bt247	clec-4(ok2050)	1	9	0	10	0.1
displayed	1	4	Bt407	clec-4(ok2050)	1	10	0	10	0
displayed	1	4	Bt407	clec-4(ok2050)	2	10	0	10	0
displayed	1	4	Bt247	clec-4(ok2050)	2	10	0	10	0
displayed	1	4	Bt407	clec-4(ok2050)	3	10	0	10	0
displayed	1	4	Bt247	clec-4(ok2050)	3	9	0	10	0.1
displayed	1	4	Bt407	clec-4(ok2050)	3	10	0	10	0
displayed	1	4	Bt407	clec-4(ok2050)	4	9	0	10	0.1
displayed	1	4	Bt247	clec-4(ok2050)	4	9	0	10	0.1
displayed	1	4	Bt247	clec-4(ok2050)	5	10	0	10	0
displayed	1	6	Bt247	clec-4(ok2050)	1	7	0	10	0.3
displayed	1	6	Bt407	clec-4(ok2050)	1	9	0	10	0.1
displayed	1	6	Bt407	clec-4(ok2050)	2	10	0	10	0
displayed	1	6	Bt247	clec-4(ok2050)	2	8	0	10	0.2
displayed	1	6	Bt247	clec-4(ok2050)	3	7	0	10	0.3
displayed	1	6	Bt407	clec-4(ok2050)	3	10	0	10	0
displayed	1	6	Bt407	clec-4(ok2050)	3	8	0	10	0.2
displayed	1	6	Bt407	clec-4(ok2050)	4	10	0	10	0
displayed	1	6	Bt247	clec-4(ok2050)	4	6	0	10	0.4
displayed	1	6	Bt247	clec-4(ok2050)	5	8	0	10	0.2
displayed	1	8	Bt247	clec-4(ok2050)	1	6	0	10	0.4
displayed	1	8	Bt407	clec-4(ok2050)	1	10	0	10	0
displayed	1	8	Bt407	clec-4(ok2050)	2	10	0	10	0
displayed	1	8	Bt247	clec-4(ok2050)	2	6	0	10	0.4
displayed	1	8	Bt407	clec-4(ok2050)	3	10	0	10	0
displayed	1	8	Bt407	clec-4(ok2050)	3	10	0	10	0
displayed	1	8	Bt247	clec-4(ok2050)	3	8	0	10	0.2
displayed	1	8	Bt407	clec-4(ok2050)	4	10	0	10	0
displayed	1	8	Bt247	clec-4(ok2050)	4	8	0	10	0.2
displayed	1	8	Bt247	clec-4(ok2050)	5	8	0	10	0.2
displayed	1	10	Bt407	clec-4(ok2050)	1	9	0	10	0.1
displayed	1	10	Bt247	clec-4(ok2050)	1	8	0	10	0.2
displayed	1	10	Bt407	clec-4(ok2050)	2	7	0	10	0.3
displayed	1	10	Bt247	clec-4(ok2050)	2	7	0	10	0.3
displayed	1	10	Bt407	clec-4(ok2050)	3	9	0	10	0.1
displayed	1	10	Bt247	clec-4(ok2050)	3	6	0	10	0.4
displayed	1	10	Bt407	clec-4(ok2050)	3	9	0	10	0.1
displayed	1	10	Bt407	clec-4(ok2050)	4	9	0	10	0.1
displayed	1	10	Bt247	clec-4(ok2050)	4	9	0	10	0.1
displayed	1	10	Bt247	clec-4(ok2050)	5	4	0	10	0.6
displayed	1	12	Bt247	clec-4(ok2050)	1	6	0	10	0.4
displayed	1	12	Bt407	clec-4(ok2050)	1	10	0	10	0
displayed	1	12	Bt247	clec-4(ok2050)	2	8	0	10	0.2
displayed	1	12	Bt407	clec-4(ok2050)	2	9	0	10	0.1
displayed	1	12	Bt247	clec-4(ok2050)	3	6	0	10	0.4
displayed	1	12	Bt407	clec-4(ok2050)	3	10	0	10	0
displayed	1	12	Bt407	clec-4(ok2050)	3	9	0	10	0.1
displayed	1	12	Bt247	clec-4(ok2050)	4	8	0	10	0.2
displayed	1	12	Bt407	clec-4(ok2050)	4	9	0	10	0.1
displayed	1	12	Bt247	clec-4(ok2050)	5	8	0	10	0.2
displayed	1	14	Bt247	clec-4(ok2050)	1	8	0	10	0.2
displayed	1	14	Bt407	clec-4(ok2050)	1	10	0	10	0
displayed	1	14	Bt407	clec-4(ok2050)	2	10	0	10	0
displayed	1	14	Bt247	clec-4(ok2050)	2	8	0	10	0.2
displayed	1	14	Bt247	clec-4(ok2050)	3	7	0	10	0.3
displayed	1	14	Bt407	clec-4(ok2050)	3	9	0	10	0.1
displayed	1	14	Bt407	clec-4(ok2050)	3	10	0	10	0
displayed	1	14	Bt247	clec-4(ok2050)	4	10	0	10	0
displayed	1	14	Bt407	clec-4(ok2050)	4	9	0	10	0.1
displayed	1	14	Bt247	clec-4(ok2050)	5	9	0	10	0.1
displayed	1	16	Bt247	clec-4(ok2050)	1	8	0	10	0.2
displayed	1	16	Bt407	clec-4(ok2050)	1	9	0	10	0.1
displayed	1	16	Bt247	clec-4(ok2050)	2	7	0	10	0.3
displayed	1	16	Bt407	clec-4(ok2050)	2	10	0	10	0
displayed	1	16	Bt247	clec-4(ok2050)	3	6	0	10	0.4
displayed	1	16	Bt407	clec-4(ok2050)	3	9	0	10	0.1
displayed	1	16	Bt407	clec-4(ok2050)	3	9	0	10	0.1
displayed	1	16	Bt247	clec-4(ok2050)	4	8	0	10	0.2
displayed	1	16	Bt407	clec-4(ok2050)	4	10	0	10	0
displayed	1	16	Bt247	clec-4(ok2050)	5	10	0	10	0
displayed	1	24	Bt407	clec-4(ok2050)	1	10	0	10	0
displayed	1	24	Bt247	clec-4(ok2050)	1	8	0	10	0.2
displayed	1	24	Bt407	clec-4(ok2050)	2	7	0	10	0.3
displayed	1	24	Bt247	clec-4(ok2050)	2	9	0	10	0.1
displayed	1	24	Bt407	clec-4(ok2050)	3	8	0	10	0.2
displayed	1	24	Bt247	clec-4(ok2050)	3	7	0	10	0.3
displayed	1	24	Bt407	clec-4(ok2050)	3	9	0	10	0.1
displayed	1	24	Bt247	clec-4(ok2050)	4	8	0	10	0.2
displayed	1	24	Bt407	clec-4(ok2050)	4	10	0	10	0
displayed	1	24	Bt247	clec-4(ok2050)	5	7	0	10	0.3
displayed	1	2	Bt247	N2	1	10	0	10	0
displayed	1	2	Bt407	N2	1	10	0	10	0
displayed	1	2	Bt247	N2	2	9	0	10	0.1
displayed	1	2	Bt407	N2	2	10	0	10	0
displayed	1	2	Bt407	N2	3	10	0	10	0
displayed	1	2	Bt247	N2	3	10	0	10	0
displayed	1	2	Bt407	N2	4	10	0	10	0
displayed	1	2	Bt247	N2	4	9	0	10	0.1
displayed	1	2	Bt407	N2	5	10	0	10	0
displayed	1	2	Bt247	N2	5	10	0	10	0
displayed	1	4	Bt247	N2	1	10	0	10	0
displayed	1	4	Bt407	N2	1	10	0	10	0
displayed	1	4	Bt247	N2	2	8	0	10	0.2
displayed	1	4	Bt407	N2	2	10	0	10	0
displayed	1	4	Bt407	N2	3	10	0	10	0
displayed	1	4	Bt247	N2	3	10	0	10	0
displayed	1	4	Bt407	N2	4	10	0	10	0
displayed	1	4	Bt247	N2	4	7	0	10	0.3
displayed	1	4	Bt247	N2	5	10	0	10	0
displayed	1	4	Bt407	N2	5	9	0	10	0.1
displayed	1	6	Bt407	N2	1	10	0	10	0
displayed	1	6	Bt247	N2	1	9	0	10	0.1
displayed	1	6	Bt247	N2	2	10	0	10	0
displayed	1	6	Bt407	N2	2	9	0	10	0.1
displayed	1	6	Bt247	N2	3	9	0	10	0.1
displayed	1	6	Bt407	N2	3	10	0	10	0
displayed	1	6	Bt407	N2	4	10	0	10	0
displayed	1	6	Bt247	N2	4	10	0	10	0
displayed	1	6	Bt407	N2	5	10	0	10	0
displayed	1	6	Bt247	N2	5	7	0	10	0.3
displayed	1	8	Bt247	N2	1	10	0	10	0
displayed	1	8	Bt407	N2	1	8	0	10	0.2
displayed	1	8	Bt247	N2	2	5	0	10	0.5
displayed	1	8	Bt407	N2	2	10	0	10	0
displayed	1	8	Bt407	N2	3	10	0	10	0
displayed	1	8	Bt247	N2	3	9	0	10	0.1
displayed	1	8	Bt407	N2	4	10	0	10	0
displayed	1	8	Bt247	N2	4	6	0	10	0.4
displayed	1	8	Bt247	N2	5	7	0	10	0.3
displayed	1	8	Bt407	N2	5	9	0	10	0.1
displayed	1	10	Bt407	N2	1	8	0	10	0.2
displayed	1	10	Bt247	N2	1	9	0	10	0.1
displayed	1	10	Bt247	N2	2	9	0	10	0.1
displayed	1	10	Bt407	N2	2	10	0	10	0
displayed	1	10	Bt247	N2	3	8	0	10	0.2
displayed	1	10	Bt407	N2	3	10	0	10	0
displayed	1	10	Bt407	N2	4	10	0	10	0
displayed	1	10	Bt247	N2	4	8	0	10	0.2
displayed	1	10	Bt247	N2	5	7	0	10	0.3
displayed	1	10	Bt407	N2	5	10	0	10	0
displayed	1	12	Bt407	N2	1	9	0	10	0.1
displayed	1	12	Bt247	N2	1	10	0	10	0
displayed	1	12	Bt247	N2	2	7	0	10	0.3
displayed	1	12	Bt407	N2	2	10	0	10	0
displayed	1	12	Bt247	N2	3	9	0	10	0.1
displayed	1	12	Bt407	N2	3	10	0	10	0
displayed	1	12	Bt407	N2	4	9	0	10	0.1
displayed	1	12	Bt247	N2	4	6	0	10	0.4
displayed	1	12	Bt407	N2	5	8	0	10	0.2
displayed	1	12	Bt247	N2	5	7	0	10	0.3
displayed	1	14	Bt407	N2	1	7	0	10	0.3
displayed	1	14	Bt247	N2	1	9	0	10	0.1
displayed	1	14	Bt247	N2	2	10	0	10	0
displayed	1	14	Bt407	N2	2	8	0	10	0.2
displayed	1	14	Bt247	N2	3	7	0	10	0.3
displayed	1	14	Bt407	N2	3	10	0	10	0
displayed	1	14	Bt407	N2	4	10	0	10	0
displayed	1	14	Bt247	N2	4	10	0	10	0
displayed	1	14	Bt247	N2	5	7	0	10	0.3
displayed	1	14	Bt407	N2	5	9	0	10	0.1
displayed	1	16	Bt407	N2	1	9	0	10	0.1
displayed	1	16	Bt247	N2	1	9	0	10	0.1
displayed	1	16	Bt247	N2	2	10	0	10	0
displayed	1	16	Bt407	N2	2	9	0	10	0.1
displayed	1	16	Bt247	N2	3	8	0	10	0.2
displayed	1	16	Bt407	N2	3	10	0	10	0
displayed	1	16	Bt247	N2	4	9	0	10	0.1
displayed	1	16	Bt407	N2	4	10	0	10	0
displayed	1	16	Bt247	N2	5	8	1	9	0.111111
displayed	1	16	Bt407	N2	5	9	0	10	0.1
displayed	1	24	Bt407	N2	1	10	0	10	0
displayed	1	24	Bt247	N2	1	7	1	9	0.222222
displayed	1	24	Bt407	N2	2	10	0	10	0
displayed	1	24	Bt247	N2	2	7	0	10	0.3
displayed	1	24	Bt247	N2	3	8	0	10	0.2
displayed	1	24	Bt407	N2	3	9	0	10	0.1
displayed	1	24	Bt247	N2	4	8	0	10	0.2
displayed	1	24	Bt407	N2	4	7	0	10	0.3
displayed	1	24	Bt407	N2	5	5	0	10	0.5
displayed	1	24	Bt247	N2	5	6	1	9	0.333333

## Sheet: S3E_Table
data Fig 3B
graph	run	time (hpi)	bacterial treatment	worm strain	replicate	pumps per 20 s
displayed	1	6	Bt247	clec-4(ok2050)	1	36
displayed	1	6	Bt247	clec-4(ok2050)	1	22
displayed	1	6	Bt247	clec-4(ok2050)	1	39
displayed	1	6	Bt247	clec-4(ok2050)	1	21
displayed	1	6	Bt247	clec-4(ok2050)	1	22
displayed	1	24	Bt247	clec-4(ok2050)	1	21
displayed	1	24	Bt247	clec-4(ok2050)	1	22
displayed	1	24	Bt247	clec-4(ok2050)	1	25
displayed	1	24	Bt247	clec-4(ok2050)	1	19
displayed	1	24	Bt247	clec-4(ok2050)	1	25
displayed	1	6	Bt247	clec-4(ok2050)	2	44
displayed	1	6	Bt247	clec-4(ok2050)	2	43
displayed	1	6	Bt247	clec-4(ok2050)	2	34
displayed	1	6	Bt247	clec-4(ok2050)	2	29
displayed	1	6	Bt247	clec-4(ok2050)	2	27
displayed	1	24	Bt247	clec-4(ok2050)	2	42
displayed	1	24	Bt247	clec-4(ok2050)	2	34
displayed	1	24	Bt247	clec-4(ok2050)	2	28
displayed	1	24	Bt247	clec-4(ok2050)	2	30
displayed	1	24	Bt247	clec-4(ok2050)	2	33
displayed	1	6	Bt247	clec-4(ok2050)	3	46
displayed	1	6	Bt247	clec-4(ok2050)	3	34
displayed	1	6	Bt247	clec-4(ok2050)	3	33
displayed	1	6	Bt247	clec-4(ok2050)	3	28
displayed	1	6	Bt247	clec-4(ok2050)	3	27
displayed	1	24	Bt247	clec-4(ok2050)	3	38
displayed	1	24	Bt247	clec-4(ok2050)	3	25
displayed	1	24	Bt247	clec-4(ok2050)	3	22
displayed	1	24	Bt247	clec-4(ok2050)	3	29
displayed	1	24	Bt247	clec-4(ok2050)	3	30
displayed	1	6	Bt247	clec-4(ok2050)	4	24
displayed	1	6	Bt247	clec-4(ok2050)	4	26
displayed	1	6	Bt247	clec-4(ok2050)	4	58
displayed	1	6	Bt247	clec-4(ok2050)	4	20
displayed	1	6	Bt247	clec-4(ok2050)	4	21
displayed	1	24	Bt247	clec-4(ok2050)	4	39
displayed	1	24	Bt247	clec-4(ok2050)	4	47
displayed	1	24	Bt247	clec-4(ok2050)	4	42
displayed	1	24	Bt247	clec-4(ok2050)	4	48
displayed	1	24	Bt247	clec-4(ok2050)	4	42
displayed	1	6	OP50	clec-4(ya1)	1	48
displayed	1	6	OP50	clec-4(ya1)	1	58
displayed	1	6	OP50	clec-4(ya1)	1	50
displayed	1	6	OP50	clec-4(ya1)	1	53
displayed	1	6	OP50	clec-4(ya1)	1	48
displayed	1	24	OP50	clec-4(ya1)	1	90
displayed	1	24	OP50	clec-4(ya1)	1	82
displayed	1	24	OP50	clec-4(ya1)	1	86
displayed	1	24	OP50	clec-4(ya1)	1	84
displayed	1	24	OP50	clec-4(ya1)	1	80
displayed	1	6	OP50	clec-4(ya1)	2	49
displayed	1	6	OP50	clec-4(ya1)	2	65
displayed	1	6	OP50	clec-4(ya1)	2	72
displayed	1	6	OP50	clec-4(ya1)	2	59
displayed	1	6	OP50	clec-4(ya1)	2	62
displayed	1	24	OP50	clec-4(ya1)	2	74
displayed	1	24	OP50	clec-4(ya1)	2	80
displayed	1	24	OP50	clec-4(ya1)	2	79
displayed	1	24	OP50	clec-4(ya1)	2	82
displayed	1	24	OP50	clec-4(ya1)	2	84
displayed	1	6	OP50	clec-4(ya1)	3	60
displayed	1	6	OP50	clec-4(ya1)	3	63
displayed	1	6	OP50	clec-4(ya1)	3	55
displayed	1	6	OP50	clec-4(ya1)	3	56
displayed	1	6	OP50	clec-4(ya1)	3	65
displayed	1	24	OP50	clec-4(ya1)	3	77
displayed	1	24	OP50	clec-4(ya1)	3	74
displayed	1	24	OP50	clec-4(ya1)	3	75
displayed	1	24	OP50	clec-4(ya1)	3	73
displayed	1	24	OP50	clec-4(ya1)	3	79
displayed	1	6	OP50	clec-4(ya1)	4	55
displayed	1	6	OP50	clec-4(ya1)	4	52
displayed	1	6	OP50	clec-4(ya1)	4	53
displayed	1	6	OP50	clec-4(ya1)	4	60
displayed	1	6	OP50	clec-4(ya1)	4	53
displayed	1	24	OP50	clec-4(ya1)	4	70
displayed	1	24	OP50	clec-4(ya1)	4	76
displayed	1	24	OP50	clec-4(ya1)	4	80
displayed	1	24	OP50	clec-4(ya1)	4	83
displayed	1	24	OP50	clec-4(ya1)	4	79
displayed	1	6	Bt247	clec-4(ya1)	1	35
displayed	1	6	Bt247	clec-4(ya1)	1	38
displayed	1	6	Bt247	clec-4(ya1)	1	44
displayed	1	6	Bt247	clec-4(ya1)	1	37
displayed	1	6	Bt247	clec-4(ya1)	1	45
displayed	1	24	Bt247	clec-4(ya1)	1	55
displayed	1	24	Bt247	clec-4(ya1)	1	32
displayed	1	24	Bt247	clec-4(ya1)	1	32
displayed	1	24	Bt247	clec-4(ya1)	1	28
displayed	1	24	Bt247	clec-4(ya1)	1	34
displayed	1	6	Bt247	clec-4(ya1)	2	34
displayed	1	6	Bt247	clec-4(ya1)	2	28
displayed	1	6	Bt247	clec-4(ya1)	2	28
displayed	1	6	Bt247	clec-4(ya1)	2	48
displayed	1	6	Bt247	clec-4(ya1)	2	47
displayed	1	24	Bt247	clec-4(ya1)	2	42
displayed	1	24	Bt247	clec-4(ya1)	2	23
displayed	1	24	Bt247	clec-4(ya1)	2	35
displayed	1	24	Bt247	clec-4(ya1)	2	19
displayed	1	24	Bt247	clec-4(ya1)	2	22
displayed	1	6	Bt247	clec-4(ya1)	3	33
displayed	1	6	Bt247	clec-4(ya1)	3	22
displayed	1	6	Bt247	clec-4(ya1)	3	48
displayed	1	6	Bt247	clec-4(ya1)	3	42
displayed	1	6	Bt247	clec-4(ya1)	3	41
displayed	1	24	Bt247	clec-4(ya1)	3	49
displayed	1	24	Bt247	clec-4(ya1)	3	42
displayed	1	24	Bt247	clec-4(ya1)	3	34
displayed	1	24	Bt247	clec-4(ya1)	3	48
displayed	1	24	Bt247	clec-4(ya1)	3	47
displayed	1	6	Bt247	clec-4(ya1)	4	22
displayed	1	6	Bt247	clec-4(ya1)	4	46
displayed	1	6	Bt247	clec-4(ya1)	4	39
displayed	1	6	Bt247	clec-4(ya1)	4	30
displayed	1	6	Bt247	clec-4(ya1)	4	28
displayed	1	24	Bt247	clec-4(ya1)	4	34
displayed	1	24	Bt247	clec-4(ya1)	4	23
displayed	1	24	Bt247	clec-4(ya1)	4	22
displayed	1	24	Bt247	clec-4(ya1)	4	37
displayed	1	24	Bt247	clec-4(ya1)	4	33
displayed	1	6	Bt247	N2	1	53
displayed	1	6	Bt247	N2	1	34
displayed	1	6	Bt247	N2	1	26
displayed	1	6	Bt247	N2	1	22
displayed	1	6	Bt247	N2	1	48
displayed	1	24	Bt247	N2	1	56
displayed	1	24	Bt247	N2	1	63
displayed	1	24	Bt247	N2	1	63
displayed	1	24	Bt247	N2	1	54
displayed	1	24	Bt247	N2	1	61
displayed	1	6	Bt247	N2	2	53
displayed	1	6	Bt247	N2	2	48
displayed	1	6	Bt247	N2	2	33
displayed	1	6	Bt247	N2	2	19
displayed	1	6	Bt247	N2	2	17
displayed	1	24	Bt247	N2	2	55
displayed	1	24	Bt247	N2	2	65
displayed	1	24	Bt247	N2	2	51
displayed	1	24	Bt247	N2	2	59
displayed	1	24	Bt247	N2	2	63
displayed	1	6	Bt247	N2	3	50
displayed	1	6	Bt247	N2	3	52
displayed	1	6	Bt247	N2	3	57
displayed	1	6	Bt247	N2	3	43
displayed	1	6	Bt247	N2	3	47
displayed	1	24	Bt247	N2	3	35
displayed	1	24	Bt247	N2	3	37
displayed	1	24	Bt247	N2	3	50
displayed	1	24	Bt247	N2	3	55
displayed	1	24	Bt247	N2	3	49
displayed	1	6	Bt247	N2	4	72
displayed	1	6	Bt247	N2	4	43
displayed	1	6	Bt247	N2	4	66
displayed	1	6	Bt247	N2	4	54
displayed	1	6	Bt247	N2	4	65
displayed	1	24	Bt247	N2	4	64
displayed	1	24	Bt247	N2	4	68
displayed	1	24	Bt247	N2	4	47
displayed	1	24	Bt247	N2	4	59
displayed	1	24	Bt247	N2	4	48
displayed	1	6	Bt407	N2	1	67
displayed	1	6	Bt407	N2	1	79
displayed	1	6	Bt407	N2	1	73
displayed	1	6	Bt407	N2	1	72
displayed	1	6	Bt407	N2	1	78
displayed	1	24	Bt407	N2	1	90
displayed	1	24	Bt407	N2	1	88
displayed	1	24	Bt407	N2	1	84
displayed	1	24	Bt407	N2	1	83
displayed	1	24	Bt407	N2	1	91
displayed	1	6	Bt407	N2	2	78
displayed	1	6	Bt407	N2	2	75
displayed	1	6	Bt407	N2	2	72
displayed	1	6	Bt407	N2	2	71
displayed	1	6	Bt407	N2	2	75
displayed	1	24	Bt407	N2	2	84
displayed	1	24	Bt407	N2	2	94
displayed	1	24	Bt407	N2	2	89
displayed	1	24	Bt407	N2	2	96
displayed	1	24	Bt407	N2	2	83
displayed	1	6	Bt407	N2	3	53
displayed	1	6	Bt407	N2	3	72
displayed	1	6	Bt407	N2	3	64
displayed	1	6	Bt407	N2	3	70
displayed	1	6	Bt407	N2	3	71
displayed	1	24	Bt407	N2	3	89
displayed	1	24	Bt407	N2	3	89
displayed	1	24	Bt407	N2	3	96
displayed	1	24	Bt407	N2	3	90
displayed	1	24	Bt407	N2	3	93
displayed	1	6	Bt407	N2	4	77
displayed	1	6	Bt407	N2	4	76
displayed	1	6	Bt407	N2	4	65
displayed	1	6	Bt407	N2	4	79
displayed	1	6	Bt407	N2	4	80
displayed	1	24	Bt407	N2	4	96
displayed	1	24	Bt407	N2	4	84
displayed	1	24	Bt407	N2	4	82
displayed	1	24	Bt407	N2	4	90
displayed	1	24	Bt407	N2	4	98
displayed	1	6	OP50	N2	1	79
displayed	1	6	OP50	N2	1	74
displayed	1	6	OP50	N2	1	78
displayed	1	6	OP50	N2	1	71
displayed	1	6	OP50	N2	1	70
displayed	1	24	OP50	N2	1	91
displayed	1	24	OP50	N2	1	82
displayed	1	24	OP50	N2	1	93
displayed	1	24	OP50	N2	1	100
displayed	1	24	OP50	N2	1	94
displayed	1	6	OP50	N2	2	73
displayed	1	6	OP50	N2	2	76
displayed	1	6	OP50	N2	2	84
displayed	1	6	OP50	N2	2	69
displayed	1	6	OP50	N2	2	67
displayed	1	24	OP50	N2	2	78
displayed	1	24	OP50	N2	2	86
displayed	1	24	OP50	N2	2	78
displayed	1	24	OP50	N2	2	79
displayed	1	24	OP50	N2	2	75
displayed	1	6	OP50	N2	3	70
displayed	1	6	OP50	N2	3	66
displayed	1	6	OP50	N2	3	68
displayed	1	6	OP50	N2	3	66
displayed	1	6	OP50	N2	3	73
displayed	1	24	OP50	N2	3	89
displayed	1	24	OP50	N2	3	87
displayed	1	24	OP50	N2	3	86
displayed	1	24	OP50	N2	3	92
displayed	1	24	OP50	N2	3	91
displayed	1	6	OP50	N2	4	64
displayed	1	6	OP50	N2	4	62
displayed	1	6	OP50	N2	4	70
displayed	1	6	OP50	N2	4	64
displayed	1	6	OP50	N2	4	70
displayed	1	24	OP50	N2	4	80
displayed	1	24	OP50	N2	4	78
displayed	1	24	OP50	N2	4	82
displayed	1	24	OP50	N2	4	81
displayed	1	24	OP50	N2	4	79
displayed	1	6	Bt407	clec-4(ok2050)	1	60
displayed	1	6	Bt407	clec-4(ok2050)	1	62
displayed	1	6	Bt407	clec-4(ok2050)	1	66
displayed	1	6	Bt407	clec-4(ok2050)	1	60
displayed	1	6	Bt407	clec-4(ok2050)	1	59
displayed	1	6	Bt407	clec-4(ok2050)	2	54
displayed	1	6	Bt407	clec-4(ok2050)	2	68
displayed	1	6	Bt407	clec-4(ok2050)	2	60
displayed	1	6	Bt407	clec-4(ok2050)	2	68
displayed	1	6	Bt407	clec-4(ok2050)	2	53
displayed	1	24	Bt407	clec-4(ok2050)	2	72
displayed	1	24	Bt407	clec-4(ok2050)	2	74
displayed	1	24	Bt407	clec-4(ok2050)	2	68
displayed	1	24	Bt407	clec-4(ok2050)	2	79
displayed	1	24	Bt407	clec-4(ok2050)	2	70
displayed	1	24	Bt407	clec-4(ok2050)	2	78
displayed	1	24	Bt407	clec-4(ok2050)	2	90
displayed	1	24	Bt407	clec-4(ok2050)	2	86
displayed	1	24	Bt407	clec-4(ok2050)	2	93
displayed	1	24	Bt407	clec-4(ok2050)	2	81
displayed	1	6	Bt407	clec-4(ok2050)	3	53
displayed	1	6	Bt407	clec-4(ok2050)	3	58
displayed	1	6	Bt407	clec-4(ok2050)	3	72
displayed	1	6	Bt407	clec-4(ok2050)	3	63
displayed	1	6	Bt407	clec-4(ok2050)	3	56
displayed	1	24	Bt407	clec-4(ok2050)	3	88
displayed	1	24	Bt407	clec-4(ok2050)	3	87
displayed	1	24	Bt407	clec-4(ok2050)	3	90
displayed	1	24	Bt407	clec-4(ok2050)	3	89
displayed	1	24	Bt407	clec-4(ok2050)	3	93
displayed	1	6	Bt407	clec-4(ok2050)	4	53
displayed	1	6	Bt407	clec-4(ok2050)	4	60
displayed	1	6	Bt407	clec-4(ok2050)	4	68
displayed	1	6	Bt407	clec-4(ok2050)	4	58
displayed	1	6	Bt407	clec-4(ok2050)	4	60
displayed	1	24	Bt407	clec-4(ok2050)	4	84
displayed	1	24	Bt407	clec-4(ok2050)	4	85
displayed	1	24	Bt407	clec-4(ok2050)	4	91
displayed	1	24	Bt407	clec-4(ok2050)	4	90
displayed	1	24	Bt407	clec-4(ok2050)	4	86
displayed	1	6	OP50	clec-4(ok2050)	1	56
displayed	1	6	OP50	clec-4(ok2050)	1	50
displayed	1	6	OP50	clec-4(ok2050)	1	54
displayed	1	6	OP50	clec-4(ok2050)	1	60
displayed	1	6	OP50	clec-4(ok2050)	1	57
displayed	1	24	OP50	clec-4(ok2050)	1	74
displayed	1	24	OP50	clec-4(ok2050)	1	80
displayed	1	24	OP50	clec-4(ok2050)	1	79
displayed	1	24	OP50	clec-4(ok2050)	1	85
displayed	1	24	OP50	clec-4(ok2050)	1	79
displayed	1	6	OP50	clec-4(ok2050)	2	60
displayed	1	6	OP50	clec-4(ok2050)	2	59
displayed	1	6	OP50	clec-4(ok2050)	2	57
displayed	1	6	OP50	clec-4(ok2050)	2	57
displayed	1	6	OP50	clec-4(ok2050)	2	59
displayed	1	24	OP50	clec-4(ok2050)	2	65
displayed	1	24	OP50	clec-4(ok2050)	2	72
displayed	1	24	OP50	clec-4(ok2050)	2	64
displayed	1	24	OP50	clec-4(ok2050)	2	70
displayed	1	24	OP50	clec-4(ok2050)	2	69
displayed	1	6	OP50	clec-4(ok2050)	3	50
displayed	1	6	OP50	clec-4(ok2050)	3	53
displayed	1	6	OP50	clec-4(ok2050)	3	48
displayed	1	6	OP50	clec-4(ok2050)	3	54
displayed	1	6	OP50	clec-4(ok2050)	3	58
displayed	1	24	OP50	clec-4(ok2050)	3	76
displayed	1	24	OP50	clec-4(ok2050)	3	86
displayed	1	24	OP50	clec-4(ok2050)	3	82
displayed	1	24	OP50	clec-4(ok2050)	3	77
displayed	1	24	OP50	clec-4(ok2050)	3	80
displayed	1	6	OP50	clec-4(ok2050)	4	50
displayed	1	6	OP50	clec-4(ok2050)	4	56
displayed	1	6	OP50	clec-4(ok2050)	4	57
displayed	1	6	OP50	clec-4(ok2050)	4	72
displayed	1	6	OP50	clec-4(ok2050)	4	66
displayed	1	24	OP50	clec-4(ok2050)	4	80
displayed	1	24	OP50	clec-4(ok2050)	4	79
displayed	1	24	OP50	clec-4(ok2050)	4	78
displayed	1	24	OP50	clec-4(ok2050)	4	88
displayed	1	24	OP50	clec-4(ok2050)	4	90
displayed	1	6	Bt407	clec-4(ya1)	1	64
displayed	1	6	Bt407	clec-4(ya1)	1	60
displayed	1	6	Bt407	clec-4(ya1)	1	63
displayed	1	6	Bt407	clec-4(ya1)	1	60
displayed	1	6	Bt407	clec-4(ya1)	1	58
displayed	1	24	Bt407	clec-4(ya1)	1	74
displayed	1	24	Bt407	clec-4(ya1)	1	81
displayed	1	24	Bt407	clec-4(ya1)	1	85
displayed	1	24	Bt407	clec-4(ya1)	1	80
displayed	1	24	Bt407	clec-4(ya1)	1	79
displayed	1	6	Bt407	clec-4(ya1)	2	74
displayed	1	6	Bt407	clec-4(ya1)	2	67
displayed	1	6	Bt407	clec-4(ya1)	2	68
displayed	1	6	Bt407	clec-4(ya1)	2	66
displayed	1	6	Bt407	clec-4(ya1)	2	64
displayed	1	24	Bt407	clec-4(ya1)	2	78
displayed	1	24	Bt407	clec-4(ya1)	2	82
displayed	1	24	Bt407	clec-4(ya1)	2	79
displayed	1	24	Bt407	clec-4(ya1)	2	91
displayed	1	24	Bt407	clec-4(ya1)	2	86
displayed	1	6	Bt407	clec-4(ya1)	3	52
displayed	1	6	Bt407	clec-4(ya1)	3	60
displayed	1	6	Bt407	clec-4(ya1)	3	62
displayed	1	6	Bt407	clec-4(ya1)	3	67
displayed	1	6	Bt407	clec-4(ya1)	3	64
displayed	1	24	Bt407	clec-4(ya1)	3	77
displayed	1	24	Bt407	clec-4(ya1)	3	86
displayed	1	24	Bt407	clec-4(ya1)	3	84
displayed	1	24	Bt407	clec-4(ya1)	3	80
displayed	1	24	Bt407	clec-4(ya1)	3	81
displayed	1	6	Bt407	clec-4(ya1)	4	70
displayed	1	6	Bt407	clec-4(ya1)	4	62
displayed	1	6	Bt407	clec-4(ya1)	4	64
displayed	1	6	Bt407	clec-4(ya1)	4	67
displayed	1	6	Bt407	clec-4(ya1)	4	63
displayed	1	24	Bt407	clec-4(ya1)	4	73
displayed	1	24	Bt407	clec-4(ya1)	4	77
displayed	1	24	Bt407	clec-4(ya1)	4	71
displayed	1	24	Bt407	clec-4(ya1)	4	83
displayed	1	24	Bt407	clec-4(ya1)	4	78
additional	2	6	Bt247	clec-4(ok2050)	1	24
additional	2	6	Bt247	clec-4(ok2050)	1	15
additional	2	6	Bt247	clec-4(ok2050)	1	43
additional	2	6	Bt247	clec-4(ok2050)	1	36
additional	2	6	Bt247	clec-4(ok2050)	1	30
additional	2	24	Bt247	clec-4(ok2050)	1	48
additional	2	24	Bt247	clec-4(ok2050)	1	27
additional	2	24	Bt247	clec-4(ok2050)	1	53
additional	2	24	Bt247	clec-4(ok2050)	1	59
additional	2	24	Bt247	clec-4(ok2050)	1	32
additional	2	6	Bt247	clec-4(ok2050)	2	24
additional	2	6	Bt247	clec-4(ok2050)	2	38
additional	2	6	Bt247	clec-4(ok2050)	2	16
additional	2	6	Bt247	clec-4(ok2050)	2	39
additional	2	24	Bt247	clec-4(ok2050)	2	54
additional	2	24	Bt247	clec-4(ok2050)	2	54
additional	2	24	Bt247	clec-4(ok2050)	2	47
additional	2	24	Bt247	clec-4(ok2050)	2	60
additional	2	24	Bt247	clec-4(ok2050)	2	56
additional	2	6	Bt247	clec-4(ok2050)	3	73
additional	2	6	Bt247	clec-4(ok2050)	3	60
additional	2	6	Bt247	clec-4(ok2050)	3	64
additional	2	6	Bt247	clec-4(ok2050)	3	58
additional	2	6	Bt247	clec-4(ok2050)	3	50
additional	2	24	Bt247	clec-4(ok2050)	3	67
additional	2	24	Bt247	clec-4(ok2050)	3	35
additional	2	24	Bt247	clec-4(ok2050)	3	66
additional	2	24	Bt247	clec-4(ok2050)	3	54
additional	2	24	Bt247	clec-4(ok2050)	3	64
additional	2	6	Bt247	clec-4(ok2050)	4	70
additional	2	6	Bt247	clec-4(ok2050)	4	67
additional	2	6	Bt247	clec-4(ok2050)	4	66
additional	2	6	Bt247	clec-4(ok2050)	4	42
additional	2	6	Bt247	clec-4(ok2050)	4	55
additional	2	24	Bt247	clec-4(ok2050)	4	58
additional	2	24	Bt247	clec-4(ok2050)	4	60
additional	2	24	Bt247	clec-4(ok2050)	4	66
additional	2	24	Bt247	clec-4(ok2050)	4	58
additional	2	24	Bt247	clec-4(ok2050)	4	38
additional	2	6	OP50	clec-4(ya1)	1	73
additional	2	6	OP50	clec-4(ya1)	1	74
additional	2	6	OP50	clec-4(ya1)	1	67
additional	2	6	OP50	clec-4(ya1)	1	71
additional	2	6	OP50	clec-4(ya1)	1	68
additional	2	24	OP50	clec-4(ya1)	1	78
additional	2	24	OP50	clec-4(ya1)	1	79
additional	2	24	OP50	clec-4(ya1)	1	90
additional	2	24	OP50	clec-4(ya1)	1	82
additional	2	24	OP50	clec-4(ya1)	1	83
additional	2	6	OP50	clec-4(ya1)	2	61
additional	2	6	OP50	clec-4(ya1)	2	55
additional	2	6	OP50	clec-4(ya1)	2	59
additional	2	6	OP50	clec-4(ya1)	2	60
additional	2	6	OP50	clec-4(ya1)	2	63
additional	2	24	OP50	clec-4(ya1)	2	81
additional	2	24	OP50	clec-4(ya1)	2	79
additional	2	24	OP50	clec-4(ya1)	2	83
additional	2	24	OP50	clec-4(ya1)	2	80
additional	2	24	OP50	clec-4(ya1)	2	84
additional	2	6	OP50	clec-4(ya1)	3	72
additional	2	6	OP50	clec-4(ya1)	3	70
additional	2	6	OP50	clec-4(ya1)	3	67
additional	2	6	OP50	clec-4(ya1)	3	66
additional	2	6	OP50	clec-4(ya1)	3	70
additional	2	24	OP50	clec-4(ya1)	3	78
additional	2	24	OP50	clec-4(ya1)	3	75
additional	2	24	OP50	clec-4(ya1)	3	80
additional	2	24	OP50	clec-4(ya1)	3	90
additional	2	24	OP50	clec-4(ya1)	3	79
additional	2	6	OP50	clec-4(ya1)	4	63
additional	2	6	OP50	clec-4(ya1)	4	53
additional	2	6	OP50	clec-4(ya1)	4	69
additional	2	6	OP50	clec-4(ya1)	4	64
additional	2	6	OP50	clec-4(ya1)	4	65
additional	2	24	OP50	clec-4(ya1)	4	80
additional	2	24	OP50	clec-4(ya1)	4	76
additional	2	24	OP50	clec-4(ya1)	4	87
additional	2	24	OP50	clec-4(ya1)	4	80
additional	2	24	OP50	clec-4(ya1)	4	89
additional	2	6	Bt247	clec-4(ya1)	1	43
additional	2	6	Bt247	clec-4(ya1)	1	50
additional	2	6	Bt247	clec-4(ya1)	1	50
additional	2	6	Bt247	clec-4(ya1)	1	43
additional	2	6	Bt247	clec-4(ya1)	1	52
additional	2	24	Bt247	clec-4(ya1)	1	83
additional	2	24	Bt247	clec-4(ya1)	1	44
additional	2	24	Bt247	clec-4(ya1)	1	80
additional	2	6	Bt247	clec-4(ya1)	2	69
additional	2	6	Bt247	clec-4(ya1)	2	73
additional	2	6	Bt247	clec-4(ya1)	2	69
additional	2	6	Bt247	clec-4(ya1)	2	60
additional	2	6	Bt247	clec-4(ya1)	2	47
additional	2	24	Bt247	clec-4(ya1)	2	56
additional	2	24	Bt247	clec-4(ya1)	2	73
additional	2	24	Bt247	clec-4(ya1)	2	30
additional	2	24	Bt247	clec-4(ya1)	2	55
additional	2	24	Bt247	clec-4(ya1)	2	56
additional	2	6	Bt247	clec-4(ya1)	3	66
additional	2	6	Bt247	clec-4(ya1)	3	61
additional	2	6	Bt247	clec-4(ya1)	3	57
additional	2	6	Bt247	clec-4(ya1)	3	54
additional	2	6	Bt247	clec-4(ya1)	3	52
additional	2	24	Bt247	clec-4(ya1)	3	61
additional	2	24	Bt247	clec-4(ya1)	3	64
additional	2	24	Bt247	clec-4(ya1)	3	73
additional	2	24	Bt247	clec-4(ya1)	3	61
additional	2	24	Bt247	clec-4(ya1)	3	48
additional	2	6	Bt247	clec-4(ya1)	4	73
additional	2	6	Bt247	clec-4(ya1)	4	72
additional	2	6	Bt247	clec-4(ya1)	4	50
additional	2	6	Bt247	clec-4(ya1)	4	60
additional	2	6	Bt247	clec-4(ya1)	4	62
additional	2	24	Bt247	clec-4(ya1)	4	60
additional	2	24	Bt247	clec-4(ya1)	4	53
additional	2	24	Bt247	clec-4(ya1)	4	75
additional	2	24	Bt247	clec-4(ya1)	4	74
additional	2	24	Bt247	clec-4(ya1)	4	69
additional	2	6	Bt247	N2	1	73
additional	2	6	Bt247	N2	1	71
additional	2	6	Bt247	N2	1	52
additional	2	6	Bt247	N2	1	60
additional	2	6	Bt247	N2	1	65
additional	2	24	Bt247	N2	1	78
additional	2	24	Bt247	N2	1	78
additional	2	24	Bt247	N2	1	79
additional	2	24	Bt247	N2	1	88
additional	2	24	Bt247	N2	1	84
additional	2	6	Bt247	N2	2	70
additional	2	6	Bt247	N2	2	20
additional	2	6	Bt247	N2	2	50
additional	2	6	Bt247	N2	2	48
additional	2	6	Bt247	N2	2	57
additional	2	24	Bt247	N2	2	87
additional	2	24	Bt247	N2	2	84
additional	2	24	Bt247	N2	2	70
additional	2	24	Bt247	N2	2	79
additional	2	24	Bt247	N2	2	70
additional	2	6	Bt247	N2	3	15
additional	2	6	Bt247	N2	3	32
additional	2	6	Bt247	N2	3	16
additional	2	6	Bt247	N2	3	38
additional	2	6	Bt247	N2	3	28
additional	2	24	Bt247	N2	3	88
additional	2	24	Bt247	N2	3	82
additional	2	24	Bt247	N2	3	70
additional	2	24	Bt247	N2	3	72
additional	2	24	Bt247	N2	3	82
additional	2	6	Bt247	N2	4	31
additional	2	6	Bt247	N2	4	25
additional	2	6	Bt247	N2	4	21
additional	2	6	Bt247	N2	4	22
additional	2	6	Bt247	N2	4	18
additional	2	24	Bt247	N2	4	101
additional	2	24	Bt247	N2	4	94
additional	2	6	Bt407	N2	1	72
additional	2	6	Bt407	N2	1	66
additional	2	6	Bt407	N2	1	63
additional	2	6	Bt407	N2	1	73
additional	2	6	Bt407	N2	1	68
additional	2	24	Bt407	N2	1	96
additional	2	24	Bt407	N2	1	96
additional	2	24	Bt407	N2	1	84
additional	2	24	Bt407	N2	1	92
additional	2	24	Bt407	N2	1	95
additional	2	6	Bt407	N2	2	73
additional	2	6	Bt407	N2	2	76
additional	2	6	Bt407	N2	2	67
additional	2	6	Bt407	N2	2	70
additional	2	6	Bt407	N2	2	80
additional	2	24	Bt407	N2	2	96
additional	2	24	Bt407	N2	2	90
additional	2	24	Bt407	N2	2	88
additional	2	24	Bt407	N2	2	80
additional	2	24	Bt407	N2	2	90
additional	2	6	Bt407	N2	3	70
additional	2	6	Bt407	N2	3	77
additional	2	6	Bt407	N2	3	79
additional	2	6	Bt407	N2	3	77
additional	2	6	Bt407	N2	3	78
additional	2	24	Bt407	N2	3	82
additional	2	24	Bt407	N2	3	77
additional	2	24	Bt407	N2	3	70
additional	2	24	Bt407	N2	3	82
additional	2	24	Bt407	N2	3	79
additional	2	6	Bt407	N2	4	81
additional	2	6	Bt407	N2	4	79
additional	2	6	Bt407	N2	4	72
additional	2	6	Bt407	N2	4	67
additional	2	6	Bt407	N2	4	81
additional	2	24	Bt407	N2	4	77
additional	2	24	Bt407	N2	4	73
additional	2	24	Bt407	N2	4	81
additional	2	24	Bt407	N2	4	82
additional	2	24	Bt407	N2	4	82
additional	2	6	OP50	N2	1	63
additional	2	6	OP50	N2	1	72
additional	2	6	OP50	N2	1	79
additional	2	6	OP50	N2	1	72
additional	2	6	OP50	N2	1	54
additional	2	24	OP50	N2	1	68
additional	2	24	OP50	N2	1	83
additional	2	24	OP50	N2	1	78
additional	2	24	OP50	N2	1	80
additional	2	24	OP50	N2	1	75
additional	2	6	OP50	N2	2	63
additional	2	6	OP50	N2	2	73
additional	2	6	OP50	N2	2	68
additional	2	6	OP50	N2	2	79
additional	2	6	OP50	N2	2	80
additional	2	24	OP50	N2	2	95
additional	2	24	OP50	N2	2	94
additional	2	24	OP50	N2	2	89
additional	2	24	OP50	N2	2	97
additional	2	24	OP50	N2	2	92
additional	2	6	OP50	N2	3	73
additional	2	6	OP50	N2	3	77
additional	2	6	OP50	N2	3	71
additional	2	6	OP50	N2	3	65
additional	2	6	OP50	N2	3	73
additional	2	24	OP50	N2	3	85
additional	2	24	OP50	N2	3	87
additional	2	24	OP50	N2	3	80
additional	2	24	OP50	N2	3	86
additional	2	24	OP50	N2	3	92
additional	2	6	OP50	N2	4	70
additional	2	6	OP50	N2	4	67
additional	2	6	OP50	N2	4	64
additional	2	6	OP50	N2	4	74
additional	2	6	OP50	N2	4	76
additional	2	24	OP50	N2	4	84
additional	2	24	OP50	N2	4	87
additional	2	24	OP50	N2	4	80
additional	2	24	OP50	N2	4	89
additional	2	24	OP50	N2	4	94
additional	2	6	Bt407	clec-4(ok2050)	1	59
additional	2	6	Bt407	clec-4(ok2050)	1	60
additional	2	6	Bt407	clec-4(ok2050)	1	72
additional	2	6	Bt407	clec-4(ok2050)	1	68
additional	2	6	Bt407	clec-4(ok2050)	1	70
additional	2	24	Bt407	clec-4(ok2050)	1	83
additional	2	24	Bt407	clec-4(ok2050)	1	90
additional	2	24	Bt407	clec-4(ok2050)	1	89
additional	2	24	Bt407	clec-4(ok2050)	1	91
additional	2	24	Bt407	clec-4(ok2050)	1	98
additional	2	6	Bt407	clec-4(ok2050)	2	63
additional	2	6	Bt407	clec-4(ok2050)	2	73
additional	2	6	Bt407	clec-4(ok2050)	2	60
additional	2	6	Bt407	clec-4(ok2050)	2	71
additional	2	6	Bt407	clec-4(ok2050)	2	60
additional	2	24	Bt407	clec-4(ok2050)	2	87
additional	2	24	Bt407	clec-4(ok2050)	2	80
additional	2	24	Bt407	clec-4(ok2050)	2	77
additional	2	24	Bt407	clec-4(ok2050)	2	90
additional	2	24	Bt407	clec-4(ok2050)	2	79
additional	2	6	Bt407	clec-4(ok2050)	3	46
additional	2	6	Bt407	clec-4(ok2050)	3	39
additional	2	6	Bt407	clec-4(ok2050)	3	47
additional	2	6	Bt407	clec-4(ok2050)	3	42
additional	2	6	Bt407	clec-4(ok2050)	3	50
additional	2	24	Bt407	clec-4(ok2050)	3	77
additional	2	24	Bt407	clec-4(ok2050)	3	94
additional	2	24	Bt407	clec-4(ok2050)	3	84
additional	2	24	Bt407	clec-4(ok2050)	3	91
additional	2	24	Bt407	clec-4(ok2050)	3	93
additional	2	6	Bt407	clec-4(ok2050)	4	69
additional	2	6	Bt407	clec-4(ok2050)	4	68
additional	2	6	Bt407	clec-4(ok2050)	4	69
additional	2	6	Bt407	clec-4(ok2050)	4	68
additional	2	6	Bt407	clec-4(ok2050)	4	68
additional	2	24	Bt407	clec-4(ok2050)	4	88
additional	2	24	Bt407	clec-4(ok2050)	4	97
additional	2	24	Bt407	clec-4(ok2050)	4	94
additional	2	24	Bt407	clec-4(ok2050)	4	90
additional	2	24	Bt407	clec-4(ok2050)	4	96
additional	2	6	OP50	clec-4(ok2050)	1	56
additional	2	6	OP50	clec-4(ok2050)	1	69
additional	2	6	OP50	clec-4(ok2050)	1	68
additional	2	6	OP50	clec-4(ok2050)	1	67
additional	2	6	OP50	clec-4(ok2050)	1	73
additional	2	24	OP50	clec-4(ok2050)	1	87
additional	2	24	OP50	clec-4(ok2050)	1	89
additional	2	24	OP50	clec-4(ok2050)	1	80
additional	2	24	OP50	clec-4(ok2050)	1	92
additional	2	24	OP50	clec-4(ok2050)	1	81
additional	2	6	OP50	clec-4(ok2050)	2	57
additional	2	6	OP50	clec-4(ok2050)	2	65
additional	2	6	OP50	clec-4(ok2050)	2	60
additional	2	6	OP50	clec-4(ok2050)	2	77
additional	2	6	OP50	clec-4(ok2050)	2	74
additional	2	24	OP50	clec-4(ok2050)	2	78
additional	2	24	OP50	clec-4(ok2050)	2	96
additional	2	24	OP50	clec-4(ok2050)	2	92
additional	2	24	OP50	clec-4(ok2050)	2	90
additional	2	24	OP50	clec-4(ok2050)	2	90
additional	2	6	OP50	clec-4(ok2050)	3	48
additional	2	6	OP50	clec-4(ok2050)	3	45
additional	2	6	OP50	clec-4(ok2050)	3	46
additional	2	6	OP50	clec-4(ok2050)	3	48
additional	2	6	OP50	clec-4(ok2050)	3	56
additional	2	24	OP50	clec-4(ok2050)	3	88
additional	2	24	OP50	clec-4(ok2050)	3	84
additional	2	24	OP50	clec-4(ok2050)	3	82
additional	2	24	OP50	clec-4(ok2050)	3	86
additional	2	24	OP50	clec-4(ok2050)	3	90
additional	2	6	OP50	clec-4(ok2050)	4	50
additional	2	6	OP50	clec-4(ok2050)	4	47
additional	2	6	OP50	clec-4(ok2050)	4	51
additional	2	6	OP50	clec-4(ok2050)	4	45
additional	2	6	OP50	clec-4(ok2050)	4	70
additional	2	24	OP50	clec-4(ok2050)	4	91
additional	2	24	OP50	clec-4(ok2050)	4	80
additional	2	24	OP50	clec-4(ok2050)	4	98
additional	2	24	OP50	clec-4(ok2050)	4	94
additional	2	24	OP50	clec-4(ok2050)	4	90
additional	2	6	Bt407	clec-4(ya1)	1	74
additional	2	6	Bt407	clec-4(ya1)	1	67
additional	2	6	Bt407	clec-4(ya1)	1	73
additional	2	6	Bt407	clec-4(ya1)	1	65
additional	2	6	Bt407	clec-4(ya1)	1	76
additional	2	24	Bt407	clec-4(ya1)	1	92
additional	2	24	Bt407	clec-4(ya1)	1	88
additional	2	24	Bt407	clec-4(ya1)	1	83
additional	2	24	Bt407	clec-4(ya1)	1	90
additional	2	24	Bt407	clec-4(ya1)	1	80
additional	2	6	Bt407	clec-4(ya1)	2	73
additional	2	6	Bt407	clec-4(ya1)	2	73
additional	2	6	Bt407	clec-4(ya1)	2	71
additional	2	6	Bt407	clec-4(ya1)	2	75
additional	2	6	Bt407	clec-4(ya1)	2	77
additional	2	24	Bt407	clec-4(ya1)	2	78
additional	2	24	Bt407	clec-4(ya1)	2	83
additional	2	24	Bt407	clec-4(ya1)	2	80
additional	2	24	Bt407	clec-4(ya1)	2	84
additional	2	24	Bt407	clec-4(ya1)	2	81
additional	2	6	Bt407	clec-4(ya1)	3	62
additional	2	6	Bt407	clec-4(ya1)	3	72
additional	2	6	Bt407	clec-4(ya1)	3	68
additional	2	6	Bt407	clec-4(ya1)	3	63
additional	2	6	Bt407	clec-4(ya1)	3	69
additional	2	24	Bt407	clec-4(ya1)	3	48
additional	2	24	Bt407	clec-4(ya1)	3	89
additional	2	24	Bt407	clec-4(ya1)	3	87
additional	2	24	Bt407	clec-4(ya1)	3	92
additional	2	24	Bt407	clec-4(ya1)	3	87
additional	2	6	Bt407	clec-4(ya1)	4	53
additional	2	6	Bt407	clec-4(ya1)	4	58
additional	2	6	Bt407	clec-4(ya1)	4	66
additional	2	6	Bt407	clec-4(ya1)	4	67
additional	2	6	Bt407	clec-4(ya1)	4	68
additional	2	24	Bt407	clec-4(ya1)	4	82
additional	2	24	Bt407	clec-4(ya1)	4	89
additional	2	24	Bt407	clec-4(ya1)	4	79
additional	2	24	Bt407	clec-4(ya1)	4	89
additional	2	24	Bt407	clec-4(ya1)	4	95
additional	3	6	Bt247	clec-4(ok2050)	1	53
additional	3	6	Bt247	clec-4(ok2050)	1	40
additional	3	6	Bt247	clec-4(ok2050)	1	42
additional	3	6	Bt247	clec-4(ok2050)	1	32
additional	3	6	Bt247	clec-4(ok2050)	1	42
additional	3	24	Bt247	clec-4(ok2050)	1	40
additional	3	24	Bt247	clec-4(ok2050)	1	42
additional	3	24	Bt247	clec-4(ok2050)	1	49
additional	3	24	Bt247	clec-4(ok2050)	1	51
additional	3	24	Bt247	clec-4(ok2050)	1	60
additional	3	6	Bt247	clec-4(ok2050)	2	43
additional	3	6	Bt247	clec-4(ok2050)	2	39
additional	3	6	Bt247	clec-4(ok2050)	2	44
additional	3	6	Bt247	clec-4(ok2050)	2	41
additional	3	6	Bt247	clec-4(ok2050)	2	32
additional	3	24	Bt247	clec-4(ok2050)	2	54
additional	3	24	Bt247	clec-4(ok2050)	2	62
additional	3	24	Bt247	clec-4(ok2050)	2	61
additional	3	24	Bt247	clec-4(ok2050)	2	61
additional	3	24	Bt247	clec-4(ok2050)	2	55
additional	3	6	Bt247	clec-4(ok2050)	3	49
additional	3	6	Bt247	clec-4(ok2050)	3	51
additional	3	6	Bt247	clec-4(ok2050)	3	48
additional	3	6	Bt247	clec-4(ok2050)	3	44
additional	3	6	Bt247	clec-4(ok2050)	3	40
additional	3	24	Bt247	clec-4(ok2050)	3	61
additional	3	24	Bt247	clec-4(ok2050)	3	50
additional	3	24	Bt247	clec-4(ok2050)	3	51
additional	3	24	Bt247	clec-4(ok2050)	3	54
additional	3	24	Bt247	clec-4(ok2050)	3	62
additional	3	6	Bt247	clec-4(ok2050)	4	37
additional	3	6	Bt247	clec-4(ok2050)	4	40
additional	3	6	Bt247	clec-4(ok2050)	4	34
additional	3	6	Bt247	clec-4(ok2050)	4	38
additional	3	6	Bt247	clec-4(ok2050)	4	33
additional	3	24	Bt247	clec-4(ok2050)	4	54
additional	3	24	Bt247	clec-4(ok2050)	4	62
additional	3	24	Bt247	clec-4(ok2050)	4	61
additional	3	24	Bt247	clec-4(ok2050)	4	61
additional	3	24	Bt247	clec-4(ok2050)	4	55
additional	3	6	OP50	clec-4(ya1)	1	71
additional	3	6	OP50	clec-4(ya1)	1	69
additional	3	6	OP50	clec-4(ya1)	1	68
additional	3	6	OP50	clec-4(ya1)	1	70
additional	3	6	OP50	clec-4(ya1)	1	72
additional	3	24	OP50	clec-4(ya1)	1	94
additional	3	24	OP50	clec-4(ya1)	1	91
additional	3	24	OP50	clec-4(ya1)	1	90
additional	3	24	OP50	clec-4(ya1)	1	87
additional	3	24	OP50	clec-4(ya1)	1	84
additional	3	6	OP50	clec-4(ya1)	2	70
additional	3	6	OP50	clec-4(ya1)	2	69
additional	3	6	OP50	clec-4(ya1)	2	68
additional	3	6	OP50	clec-4(ya1)	2	71
additional	3	6	OP50	clec-4(ya1)	2	64
additional	3	24	OP50	clec-4(ya1)	2	90
additional	3	24	OP50	clec-4(ya1)	2	88
additional	3	24	OP50	clec-4(ya1)	2	84
additional	3	24	OP50	clec-4(ya1)	2	86
additional	3	24	OP50	clec-4(ya1)	2	85
additional	3	6	OP50	clec-4(ya1)	3	60
additional	3	6	OP50	clec-4(ya1)	3	61
additional	3	6	OP50	clec-4(ya1)	3	67
additional	3	6	OP50	clec-4(ya1)	3	66
additional	3	6	OP50	clec-4(ya1)	3	75
additional	3	24	OP50	clec-4(ya1)	3	95
additional	3	24	OP50	clec-4(ya1)	3	93
additional	3	24	OP50	clec-4(ya1)	3	92
additional	3	24	OP50	clec-4(ya1)	3	85
additional	3	24	OP50	clec-4(ya1)	3	90
additional	3	6	OP50	clec-4(ya1)	4	63
additional	3	6	OP50	clec-4(ya1)	4	68
additional	3	6	OP50	clec-4(ya1)	4	69
additional	3	6	OP50	clec-4(ya1)	4	71
additional	3	6	OP50	clec-4(ya1)	4	64
additional	3	24	OP50	clec-4(ya1)	4	90
additional	3	24	OP50	clec-4(ya1)	4	87
additional	3	24	OP50	clec-4(ya1)	4	88
additional	3	24	OP50	clec-4(ya1)	4	86
additional	3	24	OP50	clec-4(ya1)	4	89
additional	3	6	Bt247	clec-4(ya1)	1	46
additional	3	6	Bt247	clec-4(ya1)	1	30
additional	3	6	Bt247	clec-4(ya1)	1	43
additional	3	6	Bt247	clec-4(ya1)	1	40
additional	3	6	Bt247	clec-4(ya1)	1	36
additional	3	24	Bt247	clec-4(ya1)	1	56
additional	3	24	Bt247	clec-4(ya1)	1	43
additional	3	24	Bt247	clec-4(ya1)	1	56
additional	3	24	Bt247	clec-4(ya1)	1	54
additional	3	24	Bt247	clec-4(ya1)	1	61
additional	3	6	Bt247	clec-4(ya1)	2	35
additional	3	6	Bt247	clec-4(ya1)	2	47
additional	3	6	Bt247	clec-4(ya1)	2	42
additional	3	6	Bt247	clec-4(ya1)	2	47
additional	3	6	Bt247	clec-4(ya1)	2	42
additional	3	24	Bt247	clec-4(ya1)	2	40
additional	3	24	Bt247	clec-4(ya1)	2	50
additional	3	24	Bt247	clec-4(ya1)	2	42
additional	3	24	Bt247	clec-4(ya1)	2	50
additional	3	24	Bt247	clec-4(ya1)	2	50
additional	3	6	Bt247	clec-4(ya1)	3	43
additional	3	6	Bt247	clec-4(ya1)	3	42
additional	3	6	Bt247	clec-4(ya1)	3	45
additional	3	6	Bt247	clec-4(ya1)	3	36
additional	3	6	Bt247	clec-4(ya1)	3	41
additional	3	24	Bt247	clec-4(ya1)	3	57
additional	3	24	Bt247	clec-4(ya1)	3	56
additional	3	24	Bt247	clec-4(ya1)	3	59
additional	3	24	Bt247	clec-4(ya1)	3	50
additional	3	24	Bt247	clec-4(ya1)	3	62
additional	3	6	Bt247	clec-4(ya1)	4	43
additional	3	6	Bt247	clec-4(ya1)	4	31
additional	3	6	Bt247	clec-4(ya1)	4	33
additional	3	6	Bt247	clec-4(ya1)	4	25
additional	3	6	Bt247	clec-4(ya1)	4	41
additional	3	24	Bt247	clec-4(ya1)	4	50
additional	3	24	Bt247	clec-4(ya1)	4	55
additional	3	24	Bt247	clec-4(ya1)	4	51
additional	3	24	Bt247	clec-4(ya1)	4	44
additional	3	24	Bt247	clec-4(ya1)	4	47
additional	3	6	Bt247	N2	1	33
additional	3	6	Bt247	N2	1	27
additional	3	6	Bt247	N2	1	36
additional	3	6	Bt247	N2	1	45
additional	3	6	Bt247	N2	1	41
additional	3	24	Bt247	N2	1	70
additional	3	24	Bt247	N2	1	75
additional	3	24	Bt247	N2	1	73
additional	3	24	Bt247	N2	1	78
additional	3	24	Bt247	N2	1	80
additional	3	6	Bt247	N2	2	40
additional	3	6	Bt247	N2	2	62
additional	3	6	Bt247	N2	2	55
additional	3	6	Bt247	N2	2	32
additional	3	6	Bt247	N2	2	35
additional	3	24	Bt247	N2	2	46
additional	3	24	Bt247	N2	2	50
additional	3	24	Bt247	N2	2	71
additional	3	24	Bt247	N2	2	67
additional	3	24	Bt247	N2	2	60
additional	3	6	Bt247	N2	3	85
additional	3	6	Bt247	N2	3	77
additional	3	6	Bt247	N2	3	79
additional	3	6	Bt247	N2	3	71
additional	3	6	Bt247	N2	3	77
additional	3	24	Bt247	N2	3	72
additional	3	24	Bt247	N2	3	75
additional	3	24	Bt247	N2	3	82
additional	3	24	Bt247	N2	3	80
additional	3	24	Bt247	N2	3	84
additional	3	6	Bt247	N2	4	35
additional	3	6	Bt247	N2	4	43
additional	3	6	Bt247	N2	4	53
additional	3	6	Bt247	N2	4	54
additional	3	6	Bt247	N2	4	37
additional	3	24	Bt247	N2	4	66
additional	3	24	Bt247	N2	4	72
additional	3	24	Bt247	N2	4	71
additional	3	24	Bt247	N2	4	67
additional	3	24	Bt247	N2	4	68
additional	3	6	Bt407	N2	1	62
additional	3	6	Bt407	N2	1	65
additional	3	6	Bt407	N2	1	75
additional	3	6	Bt407	N2	1	69
additional	3	6	Bt407	N2	1	73
additional	3	24	Bt407	N2	1	96
additional	3	24	Bt407	N2	1	90
additional	3	24	Bt407	N2	1	94
additional	3	24	Bt407	N2	1	94
additional	3	24	Bt407	N2	1	90
additional	3	6	Bt407	N2	2	60
additional	3	6	Bt407	N2	2	70
additional	3	6	Bt407	N2	2	80
additional	3	6	Bt407	N2	2	71
additional	3	6	Bt407	N2	2	64
additional	3	24	Bt407	N2	2	100
additional	3	24	Bt407	N2	2	97
additional	3	24	Bt407	N2	2	90
additional	3	24	Bt407	N2	2	96
additional	3	24	Bt407	N2	2	92
additional	3	6	Bt407	N2	3	70
additional	3	6	Bt407	N2	3	69
additional	3	6	Bt407	N2	3	68
additional	3	6	Bt407	N2	3	74
additional	3	6	Bt407	N2	3	70
additional	3	24	Bt407	N2	3	90
additional	3	24	Bt407	N2	3	89
additional	3	24	Bt407	N2	3	83
additional	3	24	Bt407	N2	3	84
additional	3	24	Bt407	N2	3	93
additional	3	6	Bt407	N2	4	76
additional	3	6	Bt407	N2	4	73
additional	3	6	Bt407	N2	4	70
additional	3	6	Bt407	N2	4	71
additional	3	6	Bt407	N2	4	67
additional	3	24	Bt407	N2	4	100
additional	3	24	Bt407	N2	4	96
additional	3	24	Bt407	N2	4	90
additional	3	24	Bt407	N2	4	90
additional	3	24	Bt407	N2	4	94
additional	3	6	OP50	N2	1	74
additional	3	6	OP50	N2	1	72
additional	3	6	OP50	N2	1	75
additional	3	6	OP50	N2	1	70
additional	3	6	OP50	N2	1	70
additional	3	24	OP50	N2	1	92
additional	3	24	OP50	N2	1	91
additional	3	24	OP50	N2	1	91
additional	3	24	OP50	N2	1	84
additional	3	24	OP50	N2	1	96
additional	3	6	OP50	N2	2	70
additional	3	6	OP50	N2	2	69
additional	3	6	OP50	N2	2	73
additional	3	6	OP50	N2	2	77
additional	3	6	OP50	N2	2	78
additional	3	24	OP50	N2	2	94
additional	3	24	OP50	N2	2	91
additional	3	24	OP50	N2	2	95
additional	3	24	OP50	N2	2	96
additional	3	24	OP50	N2	2	92
additional	3	6	OP50	N2	3	53
additional	3	6	OP50	N2	3	77
additional	3	6	OP50	N2	3	76
additional	3	6	OP50	N2	3	65
additional	3	6	OP50	N2	3	73
additional	3	24	OP50	N2	3	93
additional	3	24	OP50	N2	3	91
additional	3	24	OP50	N2	3	97
additional	3	24	OP50	N2	3	91
additional	3	24	OP50	N2	3	90
additional	3	6	OP50	N2	4	67
additional	3	6	OP50	N2	4	69
additional	3	6	OP50	N2	4	74
additional	3	6	OP50	N2	4	77
additional	3	6	OP50	N2	4	76
additional	3	24	OP50	N2	4	93
additional	3	24	OP50	N2	4	90
additional	3	24	OP50	N2	4	88
additional	3	24	OP50	N2	4	88
additional	3	24	OP50	N2	4	90
additional	3	6	Bt407	clec-4(ok2050)	1	53
additional	3	6	Bt407	clec-4(ok2050)	1	69
additional	3	6	Bt407	clec-4(ok2050)	1	68
additional	3	6	Bt407	clec-4(ok2050)	1	69
additional	3	6	Bt407	clec-4(ok2050)	1	58
additional	3	6	Bt407	clec-4(ok2050)	2	71
additional	3	6	Bt407	clec-4(ok2050)	2	75
additional	3	6	Bt407	clec-4(ok2050)	2	76
additional	3	6	Bt407	clec-4(ok2050)	2	70
additional	3	6	Bt407	clec-4(ok2050)	2	63
additional	3	24	Bt407	clec-4(ok2050)	2	84
additional	3	24	Bt407	clec-4(ok2050)	2	96
additional	3	24	Bt407	clec-4(ok2050)	2	90
additional	3	24	Bt407	clec-4(ok2050)	2	89
additional	3	24	Bt407	clec-4(ok2050)	2	88
additional	3	24	Bt407	clec-4(ok2050)	2	84
additional	3	24	Bt407	clec-4(ok2050)	2	96
additional	3	24	Bt407	clec-4(ok2050)	2	90
additional	3	24	Bt407	clec-4(ok2050)	2	89
additional	3	24	Bt407	clec-4(ok2050)	2	88
additional	3	6	Bt407	clec-4(ok2050)	3	71
additional	3	6	Bt407	clec-4(ok2050)	3	73
additional	3	6	Bt407	clec-4(ok2050)	3	69
additional	3	6	Bt407	clec-4(ok2050)	3	71
additional	3	6	Bt407	clec-4(ok2050)	3	72
additional	3	24	Bt407	clec-4(ok2050)	3	82
additional	3	24	Bt407	clec-4(ok2050)	3	93
additional	3	24	Bt407	clec-4(ok2050)	3	80
additional	3	24	Bt407	clec-4(ok2050)	3	87
additional	3	24	Bt407	clec-4(ok2050)	3	85
additional	3	6	Bt407	clec-4(ok2050)	4	67
additional	3	6	Bt407	clec-4(ok2050)	4	61
additional	3	6	Bt407	clec-4(ok2050)	4	63
additional	3	6	Bt407	clec-4(ok2050)	4	63
additional	3	6	Bt407	clec-4(ok2050)	4	62
additional	3	24	Bt407	clec-4(ok2050)	4	92
additional	3	24	Bt407	clec-4(ok2050)	4	88
additional	3	24	Bt407	clec-4(ok2050)	4	90
additional	3	24	Bt407	clec-4(ok2050)	4	89
additional	3	24	Bt407	clec-4(ok2050)	4	85
additional	3	6	OP50	clec-4(ok2050)	1	70
additional	3	6	OP50	clec-4(ok2050)	1	62
additional	3	6	OP50	clec-4(ok2050)	1	67
additional	3	6	OP50	clec-4(ok2050)	1	67
additional	3	6	OP50	clec-4(ok2050)	1	63
additional	3	24	OP50	clec-4(ok2050)	1	90
additional	3	24	OP50	clec-4(ok2050)	1	93
additional	3	24	OP50	clec-4(ok2050)	1	91
additional	3	24	OP50	clec-4(ok2050)	1	96
additional	3	24	OP50	clec-4(ok2050)	1	89
additional	3	6	OP50	clec-4(ok2050)	2	66
additional	3	6	OP50	clec-4(ok2050)	2	68
additional	3	6	OP50	clec-4(ok2050)	2	71
additional	3	6	OP50	clec-4(ok2050)	2	68
additional	3	6	OP50	clec-4(ok2050)	2	66
additional	3	24	OP50	clec-4(ok2050)	2	90
additional	3	24	OP50	clec-4(ok2050)	2	83
additional	3	24	OP50	clec-4(ok2050)	2	84
additional	3	24	OP50	clec-4(ok2050)	2	88
additional	3	24	OP50	clec-4(ok2050)	2	82
additional	3	6	OP50	clec-4(ok2050)	3	72
additional	3	6	OP50	clec-4(ok2050)	3	73
additional	3	6	OP50	clec-4(ok2050)	3	64
additional	3	6	OP50	clec-4(ok2050)	3	72
additional	3	6	OP50	clec-4(ok2050)	3	68
additional	3	24	OP50	clec-4(ok2050)	3	78
additional	3	24	OP50	clec-4(ok2050)	3	91
additional	3	24	OP50	clec-4(ok2050)	3	82
additional	3	24	OP50	clec-4(ok2050)	3	91
additional	3	24	OP50	clec-4(ok2050)	3	80
additional	3	6	OP50	clec-4(ok2050)	4	70
additional	3	6	OP50	clec-4(ok2050)	4	68
additional	3	6	OP50	clec-4(ok2050)	4	70
additional	3	6	OP50	clec-4(ok2050)	4	73
additional	3	6	OP50	clec-4(ok2050)	4	72
additional	3	24	OP50	clec-4(ok2050)	4	91
additional	3	24	OP50	clec-4(ok2050)	4	89
additional	3	24	OP50	clec-4(ok2050)	4	92
additional	3	24	OP50	clec-4(ok2050)	4	83
additional	3	24	OP50	clec-4(ok2050)	4	90
additional	3	6	Bt407	clec-4(ya1)	1	48
additional	3	6	Bt407	clec-4(ya1)	1	42
additional	3	6	Bt407	clec-4(ya1)	1	45
additional	3	6	Bt407	clec-4(ya1)	1	50
additional	3	6	Bt407	clec-4(ya1)	1	46
additional	3	24	Bt407	clec-4(ya1)	1	90
additional	3	24	Bt407	clec-4(ya1)	1	89
additional	3	24	Bt407	clec-4(ya1)	1	86
additional	3	24	Bt407	clec-4(ya1)	1	82
additional	3	24	Bt407	clec-4(ya1)	1	92
additional	3	6	Bt407	clec-4(ya1)	2	47
additional	3	6	Bt407	clec-4(ya1)	2	42
additional	3	6	Bt407	clec-4(ya1)	2	51
additional	3	6	Bt407	clec-4(ya1)	2	36
additional	3	6	Bt407	clec-4(ya1)	2	45
additional	3	24	Bt407	clec-4(ya1)	2	95
additional	3	24	Bt407	clec-4(ya1)	2	88
additional	3	24	Bt407	clec-4(ya1)	2	95
additional	3	24	Bt407	clec-4(ya1)	2	89
additional	3	24	Bt407	clec-4(ya1)	2	85
additional	3	6	Bt407	clec-4(ya1)	3	39
additional	3	6	Bt407	clec-4(ya1)	3	45
additional	3	6	Bt407	clec-4(ya1)	3	43
additional	3	6	Bt407	clec-4(ya1)	3	47
additional	3	6	Bt407	clec-4(ya1)	3	39
additional	3	24	Bt407	clec-4(ya1)	3	90
additional	3	24	Bt407	clec-4(ya1)	3	88
additional	3	24	Bt407	clec-4(ya1)	3	90
additional	3	24	Bt407	clec-4(ya1)	3	90
additional	3	24	Bt407	clec-4(ya1)	3	94
additional	3	6	Bt407	clec-4(ya1)	4	48
additional	3	6	Bt407	clec-4(ya1)	4	47
additional	3	6	Bt407	clec-4(ya1)	4	48
additional	3	6	Bt407	clec-4(ya1)	4	51
additional	3	6	Bt407	clec-4(ya1)	4	49
additional	3	24	Bt407	clec-4(ya1)	4	98
additional	3	24	Bt407	clec-4(ya1)	4	94
additional	3	24	Bt407	clec-4(ya1)	4	90
additional	3	24	Bt407	clec-4(ya1)	4	89
additional	3	24	Bt407	clec-4(ya1)	4	91

## Sheet: S3F_Table
data Fig 3C and 3D
Figure 3	graph	run	bacterial treatment	worm strain	replicate	CFU/worm
C	displayed	1	Bt247	clec-4(ok2050)	1	3.17647
C	displayed	1	Bt247	clec-4(ok2050)	1	2.64706
C	displayed	1	Bt247	clec-4(ok2050)	2	16.6667
C	displayed	1	Bt247	clec-4(ok2050)	2	6.66667
C	displayed	1	Bt247	clec-4(ok2050)	3	5.57143
C	displayed	1	Bt247	clec-4(ok2050)	3	2.78571
C	displayed	1	Bt247	clec-4(ok2050)	4	5.78571
C	displayed	1	Bt247	clec-4(ok2050)	4	0
C	displayed	1	Bt247	clec-4(ok2050)	5	0.333333
C	displayed	1	Bt247	clec-4(ok2050)	5	3.33333
C	displayed	1	Bt247	clec-4(ok2050)	6	11.25
C	displayed	1	Bt247	clec-4(ok2050)	6	1.25
C	displayed	1	Bt247	clec-4(ya1)	2	15
C	displayed	1	Bt247	clec-4(ya1)	2	5
C	displayed	1	Bt247	clec-4(ya1)	3	13.5
C	displayed	1	Bt247	clec-4(ya1)	3	10.875
C	displayed	1	Bt247	clec-4(ya1)	4	7.125
C	displayed	1	Bt247	clec-4(ya1)	4	0
C	displayed	1	Bt247	clec-4(ya1)	5	6
C	displayed	1	Bt247	clec-4(ya1)	5	0.882353
C	displayed	1	Bt247	clec-4(ya1)	6	9.23077
C	displayed	1	Bt247	clec-4(ya1)	6	0
C	displayed	1	Bt247	N2	2	43.75
C	displayed	1	Bt247	N2	2	22
C	displayed	1	Bt247	N2	3	52.5789
C	displayed	1	Bt247	N2	3	29.2105
C	displayed	1	Bt247	N2	4	175.714
C	displayed	1	Bt247	N2	4	480
C	displayed	1	Bt247	N2	5	72.3158
C	displayed	1	Bt247	N2	5	7.42105
C	displayed	1	Bt247	N2	6	74.3684
C	displayed	1	Bt247	N2	6	28.4211
C	displayed	1	Bt407	clec-4(ok2050)	3	20.2857
C	displayed	1	Bt407	clec-4(ok2050)	3	7.28571
C	displayed	1	Bt407	clec-4(ok2050)	4	0
C	displayed	1	Bt407	clec-4(ok2050)	4	24
C	displayed	1	Bt407	clec-4(ok2050)	5	30.2
C	displayed	1	Bt407	clec-4(ok2050)	5	6.8
C	displayed	1	Bt407	clec-4(ok2050)	6	22.35
C	displayed	1	Bt407	clec-4(ok2050)	6	21.3
C	displayed	1	Bt407	clec-4(ya1)	1	36
C	displayed	1	Bt407	clec-4(ya1)	1	4.71429
C	displayed	1	Bt407	clec-4(ya1)	3	45.5294
C	displayed	1	Bt407	clec-4(ya1)	3	6.17647
C	displayed	1	Bt407	clec-4(ya1)	4	17.3684
C	displayed	1	Bt407	clec-4(ya1)	4	8.21053
C	displayed	1	Bt407	clec-4(ya1)	5	27.3333
C	displayed	1	Bt407	clec-4(ya1)	5	14.6667
C	displayed	1	Bt407	clec-4(ya1)	6	30.5
C	displayed	1	Bt407	clec-4(ya1)	6	1.875
C	displayed	1	Bt407	N2	1	138.4
C	displayed	1	Bt407	N2	1	18.2
C	displayed	1	Bt407	N2	2	91
C	displayed	1	Bt407	N2	2	N/A
C	displayed	1	Bt407	N2	3	131.25
C	displayed	1	Bt407	N2	3	9.5625
C	displayed	1	Bt407	N2	4	56.1429
C	displayed	1	Bt407	N2	4	4.07143
C	displayed	1	Bt407	N2	5	75.5625
C	displayed	1	Bt407	N2	5	14.0625
C	displayed	1	Bt407	N2	6	72.7826
C	displayed	1	Bt407	N2	6	4.56522
C	displayed	2	Bt247	clec-4(ok2050)	1	12
C	displayed	2	Bt247	clec-4(ok2050)	1	4.84615
C	displayed	2	Bt247	clec-4(ok2050)	2	20.85
C	displayed	2	Bt247	clec-4(ok2050)	2	3.9
C	displayed	2	Bt247	clec-4(ok2050)	3	15.7895
C	displayed	2	Bt247	clec-4(ok2050)	3	0
C	displayed	2	Bt247	clec-4(ok2050)	4	10.5
C	displayed	2	Bt247	clec-4(ok2050)	4	1.25
C	displayed	2	Bt247	clec-4(ok2050)	5	7.125
C	displayed	2	Bt247	clec-4(ok2050)	5	0
C	displayed	2	Bt247	clec-4(ok2050)	6	8.35714
C	displayed	2	Bt247	clec-4(ok2050)	6	0
C	displayed	2	Bt247	clec-4(ya1)	1	15.25
C	displayed	2	Bt247	clec-4(ya1)	1	21
C	displayed	2	Bt247	clec-4(ya1)	2	14.1818
C	displayed	2	Bt247	clec-4(ya1)	2	0
C	displayed	2	Bt247	clec-4(ya1)	3	64.1538
C	displayed	2	Bt247	clec-4(ya1)	3	0
C	displayed	2	Bt247	clec-4(ya1)	4	1.66667
C	displayed	2	Bt247	clec-4(ya1)	4	0
C	displayed	2	Bt247	clec-4(ya1)	5	14.4
C	displayed	2	Bt247	clec-4(ya1)	5	0.75
C	displayed	2	Bt247	clec-4(ya1)	6	6.75
C	displayed	2	Bt247	clec-4(ya1)	6	0
C	displayed	2	Bt247	N2	1	22
C	displayed	2	Bt247	N2	1	13.75
C	displayed	2	Bt247	N2	2	8.35714
C	displayed	2	Bt247	N2	2	4.5
C	displayed	2	Bt247	N2	3	58.05
C	displayed	2	Bt247	N2	3	3.6
C	displayed	2	Bt247	N2	4	7.36364
C	displayed	2	Bt247	N2	4	0
C	displayed	2	Bt247	N2	5	22.95
C	displayed	2	Bt247	N2	5	6.3
C	displayed	2	Bt247	N2	6	30.3
C	displayed	2	Bt247	N2	6	17.25
C	displayed	2	Bt407	clec-4(ok2050)	1	85
C	displayed	2	Bt407	clec-4(ok2050)	1	3.2
C	displayed	2	Bt407	clec-4(ok2050)	2	15.75
C	displayed	2	Bt407	clec-4(ok2050)	2	7.6875
C	displayed	2	Bt407	clec-4(ok2050)	3	11.3333
C	displayed	2	Bt407	clec-4(ok2050)	3	4.66667
C	displayed	2	Bt407	clec-4(ok2050)	4	18.1875
C	displayed	2	Bt407	clec-4(ok2050)	4	2.0625
C	displayed	2	Bt407	clec-4(ok2050)	5	19.5882
C	displayed	2	Bt407	clec-4(ok2050)	5	1.94118
C	displayed	2	Bt407	clec-4(ok2050)	6	20.25
C	displayed	2	Bt407	clec-4(ok2050)	6	5
C	displayed	2	Bt407	clec-4(ya1)	1	12.5
C	displayed	2	Bt407	clec-4(ya1)	1	7.33333
C	displayed	2	Bt407	clec-4(ya1)	2	5.11765
C	displayed	2	Bt407	clec-4(ya1)	2	13.0588
C	displayed	2	Bt407	clec-4(ya1)	3	41.1176
C	displayed	2	Bt407	clec-4(ya1)	3	4.76471
C	displayed	2	Bt407	clec-4(ya1)	4	7.5
C	displayed	2	Bt407	clec-4(ya1)	4	1.28571
C	displayed	2	Bt407	clec-4(ya1)	5	8.75
C	displayed	2	Bt407	clec-4(ya1)	5	2
C	displayed	2	Bt407	clec-4(ya1)	6	14.1176
C	displayed	2	Bt407	clec-4(ya1)	6	0
C	displayed	2	Bt407	N2	1	92.1818
C	displayed	2	Bt407	N2	1	55.0909
C	displayed	2	Bt407	N2	2	123
C	displayed	2	Bt407	N2	2	0
C	displayed	2	Bt407	N2	3	118.6
C	displayed	2	Bt407	N2	3	6
C	displayed	2	Bt407	N2	4	52.2
C	displayed	2	Bt407	N2	4	2.2
C	displayed	2	Bt407	N2	6	210.545
C	displayed	2	Bt407	N2	6	4.36364
C	displayed	3	Bt247	clec-4(ok2050)	1	66.6667
C	displayed	3	Bt247	clec-4(ok2050)	1	0.8
C	displayed	3	Bt247	clec-4(ok2050)	2	6.6
C	displayed	3	Bt247	clec-4(ok2050)	2	1.2
C	displayed	3	Bt247	clec-4(ok2050)	3	3
C	displayed	3	Bt247	clec-4(ok2050)	3	0.25
C	displayed	3	Bt247	clec-4(ok2050)	4	13.08
C	displayed	3	Bt247	clec-4(ok2050)	4	0.24
C	displayed	3	Bt247	clec-4(ok2050)	5	24.125
C	displayed	3	Bt247	clec-4(ok2050)	5	0.125
C	displayed	3	Bt247	clec-4(ok2050)	6	9.85714
C	displayed	3	Bt247	clec-4(ok2050)	6	0.857143
C	displayed	3	Bt247	clec-4(ya1)	1	14.25
C	displayed	3	Bt247	clec-4(ya1)	1	0.9375
C	displayed	3	Bt247	clec-4(ya1)	2	14.6842
C	displayed	3	Bt247	clec-4(ya1)	2	17.2105
C	displayed	3	Bt247	clec-4(ya1)	3	22.0952
C	displayed	3	Bt247	clec-4(ya1)	3	3.80952
C	displayed	3	Bt247	clec-4(ya1)	4	19.92
C	displayed	3	Bt247	clec-4(ya1)	4	1.2
C	displayed	3	Bt247	clec-4(ya1)	5	11.6087
C	displayed	3	Bt247	clec-4(ya1)	5	0.26087
C	displayed	3	Bt247	clec-4(ya1)	6	23.1818
C	displayed	3	Bt247	clec-4(ya1)	6	1.63636
C	displayed	3	Bt247	N2	1	39.375
C	displayed	3	Bt247	N2	1	4.375
C	displayed	3	Bt247	N2	2	69.125
C	displayed	3	Bt247	N2	2	7.625
C	displayed	3	Bt247	N2	3	41.7143
C	displayed	3	Bt247	N2	3	14.1429
C	displayed	3	Bt247	N2	4	32.375
C	displayed	3	Bt247	N2	4	4.375
C	displayed	3	Bt247	N2	5	54.1304
C	displayed	3	Bt247	N2	5	82.5652
C	displayed	3	Bt247	N2	6	25.3043
C	displayed	3	Bt247	N2	6	0
C	displayed	3	Bt407	clec-4(ok2050)	1	2.2
C	displayed	3	Bt407	clec-4(ok2050)	1	2.2
C	displayed	3	Bt407	clec-4(ok2050)	2	16.25
C	displayed	3	Bt407	clec-4(ok2050)	2	7.375
C	displayed	3	Bt407	clec-4(ok2050)	3	2.76
C	displayed	3	Bt407	clec-4(ok2050)	3	0.72
C	displayed	3	Bt407	clec-4(ok2050)	4	3.68182
C	displayed	3	Bt407	clec-4(ok2050)	4	2.59091
C	displayed	3	Bt407	clec-4(ok2050)	5	6.625
C	displayed	3	Bt407	clec-4(ok2050)	5	0.75
C	displayed	3	Bt407	clec-4(ok2050)	6	5.67857
C	displayed	3	Bt407	clec-4(ok2050)	6	0.75
C	displayed	3	Bt407	clec-4(ya1)	1	3.16667
C	displayed	3	Bt407	clec-4(ya1)	1	1.66667
C	displayed	3	Bt407	clec-4(ya1)	2	11.6087
C	displayed	3	Bt407	clec-4(ya1)	2	21.1304
C	displayed	3	Bt407	clec-4(ya1)	3	1.22727
C	displayed	3	Bt407	clec-4(ya1)	3	0
C	displayed	3	Bt407	clec-4(ya1)	4	17.52
C	displayed	3	Bt407	clec-4(ya1)	4	23.52
C	displayed	3	Bt407	clec-4(ya1)	5	6.57143
C	displayed	3	Bt407	clec-4(ya1)	5	10.2857
C	displayed	3	Bt407	clec-4(ya1)	6	5.18182
C	displayed	3	Bt407	clec-4(ya1)	6	0
C	displayed	3	Bt407	N2	1	31.7727
C	displayed	3	Bt407	N2	1	2.86364
C	displayed	3	Bt407	N2	2	37.875
C	displayed	3	Bt407	N2	2	0
C	displayed	3	Bt407	N2	3	195.833
C	displayed	3	Bt407	N2	3	5
C	displayed	3	Bt407	N2	4	25.8261
C	displayed	3	Bt407	N2	4	14.8696
C	displayed	3	Bt407	N2	5	29.3077
C	displayed	3	Bt407	N2	5	1.15385
D	displayed	1	OP50	clec-4(ok2050)	1	0
D	displayed	1	OP50	clec-4(ok2050)	2	0
D	displayed	1	OP50	clec-4(ok2050)	3	0
D	displayed	1	OP50	clec-4(ya1)	1	0
D	displayed	1	OP50	clec-4(ya1)	2	0
D	displayed	1	OP50	clec-4(ya1)	3	0
D	displayed	1	OP50	N2	1	N/A
D	displayed	1	OP50	N2	2	4.25
D	displayed	1	OP50	N2	3	25.875
D	displayed	2	OP50	clec-4(ok2050)	1	0
D	displayed	2	OP50	clec-4(ok2050)	2	0
D	displayed	2	OP50	clec-4(ok2050)	3	0
D	displayed	2	OP50	clec-4(ok2050)	4	0
D	displayed	2	OP50	clec-4(ok2050)	5	0
D	displayed	2	OP50	clec-4(ya1)	1	5.625
D	displayed	2	OP50	clec-4(ya1)	2	0
D	displayed	2	OP50	clec-4(ya1)	3	0
D	displayed	2	OP50	clec-4(ya1)	4	0
D	displayed	2	OP50	clec-4(ya1)	5	0
D	displayed	2	OP50	N2	1	0
D	displayed	2	OP50	N2	2	0.375
D	displayed	2	OP50	N2	3	4.53846
D	displayed	2	OP50	N2	4	1.25806
D	displayed	2	OP50	N2	5	0
D	displayed	3	OP50	clec-4(ok2050)	1	0
D	displayed	3	OP50	clec-4(ok2050)	2	0
D	displayed	3	OP50	clec-4(ok2050)	3	0
D	displayed	3	OP50	clec-4(ok2050)	4	0.0666667
D	displayed	3	OP50	clec-4(ok2050)	5	0
D	displayed	3	OP50	clec-4(ok2050)	6	0.589286
D	displayed	3	OP50	clec-4(ok2050)	7	0
D	displayed	3	OP50	clec-4(ok2050)	8	0
D	displayed	3	OP50	clec-4(ya1)	1	2.94118
D	displayed	3	OP50	clec-4(ya1)	2	0
D	displayed	3	OP50	clec-4(ya1)	3	0
D	displayed	3	OP50	clec-4(ya1)	4	0.0857143
D	displayed	3	OP50	clec-4(ya1)	5	0
D	displayed	3	OP50	clec-4(ya1)	6	0
D	displayed	3	OP50	clec-4(ya1)	7	0
D	displayed	3	OP50	N2	1	0
D	displayed	3	OP50	N2	2	0
D	displayed	3	OP50	N2	3	0.493151
D	displayed	3	OP50	N2	4	0
D	displayed	3	OP50	N2	5	0
D	displayed	3	OP50	N2	6	0.047619
D	displayed	3	OP50	N2	7	0.904762
D	displayed	3	OP50	N2	8	1.77551

## Sheet: S3G_Table
data Fig 4C
graph	run	time (d)	bacterial treatment	worm strain	replicate	status
displayed	1	1	OP50	clec-4(ok2050)	1	1
displayed	1	1	OP50	clec-4(ok2050)	1	1
displayed	1	1	OP50	clec-4(ok2050)	1	1
displayed	1	2	OP50	clec-4(ok2050)	1	1
displayed	1	2	OP50	clec-4(ok2050)	1	1
displayed	1	2	OP50	clec-4(ok2050)	1	0
displayed	1	3	OP50	clec-4(ok2050)	1	1
displayed	1	3	OP50	clec-4(ok2050)	1	1
displayed	1	4	OP50	clec-4(ok2050)	1	0
displayed	1	6	OP50	clec-4(ok2050)	1	1
displayed	1	6	OP50	clec-4(ok2050)	1	0
displayed	1	6	OP50	clec-4(ok2050)	1	0
displayed	1	6	OP50	clec-4(ok2050)	1	0
displayed	1	6	OP50	clec-4(ok2050)	1	0
displayed	1	7	OP50	clec-4(ok2050)	1	1
displayed	1	7	OP50	clec-4(ok2050)	1	1
displayed	1	7	OP50	clec-4(ok2050)	1	1
displayed	1	7	OP50	clec-4(ok2050)	1	1
displayed	1	9	OP50	clec-4(ok2050)	1	1
displayed	1	11	OP50	clec-4(ok2050)	1	1
displayed	1	11	OP50	clec-4(ok2050)	1	1
displayed	1	11	OP50	clec-4(ok2050)	1	1
displayed	1	11	OP50	clec-4(ok2050)	1	1
displayed	1	12	OP50	clec-4(ok2050)	1	1
displayed	1	15	OP50	clec-4(ok2050)	1	1
displayed	1	15	OP50	clec-4(ok2050)	1	1
displayed	1	15	OP50	clec-4(ok2050)	1	1
displayed	1	15	OP50	clec-4(ok2050)	1	1
displayed	1	15	OP50	clec-4(ok2050)	1	1
displayed	1	15	OP50	clec-4(ok2050)	1	1
displayed	1	2	OP50	clec-4(ok2050)	2	1
displayed	1	2	OP50	clec-4(ok2050)	2	0
displayed	1	2	OP50	clec-4(ok2050)	2	0
displayed	1	3	OP50	clec-4(ok2050)	2	1
displayed	1	3	OP50	clec-4(ok2050)	2	0
displayed	1	4	OP50	clec-4(ok2050)	2	1
displayed	1	7	OP50	clec-4(ok2050)	2	1
displayed	1	7	OP50	clec-4(ok2050)	2	1
displayed	1	8	OP50	clec-4(ok2050)	2	1
displayed	1	8	OP50	clec-4(ok2050)	2	1
displayed	1	9	OP50	clec-4(ok2050)	2	1
displayed	1	10	OP50	clec-4(ok2050)	2	1
displayed	1	10	OP50	clec-4(ok2050)	2	1
displayed	1	10	OP50	clec-4(ok2050)	2	1
displayed	1	10	OP50	clec-4(ok2050)	2	1
displayed	1	10	OP50	clec-4(ok2050)	2	1
displayed	1	11	OP50	clec-4(ok2050)	2	1
displayed	1	11	OP50	clec-4(ok2050)	2	1
displayed	1	11	OP50	clec-4(ok2050)	2	1
displayed	1	11	OP50	clec-4(ok2050)	2	1
displayed	1	11	OP50	clec-4(ok2050)	2	1
displayed	1	11	OP50	clec-4(ok2050)	2	1
displayed	1	12	OP50	clec-4(ok2050)	2	1
displayed	1	12	OP50	clec-4(ok2050)	2	1
displayed	1	13	OP50	clec-4(ok2050)	2	1
displayed	1	14	OP50	clec-4(ok2050)	2	1
displayed	1	14	OP50	clec-4(ok2050)	2	1
displayed	1	15	OP50	clec-4(ok2050)	2	1
displayed	1	15	OP50	clec-4(ok2050)	2	1
displayed	1	15	OP50	clec-4(ok2050)	2	1
displayed	1	15	OP50	clec-4(ok2050)	2	1
displayed	1	21	OP50	clec-4(ok2050)	2	1
displayed	1	1	OP50	clec-4(ok2050)	3	1
displayed	1	2	OP50	clec-4(ok2050)	3	0
displayed	1	3	OP50	clec-4(ok2050)	3	1
displayed	1	3	OP50	clec-4(ok2050)	3	1
displayed	1	3	OP50	clec-4(ok2050)	3	1
displayed	1	3	OP50	clec-4(ok2050)	3	1
displayed	1	4	OP50	clec-4(ok2050)	3	1
displayed	1	6	OP50	clec-4(ok2050)	3	1
displayed	1	6	OP50	clec-4(ok2050)	3	1
displayed	1	10	OP50	clec-4(ok2050)	3	1
displayed	1	11	OP50	clec-4(ok2050)	3	1
displayed	1	11	OP50	clec-4(ok2050)	3	1
displayed	1	12	OP50	clec-4(ok2050)	3	1
displayed	1	12	OP50	clec-4(ok2050)	3	1
displayed	1	12	OP50	clec-4(ok2050)	3	1
displayed	1	12	OP50	clec-4(ok2050)	3	1
displayed	1	12	OP50	clec-4(ok2050)	3	1
displayed	1	12	OP50	clec-4(ok2050)	3	0
displayed	1	13	OP50	clec-4(ok2050)	3	1
displayed	1	13	OP50	clec-4(ok2050)	3	1
displayed	1	14	OP50	clec-4(ok2050)	3	1
displayed	1	15	OP50	clec-4(ok2050)	3	1
displayed	1	15	OP50	clec-4(ok2050)	3	1
displayed	1	15	OP50	clec-4(ok2050)	3	1
displayed	1	15	OP50	clec-4(ok2050)	3	1
displayed	1	15	OP50	clec-4(ok2050)	3	1
displayed	1	16	OP50	clec-4(ok2050)	3	1
displayed	1	1	OP50	clec-4(ok2050)	4	1
displayed	1	1	OP50	clec-4(ok2050)	4	1
displayed	1	1	OP50	clec-4(ok2050)	4	1
displayed	1	2	OP50	clec-4(ok2050)	4	1
displayed	1	3	OP50	clec-4(ok2050)	4	1
displayed	1	3	OP50	clec-4(ok2050)	4	1
displayed	1	3	OP50	clec-4(ok2050)	4	0
displayed	1	4	OP50	clec-4(ok2050)	4	1
displayed	1	6	OP50	clec-4(ok2050)	4	1
displayed	1	8	OP50	clec-4(ok2050)	4	1
displayed	1	8	OP50	clec-4(ok2050)	4	1
displayed	1	9	OP50	clec-4(ok2050)	4	1
displayed	1	9	OP50	clec-4(ok2050)	4	1
displayed	1	9	OP50	clec-4(ok2050)	4	1
displayed	1	9	OP50	clec-4(ok2050)	4	1
displayed	1	10	OP50	clec-4(ok2050)	4	1
displayed	1	10	OP50	clec-4(ok2050)	4	1
displayed	1	10	OP50	clec-4(ok2050)	4	0
displayed	1	11	OP50	clec-4(ok2050)	4	1
displayed	1	11	OP50	clec-4(ok2050)	4	1
displayed	1	11	OP50	clec-4(ok2050)	4	1
displayed	1	11	OP50	clec-4(ok2050)	4	1
displayed	1	11	OP50	clec-4(ok2050)	4	1
displayed	1	11	OP50	clec-4(ok2050)	4	1
displayed	1	11	OP50	clec-4(ok2050)	4	1
displayed	1	11	OP50	clec-4(ok2050)	4	1
displayed	1	12	OP50	clec-4(ok2050)	4	1
displayed	1	12	OP50	clec-4(ok2050)	4	1
displayed	1	13	OP50	clec-4(ok2050)	4	1
displayed	1	13	OP50	clec-4(ok2050)	4	1
displayed	1	20	OP50	clec-4(ok2050)	4	1
displayed	1	2	OP50	clec-4(ok2050)	5	1
displayed	1	2	OP50	clec-4(ok2050)	5	1
displayed	1	3	OP50	clec-4(ok2050)	5	0
displayed	1	3	OP50	clec-4(ok2050)	5	0
displayed	1	4	OP50	clec-4(ok2050)	5	1
displayed	1	6	OP50	clec-4(ok2050)	5	0
displayed	1	7	OP50	clec-4(ok2050)	5	1
displayed	1	8	OP50	clec-4(ok2050)	5	1
displayed	1	11	OP50	clec-4(ok2050)	5	1
displayed	1	11	OP50	clec-4(ok2050)	5	1
displayed	1	11	OP50	clec-4(ok2050)	5	1
displayed	1	11	OP50	clec-4(ok2050)	5	1
displayed	1	11	OP50	clec-4(ok2050)	5	1
displayed	1	12	OP50	clec-4(ok2050)	5	1
displayed	1	12	OP50	clec-4(ok2050)	5	1
displayed	1	12	OP50	clec-4(ok2050)	5	1
displayed	1	12	OP50	clec-4(ok2050)	5	1
displayed	1	12	OP50	clec-4(ok2050)	5	1
displayed	1	12	OP50	clec-4(ok2050)	5	1
displayed	1	13	OP50	clec-4(ok2050)	5	1
displayed	1	14	OP50	clec-4(ok2050)	5	1
displayed	1	15	OP50	clec-4(ok2050)	5	1
displayed	1	15	OP50	clec-4(ok2050)	5	1
displayed	1	15	OP50	clec-4(ok2050)	5	1
displayed	1	15	OP50	clec-4(ok2050)	5	1
displayed	1	15	OP50	clec-4(ok2050)	5	1
displayed	1	17	OP50	clec-4(ok2050)	5	1
displayed	1	18	OP50	clec-4(ok2050)	5	1
displayed	1	3	OP50	clec-4(ya1)	1	1
displayed	1	6	OP50	clec-4(ya1)	1	1
displayed	1	8	OP50	clec-4(ya1)	1	1
displayed	1	10	OP50	clec-4(ya1)	1	1
displayed	1	10	OP50	clec-4(ya1)	1	1
displayed	1	10	OP50	clec-4(ya1)	1	1
displayed	1	10	OP50	clec-4(ya1)	1	1
displayed	1	10	OP50	clec-4(ya1)	1	1
displayed	1	10	OP50	clec-4(ya1)	1	1
displayed	1	10	OP50	clec-4(ya1)	1	0
displayed	1	11	OP50	clec-4(ya1)	1	1
displayed	1	11	OP50	clec-4(ya1)	1	1
displayed	1	11	OP50	clec-4(ya1)	1	1
displayed	1	12	OP50	clec-4(ya1)	1	1
displayed	1	12	OP50	clec-4(ya1)	1	1
displayed	1	12	OP50	clec-4(ya1)	1	1
displayed	1	12	OP50	clec-4(ya1)	1	1
displayed	1	12	OP50	clec-4(ya1)	1	1
displayed	1	12	OP50	clec-4(ya1)	1	1
displayed	1	12	OP50	clec-4(ya1)	1	1
displayed	1	13	OP50	clec-4(ya1)	1	1
displayed	1	13	OP50	clec-4(ya1)	1	1
displayed	1	14	OP50	clec-4(ya1)	1	1
displayed	1	14	OP50	clec-4(ya1)	1	1
displayed	1	14	OP50	clec-4(ya1)	1	1
displayed	1	14	OP50	clec-4(ya1)	1	1
displayed	1	15	OP50	clec-4(ya1)	1	1
displayed	1	15	OP50	clec-4(ya1)	1	1
displayed	1	15	OP50	clec-4(ya1)	1	1
displayed	1	16	OP50	clec-4(ya1)	1	1
displayed	1	2	OP50	clec-4(ya1)	2	0
displayed	1	2	OP50	clec-4(ya1)	2	0
displayed	1	3	OP50	clec-4(ya1)	2	1
displayed	1	3	OP50	clec-4(ya1)	2	1
displayed	1	3	OP50	clec-4(ya1)	2	1
displayed	1	3	OP50	clec-4(ya1)	2	0
displayed	1	4	OP50	clec-4(ya1)	2	1
displayed	1	4	OP50	clec-4(ya1)	2	0
displayed	1	5	OP50	clec-4(ya1)	2	1
displayed	1	6	OP50	clec-4(ya1)	2	0
displayed	1	7	OP50	clec-4(ya1)	2	1
displayed	1	8	OP50	clec-4(ya1)	2	1
displayed	1	8	OP50	clec-4(ya1)	2	1
displayed	1	8	OP50	clec-4(ya1)	2	1
displayed	1	8	OP50	clec-4(ya1)	2	1
displayed	1	8	OP50	clec-4(ya1)	2	1
displayed	1	8	OP50	clec-4(ya1)	2	0
displayed	1	9	OP50	clec-4(ya1)	2	1
displayed	1	9	OP50	clec-4(ya1)	2	1
displayed	1	10	OP50	clec-4(ya1)	2	1
displayed	1	10	OP50	clec-4(ya1)	2	1
displayed	1	10	OP50	clec-4(ya1)	2	1
displayed	1	10	OP50	clec-4(ya1)	2	1
displayed	1	11	OP50	clec-4(ya1)	2	1
displayed	1	12	OP50	clec-4(ya1)	2	1
displayed	1	13	OP50	clec-4(ya1)	2	1
displayed	1	15	OP50	clec-4(ya1)	2	1
displayed	1	15	OP50	clec-4(ya1)	2	1
displayed	1	17	OP50	clec-4(ya1)	2	1
displayed	1	2	OP50	clec-4(ya1)	3	0
displayed	1	2	OP50	clec-4(ya1)	3	0
displayed	1	2	OP50	clec-4(ya1)	3	0
displayed	1	2	OP50	clec-4(ya1)	3	0
displayed	1	3	OP50	clec-4(ya1)	3	1
displayed	1	3	OP50	clec-4(ya1)	3	1
displayed	1	3	OP50	clec-4(ya1)	3	0
displayed	1	4	OP50	clec-4(ya1)	3	1
displayed	1	6	OP50	clec-4(ya1)	3	1
displayed	1	6	OP50	clec-4(ya1)	3	1
displayed	1	7	OP50	clec-4(ya1)	3	1
displayed	1	9	OP50	clec-4(ya1)	3	1
displayed	1	9	OP50	clec-4(ya1)	3	1
displayed	1	10	OP50	clec-4(ya1)	3	1
displayed	1	11	OP50	clec-4(ya1)	3	1
displayed	1	11	OP50	clec-4(ya1)	3	1
displayed	1	11	OP50	clec-4(ya1)	3	1
displayed	1	11	OP50	clec-4(ya1)	3	1
displayed	1	11	OP50	clec-4(ya1)	3	1
displayed	1	11	OP50	clec-4(ya1)	3	1
displayed	1	12	OP50	clec-4(ya1)	3	1
displayed	1	12	OP50	clec-4(ya1)	3	1
displayed	1	12	OP50	clec-4(ya1)	3	0
displayed	1	13	OP50	clec-4(ya1)	3	1
displayed	1	14	OP50	clec-4(ya1)	3	1
displayed	1	14	OP50	clec-4(ya1)	3	1
displayed	1	14	OP50	clec-4(ya1)	3	1
displayed	1	15	OP50	clec-4(ya1)	3	1
displayed	1	22	OP50	clec-4(ya1)	3	1
displayed	1	1	OP50	clec-4(ya1)	4	1
displayed	1	2	OP50	clec-4(ya1)	4	1
displayed	1	2	OP50	clec-4(ya1)	4	1
displayed	1	2	OP50	clec-4(ya1)	4	0
displayed	1	2	OP50	clec-4(ya1)	4	0
displayed	1	2	OP50	clec-4(ya1)	4	0
displayed	1	2	OP50	clec-4(ya1)	4	0
displayed	1	2	OP50	clec-4(ya1)	4	0
displayed	1	2	OP50	clec-4(ya1)	4	0
displayed	1	3	OP50	clec-4(ya1)	4	0
displayed	1	3	OP50	clec-4(ya1)	4	0
displayed	1	5	OP50	clec-4(ya1)	4	0
displayed	1	8	OP50	clec-4(ya1)	4	1
displayed	1	8	OP50	clec-4(ya1)	4	1
displayed	1	8	OP50	clec-4(ya1)	4	0
displayed	1	8	OP50	clec-4(ya1)	4	0
displayed	1	8	OP50	clec-4(ya1)	4	0
displayed	1	8	OP50	clec-4(ya1)	4	0
displayed	1	9	OP50	clec-4(ya1)	4	1
displayed	1	10	OP50	clec-4(ya1)	4	1
displayed	1	10	OP50	clec-4(ya1)	4	1
displayed	1	10	OP50	clec-4(ya1)	4	1
displayed	1	10	OP50	clec-4(ya1)	4	1
displayed	1	11	OP50	clec-4(ya1)	4	1
displayed	1	12	OP50	clec-4(ya1)	4	1
displayed	1	12	OP50	clec-4(ya1)	4	1
displayed	1	12	OP50	clec-4(ya1)	4	1
displayed	1	12	OP50	clec-4(ya1)	4	1
displayed	1	13	OP50	clec-4(ya1)	4	1
displayed	1	13	OP50	clec-4(ya1)	4	1
displayed	1	14	OP50	clec-4(ya1)	4	1
displayed	1	15	OP50	clec-4(ya1)	4	1
displayed	1	15	OP50	clec-4(ya1)	4	1
displayed	1	15	OP50	clec-4(ya1)	4	1
displayed	1	19	OP50	clec-4(ya1)	4	1
displayed	1	2	OP50	clec-4(ya1)	5	1
displayed	1	3	OP50	clec-4(ya1)	5	0
displayed	1	3	OP50	clec-4(ya1)	5	0
displayed	1	4	OP50	clec-4(ya1)	5	1
displayed	1	5	OP50	clec-4(ya1)	5	1
displayed	1	6	OP50	clec-4(ya1)	5	1
displayed	1	7	OP50	clec-4(ya1)	5	1
displayed	1	7	OP50	clec-4(ya1)	5	0
displayed	1	8	OP50	clec-4(ya1)	5	1
displayed	1	8	OP50	clec-4(ya1)	5	1
displayed	1	8	OP50	clec-4(ya1)	5	1
displayed	1	8	OP50	clec-4(ya1)	5	1
displayed	1	9	OP50	clec-4(ya1)	5	1
displayed	1	10	OP50	clec-4(ya1)	5	1
displayed	1	10	OP50	clec-4(ya1)	5	1
displayed	1	11	OP50	clec-4(ya1)	5	1
displayed	1	12	OP50	clec-4(ya1)	5	1
displayed	1	12	OP50	clec-4(ya1)	5	1
displayed	1	13	OP50	clec-4(ya1)	5	1
displayed	1	13	OP50	clec-4(ya1)	5	1
displayed	1	13	OP50	clec-4(ya1)	5	1
displayed	1	14	OP50	clec-4(ya1)	5	1
displayed	1	14	OP50	clec-4(ya1)	5	1
displayed	1	14	OP50	clec-4(ya1)	5	1
displayed	1	14	OP50	clec-4(ya1)	5	1
displayed	1	14	OP50	clec-4(ya1)	5	1
displayed	1	14	OP50	clec-4(ya1)	5	0
displayed	1	14	OP50	clec-4(ya1)	5	0
displayed	1	17	OP50	clec-4(ya1)	5	1
displayed	1	2	OP50	N2	1	1
displayed	1	2	OP50	N2	1	1
displayed	1	2	OP50	N2	1	0
displayed	1	2	OP50	N2	1	0
displayed	1	2	OP50	N2	1	0
displayed	1	3	OP50	N2	1	1
displayed	1	3	OP50	N2	1	1
displayed	1	3	OP50	N2	1	1
displayed	1	3	OP50	N2	1	1
displayed	1	3	OP50	N2	1	0
displayed	1	4	OP50	N2	1	1
displayed	1	4	OP50	N2	1	1
displayed	1	4	OP50	N2	1	1
displayed	1	4	OP50	N2	1	0
displayed	1	8	OP50	N2	1	1
displayed	1	9	OP50	N2	1	1
displayed	1	10	OP50	N2	1	1
displayed	1	10	OP50	N2	1	1
displayed	1	11	OP50	N2	1	1
displayed	1	11	OP50	N2	1	1
displayed	1	14	OP50	N2	1	1
displayed	1	14	OP50	N2	1	1
displayed	1	14	OP50	N2	1	1
displayed	1	15	OP50	N2	1	1
displayed	1	15	OP50	N2	1	1
displayed	1	15	OP50	N2	1	1
displayed	1	15	OP50	N2	1	1
displayed	1	17	OP50	N2	1	1
displayed	1	18	OP50	N2	1	1
displayed	1	19	OP50	N2	1	1
displayed	1	20	OP50	N2	1	1
displayed	1	2	OP50	N2	2	1
displayed	1	2	OP50	N2	2	0
displayed	1	3	OP50	N2	2	1
displayed	1	3	OP50	N2	2	0
displayed	1	4	OP50	N2	2	1
displayed	1	5	OP50	N2	2	1
displayed	1	5	OP50	N2	2	1
displayed	1	7	OP50	N2	2	1
displayed	1	7	OP50	N2	2	1
displayed	1	7	OP50	N2	2	0
displayed	1	8	OP50	N2	2	1
displayed	1	9	OP50	N2	2	1
displayed	1	12	OP50	N2	2	1
displayed	1	12	OP50	N2	2	1
displayed	1	12	OP50	N2	2	1
displayed	1	12	OP50	N2	2	1
displayed	1	13	OP50	N2	2	1
displayed	1	13	OP50	N2	2	1
displayed	1	13	OP50	N2	2	1
displayed	1	13	OP50	N2	2	1
displayed	1	14	OP50	N2	2	1
displayed	1	14	OP50	N2	2	1
displayed	1	14	OP50	N2	2	1
displayed	1	14	OP50	N2	2	1
displayed	1	15	OP50	N2	2	1
displayed	1	16	OP50	N2	2	1
displayed	1	20	OP50	N2	2	1
displayed	1	20	OP50	N2	2	1
displayed	1	1	OP50	N2	3	1
displayed	1	1	OP50	N2	3	1
displayed	1	1	OP50	N2	3	1
displayed	1	1	OP50	N2	3	1
displayed	1	2	OP50	N2	3	0
displayed	1	3	OP50	N2	3	0
displayed	1	4	OP50	N2	3	1
displayed	1	5	OP50	N2	3	1
displayed	1	6	OP50	N2	3	1
displayed	1	8	OP50	N2	3	1
displayed	1	8	OP50	N2	3	0
displayed	1	8	OP50	N2	3	0
displayed	1	11	OP50	N2	3	1
displayed	1	11	OP50	N2	3	1
displayed	1	12	OP50	N2	3	1
displayed	1	13	OP50	N2	3	1
displayed	1	13	OP50	N2	3	1
displayed	1	13	OP50	N2	3	1
displayed	1	13	OP50	N2	3	1
displayed	1	13	OP50	N2	3	1
displayed	1	14	OP50	N2	3	1
displayed	1	14	OP50	N2	3	1
displayed	1	15	OP50	N2	3	1
displayed	1	15	OP50	N2	3	1
displayed	1	16	OP50	N2	3	1
displayed	1	18	OP50	N2	3	1
displayed	1	2	OP50	N2	4	1
displayed	1	4	OP50	N2	4	0
displayed	1	5	OP50	N2	4	0
displayed	1	6	OP50	N2	4	1
displayed	1	6	OP50	N2	4	1
displayed	1	6	OP50	N2	4	1
displayed	1	6	OP50	N2	4	0
displayed	1	10	OP50	N2	4	1
displayed	1	11	OP50	N2	4	1
displayed	1	11	OP50	N2	4	1
displayed	1	11	OP50	N2	4	1
displayed	1	11	OP50	N2	4	1
displayed	1	12	OP50	N2	4	1
displayed	1	12	OP50	N2	4	1
displayed	1	13	OP50	N2	4	1
displayed	1	13	OP50	N2	4	1
displayed	1	14	OP50	N2	4	1
displayed	1	15	OP50	N2	4	1
displayed	1	15	OP50	N2	4	1
displayed	1	15	OP50	N2	4	1
displayed	1	15	OP50	N2	4	1
displayed	1	16	OP50	N2	4	1
displayed	1	16	OP50	N2	4	1
displayed	1	17	OP50	N2	4	1
displayed	1	18	OP50	N2	4	1
displayed	1	18	OP50	N2	4	1
displayed	1	22	OP50	N2	4	1
displayed	1	24	OP50	N2	4	1
displayed	1	1	OP50	N2	5	1
displayed	1	2	OP50	N2	5	1
displayed	1	2	OP50	N2	5	1
displayed	1	3	OP50	N2	5	1
displayed	1	3	OP50	N2	5	0
displayed	1	4	OP50	N2	5	1
displayed	1	5	OP50	N2	5	1
displayed	1	5	OP50	N2	5	1
displayed	1	5	OP50	N2	5	0
displayed	1	9	OP50	N2	5	1
displayed	1	10	OP50	N2	5	1
displayed	1	10	OP50	N2	5	1
displayed	1	11	OP50	N2	5	1
displayed	1	12	OP50	N2	5	1
displayed	1	12	OP50	N2	5	1
displayed	1	12	OP50	N2	5	0
displayed	1	13	OP50	N2	5	1
displayed	1	13	OP50	N2	5	1
displayed	1	13	OP50	N2	5	0
displayed	1	14	OP50	N2	5	1
displayed	1	14	OP50	N2	5	1
displayed	1	14	OP50	N2	5	1
displayed	1	15	OP50	N2	5	1
displayed	1	15	OP50	N2	5	1
displayed	1	15	OP50	N2	5	1
displayed	1	17	OP50	N2	5	1
displayed	1	17	OP50	N2	5	1
displayed	1	18	OP50	N2	5	1
displayed	1	19	OP50	N2	5	1

## Sheet: S3H_Table
data Fig 4D
graph	run	time (d)	bacterial treatment	worm strain	replicate	number offspring
displayed	1	1	OP50	N2	1	14
displayed	1	1	OP50	N2	2	26
displayed	1	1	OP50	N2	3	35
displayed	1	1	OP50	N2	4	31
displayed	1	1	OP50	N2	5	35
displayed	1	1	OP50	N2	6	31
displayed	1	1	OP50	N2	7	29
displayed	1	1	OP50	N2	8	25
displayed	1	1	OP50	clec-4(ok2050)	1	22
displayed	1	1	OP50	clec-4(ok2050)	2	7
displayed	1	1	OP50	clec-4(ok2050)	3	35
displayed	1	1	OP50	clec-4(ok2050)	4	5
displayed	1	1	OP50	clec-4(ok2050)	5	9
displayed	1	1	OP50	clec-4(ok2050)	6	0
displayed	1	1	OP50	clec-4(ok2050)	7	48
displayed	1	1	OP50	clec-4(ok2050)	8	18
displayed	1	1	OP50	clec-4(ok2050)	9	0
displayed	1	1	OP50	clec-4(ok2050)	10	25
displayed	1	1	OP50	clec-4(ya1)	1	0
displayed	1	1	OP50	clec-4(ya1)	2	7
displayed	1	1	OP50	clec-4(ya1)	3	12
displayed	1	1	OP50	clec-4(ya1)	4	11
displayed	1	1	OP50	clec-4(ya1)	5	9
displayed	1	1	OP50	clec-4(ya1)	6	4
displayed	1	1	OP50	clec-4(ya1)	7	4
displayed	1	1	OP50	clec-4(ya1)	8	8
displayed	1	1	OP50	clec-4(ya1)	9	0
displayed	1	1	OP50	clec-4(ya1)	10	0
displayed	1	2	OP50	N2	1	90
displayed	1	2	OP50	N2	2	148
displayed	1	2	OP50	N2	3	144
displayed	1	2	OP50	N2	4	119
displayed	1	2	OP50	N2	5	172
displayed	1	2	OP50	N2	6	121
displayed	1	2	OP50	N2	7	142
displayed	1	2	OP50	N2	8	128
displayed	1	2	OP50	clec-4(ok2050)	1	97
displayed	1	2	OP50	clec-4(ok2050)	2	106
displayed	1	2	OP50	clec-4(ok2050)	3	121
displayed	1	2	OP50	clec-4(ok2050)	4	112
displayed	1	2	OP50	clec-4(ok2050)	5	86
displayed	1	2	OP50	clec-4(ok2050)	6	92
displayed	1	2	OP50	clec-4(ok2050)	7	118
displayed	1	2	OP50	clec-4(ok2050)	8	122
displayed	1	2	OP50	clec-4(ok2050)	9	102
displayed	1	2	OP50	clec-4(ok2050)	10	97
displayed	1	2	OP50	clec-4(ya1)	1	102
displayed	1	2	OP50	clec-4(ya1)	2	109
displayed	1	2	OP50	clec-4(ya1)	3	118
displayed	1	2	OP50	clec-4(ya1)	4	124
displayed	1	2	OP50	clec-4(ya1)	5	116
displayed	1	2	OP50	clec-4(ya1)	6	102
displayed	1	2	OP50	clec-4(ya1)	7	97
displayed	1	2	OP50	clec-4(ya1)	8	102
displayed	1	2	OP50	clec-4(ya1)	9	91
displayed	1	2	OP50	clec-4(ya1)	10	78
displayed	1	3	OP50	N2	1	10
displayed	1	3	OP50	N2	2	57
displayed	1	3	OP50	N2	3	115
displayed	1	3	OP50	N2	4	119
displayed	1	3	OP50	N2	5	58
displayed	1	3	OP50	N2	6	120
displayed	1	3	OP50	N2	7	75
displayed	1	3	OP50	N2	8	150
displayed	1	3	OP50	clec-4(ok2050)	1	82
displayed	1	3	OP50	clec-4(ok2050)	2	134
displayed	1	3	OP50	clec-4(ok2050)	3	52
displayed	1	3	OP50	clec-4(ok2050)	4	55
displayed	1	3	OP50	clec-4(ok2050)	5	74
displayed	1	3	OP50	clec-4(ok2050)	6	109
displayed	1	3	OP50	clec-4(ok2050)	7	88
displayed	1	3	OP50	clec-4(ok2050)	8	73
displayed	1	3	OP50	clec-4(ok2050)	9	116
displayed	1	3	OP50	clec-4(ok2050)	10	75
displayed	1	3	OP50	clec-4(ya1)	1	80
displayed	1	3	OP50	clec-4(ya1)	2	72
displayed	1	3	OP50	clec-4(ya1)	3	107
displayed	1	3	OP50	clec-4(ya1)	4	99
displayed	1	3	OP50	clec-4(ya1)	5	141
displayed	1	3	OP50	clec-4(ya1)	6	87
displayed	1	3	OP50	clec-4(ya1)	7	131
displayed	1	3	OP50	clec-4(ya1)	8	84
displayed	1	3	OP50	clec-4(ya1)	9	94
displayed	1	3	OP50	clec-4(ya1)	10	126
displayed	1	4	OP50	N2	1	0
displayed	1	4	OP50	N2	2	57
displayed	1	4	OP50	N2	3	14
displayed	1	4	OP50	N2	4	10
displayed	1	4	OP50	N2	5	16
displayed	1	4	OP50	N2	6	7
displayed	1	4	OP50	N2	7	8
displayed	1	4	OP50	N2	8	17
displayed	1	4	OP50	clec-4(ok2050)	1	31
displayed	1	4	OP50	clec-4(ok2050)	2	42
displayed	1	4	OP50	clec-4(ok2050)	3	22
displayed	1	4	OP50	clec-4(ok2050)	4	18
displayed	1	4	OP50	clec-4(ok2050)	5	47
displayed	1	4	OP50	clec-4(ok2050)	6	43
displayed	1	4	OP50	clec-4(ok2050)	7	25
displayed	1	4	OP50	clec-4(ok2050)	8	10
displayed	1	4	OP50	clec-4(ok2050)	9	46
displayed	1	4	OP50	clec-4(ok2050)	10	49
displayed	1	4	OP50	clec-4(ya1)	1	30
displayed	1	4	OP50	clec-4(ya1)	2	40
displayed	1	4	OP50	clec-4(ya1)	3	30
displayed	1	4	OP50	clec-4(ya1)	4	23
displayed	1	4	OP50	clec-4(ya1)	5	44
displayed	1	4	OP50	clec-4(ya1)	6	20
displayed	1	4	OP50	clec-4(ya1)	7	33
displayed	1	4	OP50	clec-4(ya1)	8	34
displayed	1	4	OP50	clec-4(ya1)	9	35
displayed	1	4	OP50	clec-4(ya1)	10	45
displayed	1	5	OP50	N2	1	0
displayed	1	5	OP50	N2	2	2
displayed	1	5	OP50	N2	3	1
displayed	1	5	OP50	N2	4	3
displayed	1	5	OP50	N2	5	3
displayed	1	5	OP50	N2	6	0
displayed	1	5	OP50	N2	7	1
displayed	1	5	OP50	N2	8	0
displayed	1	5	OP50	clec-4(ok2050)	1	5
displayed	1	5	OP50	clec-4(ok2050)	2	12
displayed	1	5	OP50	clec-4(ok2050)	3	18
displayed	1	5	OP50	clec-4(ok2050)	4	20
displayed	1	5	OP50	clec-4(ok2050)	5	2
displayed	1	5	OP50	clec-4(ok2050)	6	11
displayed	1	5	OP50	clec-4(ok2050)	7	14
displayed	1	5	OP50	clec-4(ok2050)	8	0
displayed	1	5	OP50	clec-4(ok2050)	9	9
displayed	1	5	OP50	clec-4(ok2050)	10	4
displayed	1	5	OP50	clec-4(ya1)	1	3
displayed	1	5	OP50	clec-4(ya1)	2	11
displayed	1	5	OP50	clec-4(ya1)	3	9
displayed	1	5	OP50	clec-4(ya1)	4	14
displayed	1	5	OP50	clec-4(ya1)	5	1
displayed	1	5	OP50	clec-4(ya1)	6	8
displayed	1	5	OP50	clec-4(ya1)	7	14
displayed	1	5	OP50	clec-4(ya1)	8	2
displayed	1	5	OP50	clec-4(ya1)	9	11
displayed	1	5	OP50	clec-4(ya1)	10	15
displayed	1	6	OP50	N2	1	0
displayed	1	6	OP50	N2	2	0
displayed	1	6	OP50	N2	3	0
displayed	1	6	OP50	N2	4	0
displayed	1	6	OP50	N2	5	3
displayed	1	6	OP50	N2	6	1
displayed	1	6	OP50	N2	7	0
displayed	1	6	OP50	N2	8	0
displayed	1	6	OP50	clec-4(ok2050)	1	7
displayed	1	6	OP50	clec-4(ok2050)	2	4
displayed	1	6	OP50	clec-4(ok2050)	3	9
displayed	1	6	OP50	clec-4(ok2050)	4	7
displayed	1	6	OP50	clec-4(ok2050)	5	5
displayed	1	6	OP50	clec-4(ok2050)	6	4
displayed	1	6	OP50	clec-4(ok2050)	7	1
displayed	1	6	OP50	clec-4(ok2050)	8	0
displayed	1	6	OP50	clec-4(ok2050)	9	4
displayed	1	6	OP50	clec-4(ok2050)	10	2
displayed	1	6	OP50	clec-4(ya1)	1	2
displayed	1	6	OP50	clec-4(ya1)	2	4
displayed	1	6	OP50	clec-4(ya1)	3	8
displayed	1	6	OP50	clec-4(ya1)	4	3
displayed	1	6	OP50	clec-4(ya1)	5	2
displayed	1	6	OP50	clec-4(ya1)	6	7
displayed	1	6	OP50	clec-4(ya1)	7	1
displayed	1	6	OP50	clec-4(ya1)	8	0
displayed	1	6	OP50	clec-4(ya1)	9	10
displayed	1	6	OP50	clec-4(ya1)	10	2
displayed	1	7	OP50	N2	1	0
displayed	1	7	OP50	N2	2	0
displayed	1	7	OP50	N2	3	0
displayed	1	7	OP50	N2	4	0
displayed	1	7	OP50	N2	5	1
displayed	1	7	OP50	N2	6	0
displayed	1	7	OP50	N2	7	0
displayed	1	7	OP50	N2	8	1
displayed	1	7	OP50	clec-4(ok2050)	1	1
displayed	1	7	OP50	clec-4(ok2050)	2	0
displayed	1	7	OP50	clec-4(ok2050)	3	3
displayed	1	7	OP50	clec-4(ok2050)	4	0
displayed	1	7	OP50	clec-4(ok2050)	5	0
displayed	1	7	OP50	clec-4(ok2050)	6	4
displayed	1	7	OP50	clec-4(ok2050)	7	0
displayed	1	7	OP50	clec-4(ok2050)	8	0
displayed	1	7	OP50	clec-4(ok2050)	9	0
displayed	1	7	OP50	clec-4(ok2050)	10	2
displayed	1	7	OP50	clec-4(ya1)	1	1
displayed	1	7	OP50	clec-4(ya1)	2	1
displayed	1	7	OP50	clec-4(ya1)	3	8
displayed	1	7	OP50	clec-4(ya1)	4	1
displayed	1	7	OP50	clec-4(ya1)	5	0
displayed	1	7	OP50	clec-4(ya1)	6	5
displayed	1	7	OP50	clec-4(ya1)	7	1
displayed	1	7	OP50	clec-4(ya1)	8	0
displayed	1	7	OP50	clec-4(ya1)	9	3
displayed	1	7	OP50	clec-4(ya1)	10	0
displayed	1	8	OP50	N2	1	0
displayed	1	8	OP50	N2	2	0
displayed	1	8	OP50	N2	3	1
displayed	1	8	OP50	N2	4	1
displayed	1	8	OP50	N2	5	4
displayed	1	8	OP50	N2	6	0
displayed	1	8	OP50	N2	7	0
displayed	1	8	OP50	N2	8	0
displayed	1	8	OP50	clec-4(ok2050)	1	3
displayed	1	8	OP50	clec-4(ok2050)	2	0
displayed	1	8	OP50	clec-4(ok2050)	3	0
displayed	1	8	OP50	clec-4(ok2050)	4	1
displayed	1	8	OP50	clec-4(ok2050)	5	0
displayed	1	8	OP50	clec-4(ok2050)	6	4
displayed	1	8	OP50	clec-4(ok2050)	7	0
displayed	1	8	OP50	clec-4(ok2050)	8	0
displayed	1	8	OP50	clec-4(ok2050)	9	5
displayed	1	8	OP50	clec-4(ok2050)	10	6
displayed	1	8	OP50	clec-4(ya1)	1	2
displayed	1	8	OP50	clec-4(ya1)	2	2
displayed	1	8	OP50	clec-4(ya1)	3	6
displayed	1	8	OP50	clec-4(ya1)	4	10
displayed	1	8	OP50	clec-4(ya1)	5	0
displayed	1	8	OP50	clec-4(ya1)	6	4
displayed	1	8	OP50	clec-4(ya1)	7	0
displayed	1	8	OP50	clec-4(ya1)	8	0
displayed	1	8	OP50	clec-4(ya1)	9	0
displayed	1	8	OP50	clec-4(ya1)	10	0
displayed	1	9	OP50	N2	1	0
displayed	1	9	OP50	N2	2	0
displayed	1	9	OP50	N2	3	0
displayed	1	9	OP50	N2	4	0
displayed	1	9	OP50	N2	5	0
displayed	1	9	OP50	N2	6	0
displayed	1	9	OP50	N2	7	0
displayed	1	9	OP50	N2	8	0
displayed	1	9	OP50	clec-4(ok2050)	1	0
displayed	1	9	OP50	clec-4(ok2050)	2	0
displayed	1	9	OP50	clec-4(ok2050)	3	0
displayed	1	9	OP50	clec-4(ok2050)	4	0
displayed	1	9	OP50	clec-4(ok2050)	5	0
displayed	1	9	OP50	clec-4(ok2050)	6	1
displayed	1	9	OP50	clec-4(ok2050)	7	0
displayed	1	9	OP50	clec-4(ok2050)	8	0
displayed	1	9	OP50	clec-4(ok2050)	9	6
displayed	1	9	OP50	clec-4(ok2050)	10	0
displayed	1	9	OP50	clec-4(ya1)	1	0
displayed	1	9	OP50	clec-4(ya1)	2	0
displayed	1	9	OP50	clec-4(ya1)	3	1
displayed	1	9	OP50	clec-4(ya1)	4	0
displayed	1	9	OP50	clec-4(ya1)	5	0
displayed	1	9	OP50	clec-4(ya1)	6	0
displayed	1	9	OP50	clec-4(ya1)	7	0
displayed	1	9	OP50	clec-4(ya1)	8	0
displayed	1	9	OP50	clec-4(ya1)	9	0
displayed	1	9	OP50	clec-4(ya1)	10	0
displayed	2	1	OP50	clec-4(ok2050)	1	32
displayed	2	1	OP50	clec-4(ok2050)	2	29
displayed	2	1	OP50	clec-4(ok2050)	3	26
displayed	2	1	OP50	clec-4(ok2050)	4	22
displayed	2	1	OP50	clec-4(ok2050)	5	23
displayed	2	1	OP50	clec-4(ok2050)	6	27
displayed	2	1	OP50	clec-4(ok2050)	7	46
displayed	2	1	OP50	clec-4(ok2050)	8	32
displayed	2	1	OP50	clec-4(ok2050)	9	32
displayed	2	1	OP50	clec-4(ok2050)	10	35
displayed	2	1	OP50	clec-4(ya1)	1	33
displayed	2	1	OP50	clec-4(ya1)	2	26
displayed	2	1	OP50	clec-4(ya1)	3	19
displayed	2	1	OP50	clec-4(ya1)	5	50
displayed	2	1	OP50	clec-4(ya1)	6	32
displayed	2	1	OP50	clec-4(ya1)	8	40
displayed	2	1	OP50	clec-4(ya1)	9	38
displayed	2	1	OP50	clec-4(ya1)	10	32
displayed	2	1	OP50	N2	1	45
displayed	2	1	OP50	N2	2	59
displayed	2	1	OP50	N2	3	41
displayed	2	1	OP50	N2	4	30
displayed	2	1	OP50	N2	5	54
displayed	2	1	OP50	N2	7	14
displayed	2	1	OP50	N2	8	31
displayed	2	1	OP50	N2	10	36
displayed	2	2	OP50	clec-4(ok2050)	1	129
displayed	2	2	OP50	clec-4(ok2050)	2	98
displayed	2	2	OP50	clec-4(ok2050)	3	125
displayed	2	2	OP50	clec-4(ok2050)	4	120
displayed	2	2	OP50	clec-4(ok2050)	5	109
displayed	2	2	OP50	clec-4(ok2050)	6	90
displayed	2	2	OP50	clec-4(ok2050)	7	0
displayed	2	2	OP50	clec-4(ok2050)	8	133
displayed	2	2	OP50	clec-4(ok2050)	9	120
displayed	2	2	OP50	clec-4(ok2050)	10	122
displayed	2	2	OP50	clec-4(ya1)	1	77
displayed	2	2	OP50	clec-4(ya1)	2	143
displayed	2	2	OP50	clec-4(ya1)	3	122
displayed	2	2	OP50	clec-4(ya1)	5	96
displayed	2	2	OP50	clec-4(ya1)	6	31
displayed	2	2	OP50	clec-4(ya1)	8	110
displayed	2	2	OP50	clec-4(ya1)	9	113
displayed	2	2	OP50	clec-4(ya1)	10	126
displayed	2	2	OP50	N2	1	151
displayed	2	2	OP50	N2	2	160
displayed	2	2	OP50	N2	3	150
displayed	2	2	OP50	N2	4	132
displayed	2	2	OP50	N2	5	140
displayed	2	2	OP50	N2	7	117
displayed	2	2	OP50	N2	8	147
displayed	2	2	OP50	N2	10	129
displayed	2	3	OP50	clec-4(ok2050)	1	67
displayed	2	3	OP50	clec-4(ok2050)	2	65
displayed	2	3	OP50	clec-4(ok2050)	3	53
displayed	2	3	OP50	clec-4(ok2050)	4	92
displayed	2	3	OP50	clec-4(ok2050)	5	58
displayed	2	3	OP50	clec-4(ok2050)	6	68
displayed	2	3	OP50	clec-4(ok2050)	7	0
displayed	2	3	OP50	clec-4(ok2050)	8	35
displayed	2	3	OP50	clec-4(ok2050)	9	133
displayed	2	3	OP50	clec-4(ok2050)	10	85
displayed	2	3	OP50	clec-4(ya1)	1	62
displayed	2	3	OP50	clec-4(ya1)	2	129
displayed	2	3	OP50	clec-4(ya1)	3	72
displayed	2	3	OP50	clec-4(ya1)	5	75
displayed	2	3	OP50	clec-4(ya1)	6	74
displayed	2	3	OP50	clec-4(ya1)	8	55
displayed	2	3	OP50	clec-4(ya1)	9	58
displayed	2	3	OP50	clec-4(ya1)	10	68
displayed	2	3	OP50	N2	1	73
displayed	2	3	OP50	N2	2	41
displayed	2	3	OP50	N2	3	100
displayed	2	3	OP50	N2	4	35
displayed	2	3	OP50	N2	5	107
displayed	2	3	OP50	N2	7	97
displayed	2	3	OP50	N2	8	83
displayed	2	3	OP50	N2	10	79
displayed	2	4	OP50	clec-4(ok2050)	1	38
displayed	2	4	OP50	clec-4(ok2050)	2	7
displayed	2	4	OP50	clec-4(ok2050)	3	46
displayed	2	4	OP50	clec-4(ok2050)	4	14
displayed	2	4	OP50	clec-4(ok2050)	5	52
displayed	2	4	OP50	clec-4(ok2050)	6	12
displayed	2	4	OP50	clec-4(ok2050)	7	0
displayed	2	4	OP50	clec-4(ok2050)	8	10
displayed	2	4	OP50	clec-4(ok2050)	9	14
displayed	2	4	OP50	clec-4(ok2050)	10	17
displayed	2	4	OP50	clec-4(ya1)	1	5
displayed	2	4	OP50	clec-4(ya1)	2	18
displayed	2	4	OP50	clec-4(ya1)	3	45
displayed	2	4	OP50	clec-4(ya1)	5	24
displayed	2	4	OP50	clec-4(ya1)	6	49
displayed	2	4	OP50	clec-4(ya1)	8	34
displayed	2	4	OP50	clec-4(ya1)	9	24
displayed	2	4	OP50	clec-4(ya1)	10	21
displayed	2	4	OP50	N2	1	9
displayed	2	4	OP50	N2	2	1
displayed	2	4	OP50	N2	3	3
displayed	2	4	OP50	N2	4	7
displayed	2	4	OP50	N2	5	7
displayed	2	4	OP50	N2	7	7
displayed	2	4	OP50	N2	8	11
displayed	2	4	OP50	N2	10	6
displayed	2	5	OP50	clec-4(ok2050)	1	11
displayed	2	5	OP50	clec-4(ok2050)	2	0
displayed	2	5	OP50	clec-4(ok2050)	3	11
displayed	2	5	OP50	clec-4(ok2050)	4	4
displayed	2	5	OP50	clec-4(ok2050)	5	29
displayed	2	5	OP50	clec-4(ok2050)	6	3
displayed	2	5	OP50	clec-4(ok2050)	7	0
displayed	2	5	OP50	clec-4(ok2050)	8	2
displayed	2	5	OP50	clec-4(ok2050)	9	2
displayed	2	5	OP50	clec-4(ok2050)	10	11
displayed	2	5	OP50	clec-4(ya1)	1	1
displayed	2	5	OP50	clec-4(ya1)	2	3
displayed	2	5	OP50	clec-4(ya1)	3	24
displayed	2	5	OP50	clec-4(ya1)	5	14
displayed	2	5	OP50	clec-4(ya1)	6	2
displayed	2	5	OP50	clec-4(ya1)	8	19
displayed	2	5	OP50	clec-4(ya1)	9	4
displayed	2	5	OP50	clec-4(ya1)	10	2
displayed	2	5	OP50	N2	1	2
displayed	2	5	OP50	N2	2	0
displayed	2	5	OP50	N2	3	0
displayed	2	5	OP50	N2	4	0
displayed	2	5	OP50	N2	5	3
displayed	2	5	OP50	N2	7	0
displayed	2	5	OP50	N2	8	2
displayed	2	5	OP50	N2	10	1
displayed	2	6	OP50	clec-4(ok2050)	1	0
displayed	2	6	OP50	clec-4(ok2050)	2	0
displayed	2	6	OP50	clec-4(ok2050)	3	1
displayed	2	6	OP50	clec-4(ok2050)	4	1
displayed	2	6	OP50	clec-4(ok2050)	5	11
displayed	2	6	OP50	clec-4(ok2050)	6	0
displayed	2	6	OP50	clec-4(ok2050)	7	0
displayed	2	6	OP50	clec-4(ok2050)	8	1
displayed	2	6	OP50	clec-4(ok2050)	9	0
displayed	2	6	OP50	clec-4(ok2050)	10	1
displayed	2	6	OP50	clec-4(ya1)	1	0
displayed	2	6	OP50	clec-4(ya1)	2	1
displayed	2	6	OP50	clec-4(ya1)	3	4
displayed	2	6	OP50	clec-4(ya1)	5	1
displayed	2	6	OP50	clec-4(ya1)	6	0
displayed	2	6	OP50	clec-4(ya1)	8	9
displayed	2	6	OP50	clec-4(ya1)	9	0
displayed	2	6	OP50	clec-4(ya1)	10	1
displayed	2	6	OP50	N2	1	0
displayed	2	6	OP50	N2	2	0
displayed	2	6	OP50	N2	3	0
displayed	2	6	OP50	N2	4	0
displayed	2	6	OP50	N2	5	2
displayed	2	6	OP50	N2	7	0
displayed	2	6	OP50	N2	8	10
displayed	2	8	OP50	N2	10	0
displayed	2	7	OP50	clec-4(ok2050)	1	0
displayed	2	7	OP50	clec-4(ok2050)	2	0
displayed	2	7	OP50	clec-4(ok2050)	3	0
displayed	2	7	OP50	clec-4(ok2050)	4	0
displayed	2	7	OP50	clec-4(ok2050)	5	12
displayed	2	7	OP50	clec-4(ok2050)	6	0
displayed	2	7	OP50	clec-4(ok2050)	7	0
displayed	2	7	OP50	clec-4(ok2050)	8	0
displayed	2	7	OP50	clec-4(ok2050)	9	0
displayed	2	7	OP50	clec-4(ok2050)	10	0
displayed	2	7	OP50	clec-4(ya1)	1	0
displayed	2	7	OP50	clec-4(ya1)	2	0
displayed	2	7	OP50	clec-4(ya1)	3	2
displayed	2	7	OP50	clec-4(ya1)	5	1
displayed	2	7	OP50	clec-4(ya1)	6	0
displayed	2	7	OP50	clec-4(ya1)	8	0
displayed	2	7	OP50	clec-4(ya1)	9	0
displayed	2	7	OP50	clec-4(ya1)	10	0
displayed	2	7	OP50	N2	1	0
displayed	2	7	OP50	N2	2	0
displayed	2	7	OP50	N2	3	0
displayed	2	7	OP50	N2	4	0
displayed	2	7	OP50	N2	5	0
displayed	2	7	OP50	N2	7	1
displayed	2	7	OP50	N2	8	6
displayed	2	7	OP50	N2	10	0
displayed	2	8	OP50	clec-4(ok2050)	1	0
displayed	2	8	OP50	clec-4(ok2050)	2	2
displayed	2	8	OP50	clec-4(ok2050)	3	0
displayed	2	8	OP50	clec-4(ok2050)	4	1
displayed	2	8	OP50	clec-4(ok2050)	5	3
displayed	2	8	OP50	clec-4(ok2050)	6	0
displayed	2	8	OP50	clec-4(ok2050)	7	0
displayed	2	8	OP50	clec-4(ok2050)	8	0
displayed	2	8	OP50	clec-4(ok2050)	9	0
displayed	2	8	OP50	clec-4(ok2050)	10	0
displayed	2	8	OP50	clec-4(ya1)	1	0
displayed	2	8	OP50	clec-4(ya1)	2	0
displayed	2	8	OP50	clec-4(ya1)	3	0
displayed	2	8	OP50	clec-4(ya1)	5	0
displayed	2	8	OP50	clec-4(ya1)	6	0
displayed	2	8	OP50	clec-4(ya1)	8	0
displayed	2	8	OP50	clec-4(ya1)	9	0
displayed	2	8	OP50	clec-4(ya1)	10	0
displayed	2	8	OP50	N2	1	0
displayed	2	8	OP50	N2	2	0
displayed	2	8	OP50	N2	3	0
displayed	2	8	OP50	N2	4	0
displayed	2	8	OP50	N2	5	2
displayed	2	8	OP50	N2	7	0
displayed	2	8	OP50	N2	8	0
displayed	2	8	OP50	N2	10	0
displayed	2	9	OP50	clec-4(ok2050)	1	0
displayed	2	9	OP50	clec-4(ok2050)	2	0
displayed	2	9	OP50	clec-4(ok2050)	3	0
displayed	2	9	OP50	clec-4(ok2050)	4	0
displayed	2	9	OP50	clec-4(ok2050)	5	1
displayed	2	9	OP50	clec-4(ok2050)	6	0
displayed	2	9	OP50	clec-4(ok2050)	7	0
displayed	2	9	OP50	clec-4(ok2050)	8	0
displayed	2	9	OP50	clec-4(ok2050)	9	0
displayed	2	9	OP50	clec-4(ok2050)	10	0
displayed	2	9	OP50	clec-4(ya1)	1	0
displayed	2	9	OP50	clec-4(ya1)	2	0
displayed	2	9	OP50	clec-4(ya1)	3	0
displayed	2	9	OP50	clec-4(ya1)	5	0
displayed	2	9	OP50	clec-4(ya1)	6	0
displayed	2	9	OP50	clec-4(ya1)	8	0
displayed	2	9	OP50	clec-4(ya1)	9	0
displayed	2	9	OP50	clec-4(ya1)	10	0
displayed	2	9	OP50	N2	1	0
displayed	2	9	OP50	N2	2	0
displayed	2	9	OP50	N2	3	0
displayed	2	9	OP50	N2	4	0
displayed	2	9	OP50	N2	5	0
displayed	2	9	OP50	N2	7	0
displayed	2	9	OP50	N2	8	0
displayed	2	9	OP50	N2	10	0
displayed	3	1	OP50	clec-4(ok2050)	1	34
displayed	3	1	OP50	clec-4(ok2050)	2	13
displayed	3	1	OP50	clec-4(ok2050)	3	29
displayed	3	1	OP50	clec-4(ok2050)	4	30
displayed	3	1	OP50	clec-4(ok2050)	5	29
displayed	3	1	OP50	clec-4(ok2050)	6	20
displayed	3	1	OP50	clec-4(ok2050)	7	12
displayed	3	1	OP50	clec-4(ok2050)	8	39
displayed	3	1	OP50	clec-4(ok2050)	9	29
displayed	3	1	OP50	clec-4(ya1)	1	41
displayed	3	1	OP50	clec-4(ya1)	2	44
displayed	3	1	OP50	clec-4(ya1)	3	51
displayed	3	1	OP50	clec-4(ya1)	5	24
displayed	3	1	OP50	clec-4(ya1)	7	41
displayed	3	1	OP50	clec-4(ya1)	8	23
displayed	3	1	OP50	clec-4(ya1)	9	33
displayed	3	1	OP50	clec-4(ya1)	10	25
displayed	3	1	OP50	N2	1	36
displayed	3	1	OP50	N2	2	35
displayed	3	1	OP50	N2	3	44
displayed	3	1	OP50	N2	4	36
displayed	3	1	OP50	N2	5	49
displayed	3	1	OP50	N2	6	49
displayed	3	1	OP50	N2	8	32
displayed	3	1	OP50	N2	9	41
displayed	3	1	OP50	N2	10	39
displayed	3	2	OP50	clec-4(ok2050)	1	134
displayed	3	2	OP50	clec-4(ok2050)	2	122
displayed	3	2	OP50	clec-4(ok2050)	3	117
displayed	3	2	OP50	clec-4(ok2050)	4	133
displayed	3	2	OP50	clec-4(ok2050)	5	132
displayed	3	2	OP50	clec-4(ok2050)	6	140
displayed	3	2	OP50	clec-4(ok2050)	7	44
displayed	3	2	OP50	clec-4(ok2050)	8	135
displayed	3	2	OP50	clec-4(ok2050)	9	131
displayed	3	2	OP50	clec-4(ya1)	1	122
displayed	3	2	OP50	clec-4(ya1)	2	141
displayed	3	2	OP50	clec-4(ya1)	3	126
displayed	3	2	OP50	clec-4(ya1)	5	119
displayed	3	2	OP50	clec-4(ya1)	7	136
displayed	3	2	OP50	clec-4(ya1)	8	92
displayed	3	2	OP50	clec-4(ya1)	9	120
displayed	3	2	OP50	clec-4(ya1)	10	103
displayed	3	2	OP50	N2	1	156
displayed	3	2	OP50	N2	2	134
displayed	3	2	OP50	N2	3	178
displayed	3	2	OP50	N2	4	154
displayed	3	2	OP50	N2	5	157
displayed	3	2	OP50	N2	6	166
displayed	3	2	OP50	N2	8	152
displayed	3	2	OP50	N2	9	176
displayed	3	2	OP50	N2	10	174
displayed	3	3	OP50	clec-4(ok2050)	1	87
displayed	3	3	OP50	clec-4(ok2050)	2	84
displayed	3	3	OP50	clec-4(ok2050)	3	79
displayed	3	3	OP50	clec-4(ok2050)	4	85
displayed	3	3	OP50	clec-4(ok2050)	5	76
displayed	3	3	OP50	clec-4(ok2050)	6	96
displayed	3	3	OP50	clec-4(ok2050)	7	70
displayed	3	3	OP50	clec-4(ok2050)	8	92
displayed	3	3	OP50	clec-4(ok2050)	9	58
displayed	3	3	OP50	clec-4(ya1)	1	60
displayed	3	3	OP50	clec-4(ya1)	2	89
displayed	3	3	OP50	clec-4(ya1)	3	112
displayed	3	3	OP50	clec-4(ya1)	5	84
displayed	3	3	OP50	clec-4(ya1)	7	36
displayed	3	3	OP50	clec-4(ya1)	8	117
displayed	3	3	OP50	clec-4(ya1)	9	93
displayed	3	3	OP50	clec-4(ya1)	10	115
displayed	3	3	OP50	N2	1	10
displayed	3	3	OP50	N2	2	145
displayed	3	3	OP50	N2	3	92
displayed	3	3	OP50	N2	4	116
displayed	3	3	OP50	N2	5	99
displayed	3	3	OP50	N2	6	46
displayed	3	3	OP50	N2	8	112
displayed	3	3	OP50	N2	9	51
displayed	3	3	OP50	N2	10	97
displayed	3	4	OP50	clec-4(ok2050)	1	26
displayed	3	4	OP50	clec-4(ok2050)	2	51
displayed	3	4	OP50	clec-4(ok2050)	3	26
displayed	3	4	OP50	clec-4(ok2050)	4	22
displayed	3	4	OP50	clec-4(ok2050)	5	29
displayed	3	4	OP50	clec-4(ok2050)	6	27
displayed	3	4	OP50	clec-4(ok2050)	7	32
displayed	3	4	OP50	clec-4(ok2050)	8	38
displayed	3	4	OP50	clec-4(ok2050)	9	29
displayed	3	4	OP50	clec-4(ya1)	1	29
displayed	3	4	OP50	clec-4(ya1)	2	28
displayed	3	4	OP50	clec-4(ya1)	3	1
displayed	3	4	OP50	clec-4(ya1)	5	19
displayed	3	4	OP50	clec-4(ya1)	7	13
displayed	3	4	OP50	clec-4(ya1)	8	11
displayed	3	4	OP50	clec-4(ya1)	9	16
displayed	3	4	OP50	clec-4(ya1)	10	0
displayed	3	4	OP50	N2	1	4
displayed	3	4	OP50	N2	2	12
displayed	3	4	OP50	N2	3	8
displayed	3	4	OP50	N2	4	10
displayed	3	4	OP50	N2	5	2
displayed	3	4	OP50	N2	6	15
displayed	3	4	OP50	N2	8	12
displayed	3	4	OP50	N2	9	0
displayed	3	4	OP50	N2	10	8
displayed	3	5	OP50	clec-4(ok2050)	1	14
displayed	3	5	OP50	clec-4(ok2050)	2	11
displayed	3	5	OP50	clec-4(ok2050)	3	3
displayed	3	5	OP50	clec-4(ok2050)	4	12
displayed	3	5	OP50	clec-4(ok2050)	5	10
displayed	3	5	OP50	clec-4(ok2050)	6	19
displayed	3	5	OP50	clec-4(ok2050)	7	2
displayed	3	5	OP50	clec-4(ok2050)	8	13
displayed	3	5	OP50	clec-4(ok2050)	9	1
displayed	3	5	OP50	clec-4(ya1)	1	8
displayed	3	5	OP50	clec-4(ya1)	2	16
displayed	3	5	OP50	clec-4(ya1)	3	1
displayed	3	5	OP50	clec-4(ya1)	5	8
displayed	3	5	OP50	clec-4(ya1)	7	0
displayed	3	5	OP50	clec-4(ya1)	8	1
displayed	3	5	OP50	clec-4(ya1)	9	3
displayed	3	5	OP50	clec-4(ya1)	10	0
displayed	3	5	OP50	N2	1	10
displayed	3	5	OP50	N2	2	1
displayed	3	5	OP50	N2	3	0
displayed	3	5	OP50	N2	4	2
displayed	3	5	OP50	N2	5	0
displayed	3	5	OP50	N2	6	7
displayed	3	5	OP50	N2	8	2
displayed	3	5	OP50	N2	9	0
displayed	3	5	OP50	N2	10	0
displayed	3	6	OP50	clec-4(ok2050)	1	8
displayed	3	6	OP50	clec-4(ok2050)	2	3
displayed	3	6	OP50	clec-4(ok2050)	3	6
displayed	3	6	OP50	clec-4(ok2050)	4	3
displayed	3	6	OP50	clec-4(ok2050)	5	6
displayed	3	6	OP50	clec-4(ok2050)	6	7
displayed	3	6	OP50	clec-4(ok2050)	7	0
displayed	3	6	OP50	clec-4(ok2050)	8	15
displayed	3	6	OP50	clec-4(ok2050)	9	0
displayed	3	6	OP50	clec-4(ya1)	1	7
displayed	3	6	OP50	clec-4(ya1)	2	0
displayed	3	6	OP50	clec-4(ya1)	3	0
displayed	3	6	OP50	clec-4(ya1)	5	2
displayed	3	6	OP50	clec-4(ya1)	7	0
displayed	3	6	OP50	clec-4(ya1)	8	1
displayed	3	6	OP50	clec-4(ya1)	9	0
displayed	3	6	OP50	clec-4(ya1)	10	0
displayed	3	6	OP50	N2	1	1
displayed	3	6	OP50	N2	2	2
displayed	3	6	OP50	N2	3	1
displayed	3	6	OP50	N2	4	0
displayed	3	6	OP50	N2	5	0
displayed	3	6	OP50	N2	6	0
displayed	3	6	OP50	N2	8	1
displayed	3	6	OP50	N2	9	0
displayed	3	6	OP50	N2	10	0
displayed	3	7	OP50	clec-4(ok2050)	1	0
displayed	3	7	OP50	clec-4(ok2050)	2	2
displayed	3	7	OP50	clec-4(ok2050)	3	0
displayed	3	7	OP50	clec-4(ok2050)	4	0
displayed	3	7	OP50	clec-4(ok2050)	5	6
displayed	3	7	OP50	clec-4(ok2050)	6	5
displayed	3	7	OP50	clec-4(ok2050)	7	0
displayed	3	7	OP50	clec-4(ok2050)	8	4
displayed	3	7	OP50	clec-4(ok2050)	9	0
displayed	3	7	OP50	clec-4(ya1)	1	1
displayed	3	7	OP50	clec-4(ya1)	2	0
displayed	3	7	OP50	clec-4(ya1)	3	1
displayed	3	7	OP50	clec-4(ya1)	5	0
displayed	3	7	OP50	clec-4(ya1)	7	0
displayed	3	7	OP50	clec-4(ya1)	8	0
displayed	3	7	OP50	clec-4(ya1)	9	0
displayed	3	7	OP50	clec-4(ya1)	10	0
displayed	3	7	OP50	N2	1	1
displayed	3	7	OP50	N2	2	0
displayed	3	7	OP50	N2	3	0
displayed	3	7	OP50	N2	4	0
displayed	3	7	OP50	N2	5	3
displayed	3	7	OP50	N2	6	0
displayed	3	7	OP50	N2	8	0
displayed	3	7	OP50	N2	9	0
displayed	3	7	OP50	N2	10	0
displayed	3	8	OP50	clec-4(ok2050)	1	0
displayed	3	8	OP50	clec-4(ok2050)	2	0
displayed	3	8	OP50	clec-4(ok2050)	3	0
displayed	3	8	OP50	clec-4(ok2050)	4	3
displayed	3	8	OP50	clec-4(ok2050)	5	1
displayed	3	8	OP50	clec-4(ok2050)	6	1
displayed	3	8	OP50	clec-4(ok2050)	7	0
displayed	3	8	OP50	clec-4(ok2050)	8	1
displayed	3	8	OP50	clec-4(ok2050)	9	0
displayed	3	8	OP50	clec-4(ya1)	1	0
displayed	3	8	OP50	clec-4(ya1)	2	2
displayed	3	8	OP50	clec-4(ya1)	3	0
displayed	3	8	OP50	clec-4(ya1)	5	0
displayed	3	8	OP50	clec-4(ya1)	7	0
displayed	3	8	OP50	clec-4(ya1)	8	2
displayed	3	8	OP50	clec-4(ya1)	9	0
displayed	3	8	OP50	clec-4(ya1)	10	0
displayed	3	8	OP50	N2	1	0
displayed	3	8	OP50	N2	2	0
displayed	3	8	OP50	N2	3	0
displayed	3	8	OP50	N2	4	0
displayed	3	8	OP50	N2	5	0
displayed	3	8	OP50	N2	6	1
displayed	3	8	OP50	N2	8	0
displayed	3	8	OP50	N2	9	0
displayed	3	8	OP50	N2	10	0
displayed	3	9	OP50	clec-4(ok2050)	1	0
displayed	3	9	OP50	clec-4(ok2050)	2	0
displayed	3	9	OP50	clec-4(ok2050)	3	0
displayed	3	9	OP50	clec-4(ok2050)	4	1
displayed	3	9	OP50	clec-4(ok2050)	5	0
displayed	3	9	OP50	clec-4(ok2050)	6	0
displayed	3	9	OP50	clec-4(ok2050)	7	0
displayed	3	9	OP50	clec-4(ok2050)	8	0
displayed	3	9	OP50	clec-4(ok2050)	9	0
displayed	3	9	OP50	clec-4(ya1)	1	0
displayed	3	9	OP50	clec-4(ya1)	2	0
displayed	3	9	OP50	clec-4(ya1)	3	0
displayed	3	9	OP50	clec-4(ya1)	5	0
displayed	3	9	OP50	clec-4(ya1)	7	0
displayed	3	9	OP50	clec-4(ya1)	8	0
displayed	3	9	OP50	clec-4(ya1)	9	0
displayed	3	9	OP50	clec-4(ya1)	10	0
displayed	3	9	OP50	N2	1	0
displayed	3	9	OP50	N2	2	0
displayed	3	9	OP50	N2	3	0
displayed	3	9	OP50	N2	4	0
displayed	3	9	OP50	N2	5	0
displayed	3	9	OP50	N2	6	0
displayed	3	9	OP50	N2	8	0
displayed	3	9	OP50	N2	9	0
displayed	3	9	OP50	N2	10	0

## Sheet: S3I_Table
data Fig 5C
graph	run	time (hpi)	bacterial treatment	worm strain	replicate	status
displayed	1	192	OP50	clec-41;clec-42(RNAi)_clone 1	1	1
displayed	1	192	OP50	clec-41;clec-42(RNAi)_clone 1	1	0
displayed	1	192	OP50	clec-41;clec-42(RNAi)_clone 1	1	0
displayed	1	192	OP50	clec-41;clec-42(RNAi)_clone 1	1	0
displayed	1	192	OP50	clec-41;clec-42(RNAi)_clone 1	1	0
displayed	1	192	OP50	clec-41;clec-42(RNAi)_clone 1	1	0
displayed	1	192	OP50	clec-41;clec-42(RNAi)_clone 1	1	0
displayed	1	192	OP50	clec-41;clec-42(RNAi)_clone 1	1	0
displayed	1	192	OP50	clec-41;clec-42(RNAi)_clone 1	1	0
displayed	1	192	OP50	clec-41;clec-42(RNAi)_clone 1	1	0
displayed	1	192	OP50	clec-41;clec-42(RNAi)_clone 1	1	0
displayed	1	192	OP50	clec-41;clec-42(RNAi)_clone 1	1	0
displayed	1	192	OP50	clec-41;clec-42(RNAi)_clone 1	1	0
displayed	1	192	OP50	clec-41;clec-42(RNAi)_clone 1	1	0
displayed	1	192	OP50	clec-41;clec-42(RNAi)_clone 1	1	0
displayed	1	192	OP50	clec-41;clec-42(RNAi)_clone 1	1	0
displayed	1	192	OP50	clec-41;clec-42(RNAi)_clone 1	1	0
displayed	1	192	OP50	clec-41;clec-42(RNAi)_clone 1	1	0
displayed	1	192	OP50	clec-41;clec-42(RNAi)_clone 1	1	0
displayed	1	192	OP50	clec-41;clec-42(RNAi)_clone 1	1	0
displayed	1	192	OP50	clec-41;clec-42(RNAi)_clone 1	1	0
displayed	1	192	OP50	clec-41;clec-42(RNAi)_clone 1	1	0
displayed	1	192	OP50	clec-41;clec-42(RNAi)_clone 1	1	0
displayed	1	192	OP50	clec-41;clec-42(RNAi)_clone 1	1	0
displayed	1	192	OP50	clec-41;clec-42(RNAi)_clone 1	1	0
displayed	1	192	OP50	clec-41;clec-42(RNAi)_clone 1	1	0
displayed	1	192	OP50	clec-41;clec-42(RNAi)_clone 1	1	0
displayed	1	192	OP50	clec-41;clec-42(RNAi)_clone 1	1	0
displayed	1	192	OP50	clec-41;clec-42(RNAi)_clone 1	1	0
displayed	1	192	OP50	clec-41;clec-42(RNAi)_clone 1	1	0
displayed	1	48	PA14	clec-41;clec-42(RNAi)_clone 1	1	0
displayed	1	48	PA14	clec-41;clec-42(RNAi)_clone 1	1	0
displayed	1	60	PA14	clec-41;clec-42(RNAi)_clone 1	1	0
displayed	1	60	PA14	clec-41;clec-42(RNAi)_clone 1	1	0
displayed	1	60	PA14	clec-41;clec-42(RNAi)_clone 1	1	1
displayed	1	60	PA14	clec-41;clec-42(RNAi)_clone 1	1	1
displayed	1	72	PA14	clec-41;clec-42(RNAi)_clone 1	1	1
displayed	1	72	PA14	clec-41;clec-42(RNAi)_clone 1	1	1
displayed	1	84	PA14	clec-41;clec-42(RNAi)_clone 1	1	1
displayed	1	84	PA14	clec-41;clec-42(RNAi)_clone 1	1	1
displayed	1	84	PA14	clec-41;clec-42(RNAi)_clone 1	1	1
displayed	1	84	PA14	clec-41;clec-42(RNAi)_clone 1	1	0
displayed	1	84	PA14	clec-41;clec-42(RNAi)_clone 1	1	0
displayed	1	96	PA14	clec-41;clec-42(RNAi)_clone 1	1	1
displayed	1	108	PA14	clec-41;clec-42(RNAi)_clone 1	1	1
displayed	1	108	PA14	clec-41;clec-42(RNAi)_clone 1	1	1
displayed	1	108	PA14	clec-41;clec-42(RNAi)_clone 1	1	1
displayed	1	108	PA14	clec-41;clec-42(RNAi)_clone 1	1	1
displayed	1	120	PA14	clec-41;clec-42(RNAi)_clone 1	1	1
displayed	1	120	PA14	clec-41;clec-42(RNAi)_clone 1	1	1
displayed	1	132	PA14	clec-41;clec-42(RNAi)_clone 1	1	0
displayed	1	132	PA14	clec-41;clec-42(RNAi)_clone 1	1	1
displayed	1	132	PA14	clec-41;clec-42(RNAi)_clone 1	1	1
displayed	1	132	PA14	clec-41;clec-42(RNAi)_clone 1	1	1
displayed	1	132	PA14	clec-41;clec-42(RNAi)_clone 1	1	1
displayed	1	132	PA14	clec-41;clec-42(RNAi)_clone 1	1	1
displayed	1	132	PA14	clec-41;clec-42(RNAi)_clone 1	1	1
displayed	1	144	PA14	clec-41;clec-42(RNAi)_clone 1	1	1
displayed	1	144	PA14	clec-41;clec-42(RNAi)_clone 1	1	1
displayed	1	192	PA14	clec-41;clec-42(RNAi)_clone 1	1	1
displayed	1	144	OP50	clec-41;clec-42(RNAi)_clone 1	2	1
displayed	1	192	OP50	clec-41;clec-42(RNAi)_clone 1	2	0
displayed	1	192	OP50	clec-41;clec-42(RNAi)_clone 1	2	0
displayed	1	192	OP50	clec-41;clec-42(RNAi)_clone 1	2	0
displayed	1	192	OP50	clec-41;clec-42(RNAi)_clone 1	2	0
displayed	1	192	OP50	clec-41;clec-42(RNAi)_clone 1	2	0
displayed	1	192	OP50	clec-41;clec-42(RNAi)_clone 1	2	0
displayed	1	192	OP50	clec-41;clec-42(RNAi)_clone 1	2	0
displayed	1	192	OP50	clec-41;clec-42(RNAi)_clone 1	2	0
displayed	1	192	OP50	clec-41;clec-42(RNAi)_clone 1	2	0
displayed	1	192	OP50	clec-41;clec-42(RNAi)_clone 1	2	0
displayed	1	192	OP50	clec-41;clec-42(RNAi)_clone 1	2	0
displayed	1	192	OP50	clec-41;clec-42(RNAi)_clone 1	2	0
displayed	1	192	OP50	clec-41;clec-42(RNAi)_clone 1	2	0
displayed	1	192	OP50	clec-41;clec-42(RNAi)_clone 1	2	0
displayed	1	192	OP50	clec-41;clec-42(RNAi)_clone 1	2	0
displayed	1	192	OP50	clec-41;clec-42(RNAi)_clone 1	2	0
displayed	1	192	OP50	clec-41;clec-42(RNAi)_clone 1	2	0
displayed	1	192	OP50	clec-41;clec-42(RNAi)_clone 1	2	0
displayed	1	192	OP50	clec-41;clec-42(RNAi)_clone 1	2	0
displayed	1	192	OP50	clec-41;clec-42(RNAi)_clone 1	2	0
displayed	1	192	OP50	clec-41;clec-42(RNAi)_clone 1	2	0
displayed	1	192	OP50	clec-41;clec-42(RNAi)_clone 1	2	0
displayed	1	192	OP50	clec-41;clec-42(RNAi)_clone 1	2	0
displayed	1	192	OP50	clec-41;clec-42(RNAi)_clone 1	2	0
displayed	1	192	OP50	clec-41;clec-42(RNAi)_clone 1	2	0
displayed	1	192	OP50	clec-41;clec-42(RNAi)_clone 1	2	0
displayed	1	192	OP50	clec-41;clec-42(RNAi)_clone 1	2	0
displayed	1	192	OP50	clec-41;clec-42(RNAi)_clone 1	2	0
displayed	1	192	OP50	clec-41;clec-42(RNAi)_clone 1	2	0
displayed	1	36	PA14	clec-41;clec-42(RNAi)_clone 1	2	0
displayed	1	48	PA14	clec-41;clec-42(RNAi)_clone 1	2	0
displayed	1	48	PA14	clec-41;clec-42(RNAi)_clone 1	2	0
displayed	1	48	PA14	clec-41;clec-42(RNAi)_clone 1	2	0
displayed	1	48	PA14	clec-41;clec-42(RNAi)_clone 1	2	0
displayed	1	48	PA14	clec-41;clec-42(RNAi)_clone 1	2	0
displayed	1	60	PA14	clec-41;clec-42(RNAi)_clone 1	2	1
displayed	1	60	PA14	clec-41;clec-42(RNAi)_clone 1	2	0
displayed	1	60	PA14	clec-41;clec-42(RNAi)_clone 1	2	0
displayed	1	72	PA14	clec-41;clec-42(RNAi)_clone 1	2	0
displayed	1	84	PA14	clec-41;clec-42(RNAi)_clone 1	2	1
displayed	1	84	PA14	clec-41;clec-42(RNAi)_clone 1	2	1
displayed	1	96	PA14	clec-41;clec-42(RNAi)_clone 1	2	0
displayed	1	96	PA14	clec-41;clec-42(RNAi)_clone 1	2	0
displayed	1	96	PA14	clec-41;clec-42(RNAi)_clone 1	2	1
displayed	1	96	PA14	clec-41;clec-42(RNAi)_clone 1	2	1
displayed	1	96	PA14	clec-41;clec-42(RNAi)_clone 1	2	1
displayed	1	96	PA14	clec-41;clec-42(RNAi)_clone 1	2	1
displayed	1	96	PA14	clec-41;clec-42(RNAi)_clone 1	2	1
displayed	1	96	PA14	clec-41;clec-42(RNAi)_clone 1	2	1
displayed	1	108	PA14	clec-41;clec-42(RNAi)_clone 1	2	1
displayed	1	108	PA14	clec-41;clec-42(RNAi)_clone 1	2	1
displayed	1	108	PA14	clec-41;clec-42(RNAi)_clone 1	2	1
displayed	1	108	PA14	clec-41;clec-42(RNAi)_clone 1	2	1
displayed	1	120	PA14	clec-41;clec-42(RNAi)_clone 1	2	1
displayed	1	120	PA14	clec-41;clec-42(RNAi)_clone 1	2	1
displayed	1	120	PA14	clec-41;clec-42(RNAi)_clone 1	2	0
displayed	1	132	PA14	clec-41;clec-42(RNAi)_clone 1	2	1
displayed	1	132	PA14	clec-41;clec-42(RNAi)_clone 1	2	0
displayed	1	144	PA14	clec-41;clec-42(RNAi)_clone 1	2	1
displayed	1	192	OP50	clec-41;clec-42(RNAi)_clone 1	3	0
displayed	1	192	OP50	clec-41;clec-42(RNAi)_clone 1	3	0
displayed	1	192	OP50	clec-41;clec-42(RNAi)_clone 1	3	0
displayed	1	192	OP50	clec-41;clec-42(RNAi)_clone 1	3	0
displayed	1	192	OP50	clec-41;clec-42(RNAi)_clone 1	3	0
displayed	1	192	OP50	clec-41;clec-42(RNAi)_clone 1	3	0
displayed	1	192	OP50	clec-41;clec-42(RNAi)_clone 1	3	0
displayed	1	192	OP50	clec-41;clec-42(RNAi)_clone 1	3	0
displayed	1	192	OP50	clec-41;clec-42(RNAi)_clone 1	3	0
displayed	1	192	OP50	clec-41;clec-42(RNAi)_clone 1	3	0
displayed	1	192	OP50	clec-41;clec-42(RNAi)_clone 1	3	0
displayed	1	192	OP50	clec-41;clec-42(RNAi)_clone 1	3	0
displayed	1	192	OP50	clec-41;clec-42(RNAi)_clone 1	3	0
displayed	1	192	OP50	clec-41;clec-42(RNAi)_clone 1	3	0
displayed	1	192	OP50	clec-41;clec-42(RNAi)_clone 1	3	0
displayed	1	192	OP50	clec-41;clec-42(RNAi)_clone 1	3	0
displayed	1	192	OP50	clec-41;clec-42(RNAi)_clone 1	3	0
displayed	1	192	OP50	clec-41;clec-42(RNAi)_clone 1	3	0
displayed	1	192	OP50	clec-41;clec-42(RNAi)_clone 1	3	0
displayed	1	192	OP50	clec-41;clec-42(RNAi)_clone 1	3	0
displayed	1	192	OP50	clec-41;clec-42(RNAi)_clone 1	3	0
displayed	1	192	OP50	clec-41;clec-42(RNAi)_clone 1	3	0
displayed	1	192	OP50	clec-41;clec-42(RNAi)_clone 1	3	0
displayed	1	192	OP50	clec-41;clec-42(RNAi)_clone 1	3	0
displayed	1	192	OP50	clec-41;clec-42(RNAi)_clone 1	3	0
displayed	1	192	OP50	clec-41;clec-42(RNAi)_clone 1	3	0
displayed	1	192	OP50	clec-41;clec-42(RNAi)_clone 1	3	0
displayed	1	192	OP50	clec-41;clec-42(RNAi)_clone 1	3	0
displayed	1	192	OP50	clec-41;clec-42(RNAi)_clone 1	3	0
displayed	1	192	OP50	clec-41;clec-42(RNAi)_clone 1	3	0
displayed	1	48	PA14	clec-41;clec-42(RNAi)_clone 1	3	0
displayed	1	48	PA14	clec-41;clec-42(RNAi)_clone 1	3	1
displayed	1	60	PA14	clec-41;clec-42(RNAi)_clone 1	3	1
displayed	1	60	PA14	clec-41;clec-42(RNAi)_clone 1	3	1
displayed	1	60	PA14	clec-41;clec-42(RNAi)_clone 1	3	0
displayed	1	60	PA14	clec-41;clec-42(RNAi)_clone 1	3	0
displayed	1	60	PA14	clec-41;clec-42(RNAi)_clone 1	3	0
displayed	1	72	PA14	clec-41;clec-42(RNAi)_clone 1	3	1
displayed	1	72	PA14	clec-41;clec-42(RNAi)_clone 1	3	1
displayed	1	72	PA14	clec-41;clec-42(RNAi)_clone 1	3	1
displayed	1	72	PA14	clec-41;clec-42(RNAi)_clone 1	3	1
displayed	1	84	PA14	clec-41;clec-42(RNAi)_clone 1	3	1
displayed	1	84	PA14	clec-41;clec-42(RNAi)_clone 1	3	1
displayed	1	84	PA14	clec-41;clec-42(RNAi)_clone 1	3	1
displayed	1	84	PA14	clec-41;clec-42(RNAi)_clone 1	3	0
displayed	1	96	PA14	clec-41;clec-42(RNAi)_clone 1	3	1
displayed	1	96	PA14	clec-41;clec-42(RNAi)_clone 1	3	1
displayed	1	96	PA14	clec-41;clec-42(RNAi)_clone 1	3	1
displayed	1	96	PA14	clec-41;clec-42(RNAi)_clone 1	3	1
displayed	1	96	PA14	clec-41;clec-42(RNAi)_clone 1	3	1
displayed	1	108	PA14	clec-41;clec-42(RNAi)_clone 1	3	1
displayed	1	108	PA14	clec-41;clec-42(RNAi)_clone 1	3	1
displayed	1	108	PA14	clec-41;clec-42(RNAi)_clone 1	3	1
displayed	1	120	PA14	clec-41;clec-42(RNAi)_clone 1	3	1
displayed	1	120	PA14	clec-41;clec-42(RNAi)_clone 1	3	1
displayed	1	132	PA14	clec-41;clec-42(RNAi)_clone 1	3	1
displayed	1	144	PA14	clec-41;clec-42(RNAi)_clone 1	3	1
displayed	1	144	PA14	clec-41;clec-42(RNAi)_clone 1	3	1
displayed	1	156	PA14	clec-41;clec-42(RNAi)_clone 1	3	1
displayed	1	192	PA14	clec-41;clec-42(RNAi)_clone 1	3	1
displayed	1	36	OP50	clec-41;clec-42(RNAi)_clone 1	4	0
displayed	1	192	OP50	clec-41;clec-42(RNAi)_clone 1	4	0
displayed	1	192	OP50	clec-41;clec-42(RNAi)_clone 1	4	0
displayed	1	192	OP50	clec-41;clec-42(RNAi)_clone 1	4	0
displayed	1	192	OP50	clec-41;clec-42(RNAi)_clone 1	4	0
displayed	1	192	OP50	clec-41;clec-42(RNAi)_clone 1	4	0
displayed	1	192	OP50	clec-41;clec-42(RNAi)_clone 1	4	0
displayed	1	192	OP50	clec-41;clec-42(RNAi)_clone 1	4	0
displayed	1	192	OP50	clec-41;clec-42(RNAi)_clone 1	4	0
displayed	1	192	OP50	clec-41;clec-42(RNAi)_clone 1	4	0
displayed	1	192	OP50	clec-41;clec-42(RNAi)_clone 1	4	0
displayed	1	192	OP50	clec-41;clec-42(RNAi)_clone 1	4	0
displayed	1	192	OP50	clec-41;clec-42(RNAi)_clone 1	4	0
displayed	1	192	OP50	clec-41;clec-42(RNAi)_clone 1	4	0
displayed	1	192	OP50	clec-41;clec-42(RNAi)_clone 1	4	0
displayed	1	192	OP50	clec-41;clec-42(RNAi)_clone 1	4	0
displayed	1	192	OP50	clec-41;clec-42(RNAi)_clone 1	4	0
displayed	1	192	OP50	clec-41;clec-42(RNAi)_clone 1	4	0
displayed	1	192	OP50	clec-41;clec-42(RNAi)_clone 1	4	0
displayed	1	192	OP50	clec-41;clec-42(RNAi)_clone 1	4	0
displayed	1	192	OP50	clec-41;clec-42(RNAi)_clone 1	4	0
displayed	1	192	OP50	clec-41;clec-42(RNAi)_clone 1	4	0
displayed	1	192	OP50	clec-41;clec-42(RNAi)_clone 1	4	0
displayed	1	192	OP50	clec-41;clec-42(RNAi)_clone 1	4	0
displayed	1	192	OP50	clec-41;clec-42(RNAi)_clone 1	4	0
displayed	1	192	OP50	clec-41;clec-42(RNAi)_clone 1	4	0
displayed	1	192	OP50	clec-41;clec-42(RNAi)_clone 1	4	0
displayed	1	192	OP50	clec-41;clec-42(RNAi)_clone 1	4	0
displayed	1	192	OP50	clec-41;clec-42(RNAi)_clone 1	4	0
displayed	1	192	OP50	clec-41;clec-42(RNAi)_clone 1	4	0
displayed	1	24	PA14	clec-41;clec-42(RNAi)_clone 1	4	0
displayed	1	24	PA14	clec-41;clec-42(RNAi)_clone 1	4	0
displayed	1	48	PA14	clec-41;clec-42(RNAi)_clone 1	4	0
displayed	1	48	PA14	clec-41;clec-42(RNAi)_clone 1	4	0
displayed	1	60	PA14	clec-41;clec-42(RNAi)_clone 1	4	0
displayed	1	60	PA14	clec-41;clec-42(RNAi)_clone 1	4	0
displayed	1	60	PA14	clec-41;clec-42(RNAi)_clone 1	4	0
displayed	1	60	PA14	clec-41;clec-42(RNAi)_clone 1	4	0
displayed	1	60	PA14	clec-41;clec-42(RNAi)_clone 1	4	0
displayed	1	60	PA14	clec-41;clec-42(RNAi)_clone 1	4	0
displayed	1	72	PA14	clec-41;clec-42(RNAi)_clone 1	4	1
displayed	1	72	PA14	clec-41;clec-42(RNAi)_clone 1	4	1
displayed	1	84	PA14	clec-41;clec-42(RNAi)_clone 1	4	0
displayed	1	84	PA14	clec-41;clec-42(RNAi)_clone 1	4	0
displayed	1	84	PA14	clec-41;clec-42(RNAi)_clone 1	4	0
displayed	1	84	PA14	clec-41;clec-42(RNAi)_clone 1	4	0
displayed	1	84	PA14	clec-41;clec-42(RNAi)_clone 1	4	0
displayed	1	96	PA14	clec-41;clec-42(RNAi)_clone 1	4	1
displayed	1	96	PA14	clec-41;clec-42(RNAi)_clone 1	4	0
displayed	1	108	PA14	clec-41;clec-42(RNAi)_clone 1	4	1
displayed	1	108	PA14	clec-41;clec-42(RNAi)_clone 1	4	1
displayed	1	108	PA14	clec-41;clec-42(RNAi)_clone 1	4	1
displayed	1	120	PA14	clec-41;clec-42(RNAi)_clone 1	4	1
displayed	1	120	PA14	clec-41;clec-42(RNAi)_clone 1	4	1
displayed	1	144	PA14	clec-41;clec-42(RNAi)_clone 1	4	1
displayed	1	144	PA14	clec-41;clec-42(RNAi)_clone 1	4	1
displayed	1	144	PA14	clec-41;clec-42(RNAi)_clone 1	4	1
displayed	1	144	PA14	clec-41;clec-42(RNAi)_clone 1	4	0
displayed	1	156	PA14	clec-41;clec-42(RNAi)_clone 1	4	1
displayed	1	168	PA14	clec-41;clec-42(RNAi)_clone 1	4	1
displayed	1	192	OP50	clec-41;clec-42(RNAi)_clone 1	5	1
displayed	1	192	OP50	clec-41;clec-42(RNAi)_clone 1	5	1
displayed	1	192	OP50	clec-41;clec-42(RNAi)_clone 1	5	1
displayed	1	192	OP50	clec-41;clec-42(RNAi)_clone 1	5	0
displayed	1	192	OP50	clec-41;clec-42(RNAi)_clone 1	5	0
displayed	1	192	OP50	clec-41;clec-42(RNAi)_clone 1	5	0
displayed	1	192	OP50	clec-41;clec-42(RNAi)_clone 1	5	0
displayed	1	192	OP50	clec-41;clec-42(RNAi)_clone 1	5	0
displayed	1	192	OP50	clec-41;clec-42(RNAi)_clone 1	5	0
displayed	1	192	OP50	clec-41;clec-42(RNAi)_clone 1	5	0
displayed	1	192	OP50	clec-41;clec-42(RNAi)_clone 1	5	0
displayed	1	192	OP50	clec-41;clec-42(RNAi)_clone 1	5	0
displayed	1	192	OP50	clec-41;clec-42(RNAi)_clone 1	5	0
displayed	1	192	OP50	clec-41;clec-42(RNAi)_clone 1	5	0
displayed	1	192	OP50	clec-41;clec-42(RNAi)_clone 1	5	0
displayed	1	192	OP50	clec-41;clec-42(RNAi)_clone 1	5	0
displayed	1	192	OP50	clec-41;clec-42(RNAi)_clone 1	5	0
displayed	1	192	OP50	clec-41;clec-42(RNAi)_clone 1	5	0
displayed	1	192	OP50	clec-41;clec-42(RNAi)_clone 1	5	0
displayed	1	192	OP50	clec-41;clec-42(RNAi)_clone 1	5	0
displayed	1	192	OP50	clec-41;clec-42(RNAi)_clone 1	5	0
displayed	1	192	OP50	clec-41;clec-42(RNAi)_clone 1	5	0
displayed	1	192	OP50	clec-41;clec-42(RNAi)_clone 1	5	0
displayed	1	192	OP50	clec-41;clec-42(RNAi)_clone 1	5	0
displayed	1	192	OP50	clec-41;clec-42(RNAi)_clone 1	5	0
displayed	1	192	OP50	clec-41;clec-42(RNAi)_clone 1	5	0
displayed	1	192	OP50	clec-41;clec-42(RNAi)_clone 1	5	0
displayed	1	192	OP50	clec-41;clec-42(RNAi)_clone 1	5	0
displayed	1	192	OP50	clec-41;clec-42(RNAi)_clone 1	5	0
displayed	1	192	OP50	clec-41;clec-42(RNAi)_clone 1	5	0
displayed	1	48	PA14	clec-41;clec-42(RNAi)_clone 1	5	0
displayed	1	60	PA14	clec-41;clec-42(RNAi)_clone 1	5	1
displayed	1	72	PA14	clec-41;clec-42(RNAi)_clone 1	5	1
displayed	1	72	PA14	clec-41;clec-42(RNAi)_clone 1	5	0
displayed	1	72	PA14	clec-41;clec-42(RNAi)_clone 1	5	0
displayed	1	72	PA14	clec-41;clec-42(RNAi)_clone 1	5	0
displayed	1	72	PA14	clec-41;clec-42(RNAi)_clone 1	5	0
displayed	1	72	PA14	clec-41;clec-42(RNAi)_clone 1	5	0
displayed	1	72	PA14	clec-41;clec-42(RNAi)_clone 1	5	0
displayed	1	72	PA14	clec-41;clec-42(RNAi)_clone 1	5	0
displayed	1	84	PA14	clec-41;clec-42(RNAi)_clone 1	5	1
displayed	1	84	PA14	clec-41;clec-42(RNAi)_clone 1	5	0
displayed	1	96	PA14	clec-41;clec-42(RNAi)_clone 1	5	1
displayed	1	96	PA14	clec-41;clec-42(RNAi)_clone 1	5	1
displayed	1	96	PA14	clec-41;clec-42(RNAi)_clone 1	5	0
displayed	1	96	PA14	clec-41;clec-42(RNAi)_clone 1	5	0
displayed	1	96	PA14	clec-41;clec-42(RNAi)_clone 1	5	0
displayed	1	96	PA14	clec-41;clec-42(RNAi)_clone 1	5	0
displayed	1	108	PA14	clec-41;clec-42(RNAi)_clone 1	5	1
displayed	1	108	PA14	clec-41;clec-42(RNAi)_clone 1	5	1
displayed	1	108	PA14	clec-41;clec-42(RNAi)_clone 1	5	0
displayed	1	120	PA14	clec-41;clec-42(RNAi)_clone 1	5	1
displayed	1	132	PA14	clec-41;clec-42(RNAi)_clone 1	5	1
displayed	1	132	PA14	clec-41;clec-42(RNAi)_clone 1	5	1
displayed	1	144	PA14	clec-41;clec-42(RNAi)_clone 1	5	1
displayed	1	144	PA14	clec-41;clec-42(RNAi)_clone 1	5	1
displayed	1	144	PA14	clec-41;clec-42(RNAi)_clone 1	5	1
displayed	1	144	PA14	clec-41;clec-42(RNAi)_clone 1	5	1
displayed	1	156	PA14	clec-41;clec-42(RNAi)_clone 1	5	1
displayed	1	168	PA14	clec-41;clec-42(RNAi)_clone 1	5	1
displayed	1	192	OP50	N2 (empty vector)	1	0
displayed	1	192	OP50	N2 (empty vector)	1	0
displayed	1	192	OP50	N2 (empty vector)	1	0
displayed	1	192	OP50	N2 (empty vector)	1	0
displayed	1	192	OP50	N2 (empty vector)	1	0
displayed	1	192	OP50	N2 (empty vector)	1	0
displayed	1	192	OP50	N2 (empty vector)	1	0
displayed	1	192	OP50	N2 (empty vector)	1	0
displayed	1	192	OP50	N2 (empty vector)	1	0
displayed	1	192	OP50	N2 (empty vector)	1	0
displayed	1	192	OP50	N2 (empty vector)	1	0
displayed	1	192	OP50	N2 (empty vector)	1	0
displayed	1	192	OP50	N2 (empty vector)	1	0
displayed	1	192	OP50	N2 (empty vector)	1	0
displayed	1	192	OP50	N2 (empty vector)	1	0
displayed	1	192	OP50	N2 (empty vector)	1	0
displayed	1	192	OP50	N2 (empty vector)	1	0
displayed	1	192	OP50	N2 (empty vector)	1	0
displayed	1	192	OP50	N2 (empty vector)	1	0
displayed	1	192	OP50	N2 (empty vector)	1	0
displayed	1	192	OP50	N2 (empty vector)	1	0
displayed	1	192	OP50	N2 (empty vector)	1	0
displayed	1	192	OP50	N2 (empty vector)	1	0
displayed	1	192	OP50	N2 (empty vector)	1	0
displayed	1	192	OP50	N2 (empty vector)	1	0
displayed	1	192	OP50	N2 (empty vector)	1	0
displayed	1	192	OP50	N2 (empty vector)	1	0
displayed	1	192	OP50	N2 (empty vector)	1	0
displayed	1	192	OP50	N2 (empty vector)	1	0
displayed	1	192	OP50	N2 (empty vector)	1	0
displayed	1	24	PA14	N2 (empty vector)	1	0
displayed	1	24	PA14	N2 (empty vector)	1	0
displayed	1	24	PA14	N2 (empty vector)	1	0
displayed	1	24	PA14	N2 (empty vector)	1	0
displayed	1	48	PA14	N2 (empty vector)	1	1
displayed	1	48	PA14	N2 (empty vector)	1	0
displayed	1	60	PA14	N2 (empty vector)	1	1
displayed	1	60	PA14	N2 (empty vector)	1	1
displayed	1	60	PA14	N2 (empty vector)	1	1
displayed	1	60	PA14	N2 (empty vector)	1	0
displayed	1	60	PA14	N2 (empty vector)	1	0
displayed	1	72	PA14	N2 (empty vector)	1	0
displayed	1	72	PA14	N2 (empty vector)	1	0
displayed	1	72	PA14	N2 (empty vector)	1	0
displayed	1	84	PA14	N2 (empty vector)	1	1
displayed	1	84	PA14	N2 (empty vector)	1	1
displayed	1	96	PA14	N2 (empty vector)	1	1
displayed	1	96	PA14	N2 (empty vector)	1	0
displayed	1	108	PA14	N2 (empty vector)	1	1
displayed	1	108	PA14	N2 (empty vector)	1	1
displayed	1	108	PA14	N2 (empty vector)	1	1
displayed	1	108	PA14	N2 (empty vector)	1	1
displayed	1	108	PA14	N2 (empty vector)	1	0
displayed	1	108	PA14	N2 (empty vector)	1	0
displayed	1	120	PA14	N2 (empty vector)	1	1
displayed	1	120	PA14	N2 (empty vector)	1	1
displayed	1	132	PA14	N2 (empty vector)	1	1
displayed	1	132	PA14	N2 (empty vector)	1	0
displayed	1	144	PA14	N2 (empty vector)	1	1
displayed	1	192	PA14	N2 (empty vector)	1	1
displayed	1	60	OP50	N2 (empty vector)	2	0
displayed	1	192	OP50	N2 (empty vector)	2	0
displayed	1	192	OP50	N2 (empty vector)	2	0
displayed	1	192	OP50	N2 (empty vector)	2	0
displayed	1	192	OP50	N2 (empty vector)	2	0
displayed	1	192	OP50	N2 (empty vector)	2	0
displayed	1	192	OP50	N2 (empty vector)	2	0
displayed	1	192	OP50	N2 (empty vector)	2	0
displayed	1	192	OP50	N2 (empty vector)	2	0
displayed	1	192	OP50	N2 (empty vector)	2	0
displayed	1	192	OP50	N2 (empty vector)	2	0
displayed	1	192	OP50	N2 (empty vector)	2	0
displayed	1	192	OP50	N2 (empty vector)	2	0
displayed	1	192	OP50	N2 (empty vector)	2	0
displayed	1	192	OP50	N2 (empty vector)	2	0
displayed	1	192	OP50	N2 (empty vector)	2	0
displayed	1	192	OP50	N2 (empty vector)	2	0
displayed	1	192	OP50	N2 (empty vector)	2	0
displayed	1	192	OP50	N2 (empty vector)	2	0
displayed	1	192	OP50	N2 (empty vector)	2	0
displayed	1	192	OP50	N2 (empty vector)	2	0
displayed	1	192	OP50	N2 (empty vector)	2	0
displayed	1	192	OP50	N2 (empty vector)	2	0
displayed	1	192	OP50	N2 (empty vector)	2	0
displayed	1	192	OP50	N2 (empty vector)	2	0
displayed	1	192	OP50	N2 (empty vector)	2	0
displayed	1	192	OP50	N2 (empty vector)	2	0
displayed	1	192	OP50	N2 (empty vector)	2	0
displayed	1	192	OP50	N2 (empty vector)	2	0
displayed	1	192	OP50	N2 (empty vector)	2	0
displayed	1	24	PA14	N2 (empty vector)	2	0
displayed	1	24	PA14	N2 (empty vector)	2	0
displayed	1	24	PA14	N2 (empty vector)	2	0
displayed	1	24	PA14	N2 (empty vector)	2	0
displayed	1	24	PA14	N2 (empty vector)	2	0
displayed	1	48	PA14	N2 (empty vector)	2	0
displayed	1	60	PA14	N2 (empty vector)	2	0
displayed	1	72	PA14	N2 (empty vector)	2	0
displayed	1	84	PA14	N2 (empty vector)	2	1
displayed	1	84	PA14	N2 (empty vector)	2	1
displayed	1	96	PA14	N2 (empty vector)	2	1
displayed	1	96	PA14	N2 (empty vector)	2	1
displayed	1	96	PA14	N2 (empty vector)	2	1
displayed	1	96	PA14	N2 (empty vector)	2	0
displayed	1	96	PA14	N2 (empty vector)	2	0
displayed	1	108	PA14	N2 (empty vector)	2	1
displayed	1	108	PA14	N2 (empty vector)	2	0
displayed	1	108	PA14	N2 (empty vector)	2	0
displayed	1	108	PA14	N2 (empty vector)	2	0
displayed	1	108	PA14	N2 (empty vector)	2	0
displayed	1	120	PA14	N2 (empty vector)	2	1
displayed	1	120	PA14	N2 (empty vector)	2	1
displayed	1	120	PA14	N2 (empty vector)	2	1
displayed	1	120	PA14	N2 (empty vector)	2	0
displayed	1	120	PA14	N2 (empty vector)	2	0
displayed	1	132	PA14	N2 (empty vector)	2	0
displayed	1	132	PA14	N2 (empty vector)	2	0
displayed	1	144	PA14	N2 (empty vector)	2	1
displayed	1	144	PA14	N2 (empty vector)	2	1
displayed	1	156	PA14	N2 (empty vector)	2	1
displayed	1	72	OP50	N2 (empty vector)	3	0
displayed	1	144	OP50	N2 (empty vector)	3	0
displayed	1	192	OP50	N2 (empty vector)	3	1
displayed	1	192	OP50	N2 (empty vector)	3	0
displayed	1	192	OP50	N2 (empty vector)	3	0
displayed	1	192	OP50	N2 (empty vector)	3	0
displayed	1	192	OP50	N2 (empty vector)	3	0
displayed	1	192	OP50	N2 (empty vector)	3	0
displayed	1	192	OP50	N2 (empty vector)	3	0
displayed	1	192	OP50	N2 (empty vector)	3	0
displayed	1	192	OP50	N2 (empty vector)	3	0
displayed	1	192	OP50	N2 (empty vector)	3	0
displayed	1	192	OP50	N2 (empty vector)	3	0
displayed	1	192	OP50	N2 (empty vector)	3	0
displayed	1	192	OP50	N2 (empty vector)	3	0
displayed	1	192	OP50	N2 (empty vector)	3	0
displayed	1	192	OP50	N2 (empty vector)	3	0
displayed	1	192	OP50	N2 (empty vector)	3	0
displayed	1	192	OP50	N2 (empty vector)	3	0
displayed	1	192	OP50	N2 (empty vector)	3	0
displayed	1	192	OP50	N2 (empty vector)	3	0
displayed	1	192	OP50	N2 (empty vector)	3	0
displayed	1	192	OP50	N2 (empty vector)	3	0
displayed	1	192	OP50	N2 (empty vector)	3	0
displayed	1	192	OP50	N2 (empty vector)	3	0
displayed	1	192	OP50	N2 (empty vector)	3	0
displayed	1	192	OP50	N2 (empty vector)	3	0
displayed	1	192	OP50	N2 (empty vector)	3	0
displayed	1	192	OP50	N2 (empty vector)	3	0
displayed	1	192	OP50	N2 (empty vector)	3	0
displayed	1	60	PA14	N2 (empty vector)	3	1
displayed	1	60	PA14	N2 (empty vector)	3	0
displayed	1	60	PA14	N2 (empty vector)	3	0
displayed	1	72	PA14	N2 (empty vector)	3	1
displayed	1	72	PA14	N2 (empty vector)	3	1
displayed	1	72	PA14	N2 (empty vector)	3	1
displayed	1	72	PA14	N2 (empty vector)	3	0
displayed	1	72	PA14	N2 (empty vector)	3	0
displayed	1	72	PA14	N2 (empty vector)	3	0
displayed	1	84	PA14	N2 (empty vector)	3	1
displayed	1	84	PA14	N2 (empty vector)	3	1
displayed	1	84	PA14	N2 (empty vector)	3	0
displayed	1	84	PA14	N2 (empty vector)	3	0
displayed	1	84	PA14	N2 (empty vector)	3	0
displayed	1	96	PA14	N2 (empty vector)	3	1
displayed	1	96	PA14	N2 (empty vector)	3	1
displayed	1	108	PA14	N2 (empty vector)	3	1
displayed	1	108	PA14	N2 (empty vector)	3	1
displayed	1	108	PA14	N2 (empty vector)	3	1
displayed	1	120	PA14	N2 (empty vector)	3	1
displayed	1	120	PA14	N2 (empty vector)	3	1
displayed	1	132	PA14	N2 (empty vector)	3	1
displayed	1	132	PA14	N2 (empty vector)	3	1
displayed	1	132	PA14	N2 (empty vector)	3	0
displayed	1	144	PA14	N2 (empty vector)	3	1
displayed	1	144	PA14	N2 (empty vector)	3	1
displayed	1	144	PA14	N2 (empty vector)	3	1
displayed	1	144	PA14	N2 (empty vector)	3	1
displayed	1	168	PA14	N2 (empty vector)	3	1
displayed	1	180	PA14	N2 (empty vector)	3	1
displayed	1	192	OP50	N2 (empty vector)	4	0
displayed	1	192	OP50	N2 (empty vector)	4	0
displayed	1	192	OP50	N2 (empty vector)	4	0
displayed	1	192	OP50	N2 (empty vector)	4	0
displayed	1	192	OP50	N2 (empty vector)	4	0
displayed	1	192	OP50	N2 (empty vector)	4	0
displayed	1	192	OP50	N2 (empty vector)	4	0
displayed	1	192	OP50	N2 (empty vector)	4	0
displayed	1	192	OP50	N2 (empty vector)	4	0
displayed	1	192	OP50	N2 (empty vector)	4	0
displayed	1	192	OP50	N2 (empty vector)	4	0
displayed	1	192	OP50	N2 (empty vector)	4	0
displayed	1	192	OP50	N2 (empty vector)	4	0
displayed	1	192	OP50	N2 (empty vector)	4	0
displayed	1	192	OP50	N2 (empty vector)	4	0
displayed	1	192	OP50	N2 (empty vector)	4	0
displayed	1	192	OP50	N2 (empty vector)	4	0
displayed	1	192	OP50	N2 (empty vector)	4	0
displayed	1	192	OP50	N2 (empty vector)	4	0
displayed	1	192	OP50	N2 (empty vector)	4	0
displayed	1	192	OP50	N2 (empty vector)	4	0
displayed	1	192	OP50	N2 (empty vector)	4	0
displayed	1	192	OP50	N2 (empty vector)	4	0
displayed	1	192	OP50	N2 (empty vector)	4	0
displayed	1	192	OP50	N2 (empty vector)	4	0
displayed	1	192	OP50	N2 (empty vector)	4	0
displayed	1	192	OP50	N2 (empty vector)	4	0
displayed	1	192	OP50	N2 (empty vector)	4	0
displayed	1	192	OP50	N2 (empty vector)	4	0
displayed	1	192	OP50	N2 (empty vector)	4	0
displayed	1	24	PA14	N2 (empty vector)	4	0
displayed	1	24	PA14	N2 (empty vector)	4	0
displayed	1	36	PA14	N2 (empty vector)	4	0
displayed	1	48	PA14	N2 (empty vector)	4	0
displayed	1	48	PA14	N2 (empty vector)	4	0
displayed	1	60	PA14	N2 (empty vector)	4	1
displayed	1	72	PA14	N2 (empty vector)	4	0
displayed	1	72	PA14	N2 (empty vector)	4	0
displayed	1	84	PA14	N2 (empty vector)	4	1
displayed	1	84	PA14	N2 (empty vector)	4	1
displayed	1	84	PA14	N2 (empty vector)	4	1
displayed	1	84	PA14	N2 (empty vector)	4	1
displayed	1	96	PA14	N2 (empty vector)	4	1
displayed	1	108	PA14	N2 (empty vector)	4	1
displayed	1	108	PA14	N2 (empty vector)	4	1
displayed	1	108	PA14	N2 (empty vector)	4	1
displayed	1	108	PA14	N2 (empty vector)	4	1
displayed	1	108	PA14	N2 (empty vector)	4	0
displayed	1	108	PA14	N2 (empty vector)	4	0
displayed	1	120	PA14	N2 (empty vector)	4	1
displayed	1	132	PA14	N2 (empty vector)	4	1
displayed	1	132	PA14	N2 (empty vector)	4	1
displayed	1	132	PA14	N2 (empty vector)	4	1
displayed	1	132	PA14	N2 (empty vector)	4	1
displayed	1	132	PA14	N2 (empty vector)	4	1
displayed	1	132	PA14	N2 (empty vector)	4	0
displayed	1	132	PA14	N2 (empty vector)	4	0
displayed	1	132	PA14	N2 (empty vector)	4	0
displayed	1	132	PA14	N2 (empty vector)	4	0
displayed	1	156	PA14	N2 (empty vector)	4	1
displayed	1	132	OP50	N2 (empty vector)	5	1
displayed	1	192	OP50	N2 (empty vector)	5	1
displayed	1	192	OP50	N2 (empty vector)	5	0
displayed	1	192	OP50	N2 (empty vector)	5	0
displayed	1	192	OP50	N2 (empty vector)	5	0
displayed	1	192	OP50	N2 (empty vector)	5	0
displayed	1	192	OP50	N2 (empty vector)	5	0
displayed	1	192	OP50	N2 (empty vector)	5	0
displayed	1	192	OP50	N2 (empty vector)	5	0
displayed	1	192	OP50	N2 (empty vector)	5	0
displayed	1	192	OP50	N2 (empty vector)	5	0
displayed	1	192	OP50	N2 (empty vector)	5	0
displayed	1	192	OP50	N2 (empty vector)	5	0
displayed	1	192	OP50	N2 (empty vector)	5	0
displayed	1	192	OP50	N2 (empty vector)	5	0
displayed	1	192	OP50	N2 (empty vector)	5	0
displayed	1	192	OP50	N2 (empty vector)	5	0
displayed	1	192	OP50	N2 (empty vector)	5	0
displayed	1	192	OP50	N2 (empty vector)	5	0
displayed	1	192	OP50	N2 (empty vector)	5	0
displayed	1	192	OP50	N2 (empty vector)	5	0
displayed	1	192	OP50	N2 (empty vector)	5	0
displayed	1	192	OP50	N2 (empty vector)	5	0
displayed	1	192	OP50	N2 (empty vector)	5	0
displayed	1	192	OP50	N2 (empty vector)	5	0
displayed	1	192	OP50	N2 (empty vector)	5	0
displayed	1	192	OP50	N2 (empty vector)	5	0
displayed	1	192	OP50	N2 (empty vector)	5	0
displayed	1	192	OP50	N2 (empty vector)	5	0
displayed	1	192	OP50	N2 (empty vector)	5	0
displayed	1	48	PA14	N2 (empty vector)	5	0
displayed	1	60	PA14	N2 (empty vector)	5	0
displayed	1	60	PA14	N2 (empty vector)	5	0
displayed	1	60	PA14	N2 (empty vector)	5	0
displayed	1	60	PA14	N2 (empty vector)	5	0
displayed	1	72	PA14	N2 (empty vector)	5	1
displayed	1	72	PA14	N2 (empty vector)	5	1
displayed	1	72	PA14	N2 (empty vector)	5	1
displayed	1	72	PA14	N2 (empty vector)	5	0
displayed	1	72	PA14	N2 (empty vector)	5	0
displayed	1	72	PA14	N2 (empty vector)	5	0
displayed	1	84	PA14	N2 (empty vector)	5	1
displayed	1	96	PA14	N2 (empty vector)	5	1
displayed	1	96	PA14	N2 (empty vector)	5	0
displayed	1	96	PA14	N2 (empty vector)	5	0
displayed	1	96	PA14	N2 (empty vector)	5	0
displayed	1	108	PA14	N2 (empty vector)	5	1
displayed	1	108	PA14	N2 (empty vector)	5	1
displayed	1	108	PA14	N2 (empty vector)	5	1
displayed	1	108	PA14	N2 (empty vector)	5	0
displayed	1	108	PA14	N2 (empty vector)	5	0
displayed	1	120	PA14	N2 (empty vector)	5	1
displayed	1	132	PA14	N2 (empty vector)	5	1
displayed	1	132	PA14	N2 (empty vector)	5	1
displayed	1	132	PA14	N2 (empty vector)	5	1
displayed	1	132	PA14	N2 (empty vector)	5	1
displayed	1	144	PA14	N2 (empty vector)	5	1
displayed	1	156	PA14	N2 (empty vector)	5	1
displayed	1	156	PA14	N2 (empty vector)	5	1
displayed	1	180	PA14	N2 (empty vector)	5	1

[truncated: 2 more sheets: S3J_Table, S3K_Table]
