# Supplementary material for: Effector and regulator: Diverse functions of C. elegans C-type lectin-like domain proteins
Source: PLoS Pathog. 2021 Apr 1;17(4):e1009454. doi: 10.1371/journal.ppat.1009454 (PMC8051790; doi:10.1371/journal.ppat.1009454)
Supplement: S4 Table — (XLSX) [file ppat.1009454.s010.xlsx]

## Sheet: legend
	legend for raw data of all supplementary Figs
	graph	displayed	results are graphically displayed in corresponding Fig
		additional	additional run belonging to the corresponding Fig but results are not shown
	bacterial treatment	OP50	Escherichia coli
		Bt407	Bacillus thuringiensis
		Bt247	Bacillus thuringiensis
	RNAi	clone 1	Ahringer library V-8P17
		clone 2	Ahringer library V-11P18
	worm strain	MY1121	clec-4(ya1);unc-119(ed3);yaEx111[mtl-2p::clec-4;myo-2p::RFP;unc-119(+)]
		MY1122	clec-4(ya1);unc-119(ed3);yaEx112[clec-4(+);myo-2p::RFP;unc-119(+)]
	MIC	minimal inhibitory concentration

## Sheet: S4A_Table
data Fig S3A and S3B
Fig S3	graph	run	bacterial treatment	dilution Bt:OP50	worm strain	replicate	alive worms	dead worms	total number	proportion alive
A, B	displayed	1	Bt407	1:10	N2	1	44	0	44	1
A, B	displayed	1	Bt407	1:10	N2	2	29	0	29	1
A, B	displayed	1	Bt407	1:10	N2	3	30	0	30	1
A, B	displayed	1	Bt407	1:10	N2	4	28	0	28	1
A, B	displayed	1	Bt247	1:50	N2	1	13	11	24	0.541667
A, B	displayed	1	Bt247	1:50	N2	2	13	9	22	0.590909
A, B	displayed	1	Bt247	1:50	N2	3	7	20	27	0.259259
A, B	displayed	1	Bt247	1:50	N2	4	26	2	28	0.928571
A, B	displayed	1	Bt247	1:25	N2	1	20	12	32	0.625
A, B	displayed	1	Bt247	1:25	N2	2	4	15	19	0.210526
A, B	displayed	1	Bt247	1:25	N2	3	4	20	24	0.166667
A, B	displayed	1	Bt247	1:25	N2	4	8	13	21	0.380952
A, B	displayed	1	Bt247	1:10	N2	1	1	17	18	0.0555556
A, B	displayed	1	Bt247	1:10	N2	2	1	24	25	0.04
A, B	displayed	1	Bt247	1:10	N2	3	3	16	19	0.157895
A, B	displayed	1	Bt247	1:10	N2	4	2	30	32	0.0625
A	displayed	1	Bt407	1:10	clec-4(ok2050)	1	34	0	34	1
A	displayed	1	Bt407	1:10	clec-4(ok2050)	2	35	0	35	1
A	displayed	1	Bt407	1:10	clec-4(ok2050)	3	35	0	35	1
A	displayed	1	Bt407	1:10	clec-4(ok2050)	4	28	0	28	1
A	displayed	1	Bt247	1:50	clec-4(ok2050)	1	16	9	25	0.64
A	displayed	1	Bt247	1:50	clec-4(ok2050)	2	25	2	27	0.925926
A	displayed	1	Bt247	1:50	clec-4(ok2050)	3	22	3	25	0.88
A	displayed	1	Bt247	1:50	clec-4(ok2050)	4	18	5	23	0.782609
A	displayed	1	Bt247	1:25	clec-4(ok2050)	1	14	12	26	0.538462
A	displayed	1	Bt247	1:25	clec-4(ok2050)	2	7	15	22	0.318182
A	displayed	1	Bt247	1:25	clec-4(ok2050)	3	11	15	26	0.423077
A	displayed	1	Bt247	1:25	clec-4(ok2050)	4	9	17	26	0.346154
A	displayed	1	Bt247	1:10	clec-4(ok2050)	1	1	23	24	0.0416667
A	displayed	1	Bt247	1:10	clec-4(ok2050)	2	1	25	26	0.0384615
A	displayed	1	Bt247	1:10	clec-4(ok2050)	3	5	22	27	0.185185
A	displayed	1	Bt247	1:10	clec-4(ok2050)	4	4	24	28	0.142857
B	displayed	1	Bt407	1:10	clec-4(ya1)	1	33	0	33	1
B	displayed	1	Bt407	1:10	clec-4(ya1)	2	42	0	42	1
B	displayed	1	Bt407	1:10	clec-4(ya1)	3	31	0	31	1
B	displayed	1	Bt407	1:10	clec-4(ya1)	4	30	0	30	1
B	displayed	1	Bt247	1:50	clec-4(ya1)	1	21	1	22	0.954545
B	displayed	1	Bt247	1:50	clec-4(ya1)	2	20	4	24	0.833333
B	displayed	1	Bt247	1:50	clec-4(ya1)	3	23	2	25	0.92
B	displayed	1	Bt247	1:50	clec-4(ya1)	4	22	7	29	0.758621
B	displayed	1	Bt247	1:25	clec-4(ya1)	1	21	4	25	0.84
B	displayed	1	Bt247	1:25	clec-4(ya1)	2	20	10	30	0.666667
B	displayed	1	Bt247	1:25	clec-4(ya1)	3	12	15	27	0.444444
B	displayed	1	Bt247	1:25	clec-4(ya1)	4	17	11	28	0.607143
B	displayed	1	Bt247	1:10	clec-4(ya1)	1	4	18	22	0.181818
B	displayed	1	Bt247	1:10	clec-4(ya1)	2	28	1	29	0.965517
B	displayed	1	Bt247	1:10	clec-4(ya1)	3	9	20	29	0.310345
B	displayed	1	Bt247	1:10	clec-4(ya1)	4	1	18	19	0.0526316
A, B	displayed	2	Bt407	1:10	N2	1	31	0	31	1
A, B	displayed	2	Bt407	1:10	N2	2	52	0	52	1
A, B	displayed	2	Bt407	1:10	N2	3	28	0	28	1
A, B	displayed	2	Bt407	1:10	N2	4	28	0	28	1
A, B	displayed	2	Bt247	1:50	N2	1	26	4	30	0.866667
A, B	displayed	2	Bt247	1:50	N2	2	23	0	23	1
A, B	displayed	2	Bt247	1:50	N2	3	20	6	26	0.769231
A, B	displayed	2	Bt247	1:50	N2	4	20	4	24	0.833333
A, B	displayed	2	Bt247	1:25	N2	1	28	1	29	0.965517
A, B	displayed	2	Bt247	1:25	N2	2	16	11	27	0.592593
A, B	displayed	2	Bt247	1:25	N2	3	6	17	23	0.26087
A, B	displayed	2	Bt247	1:25	N2	4	12	17	29	0.413793
A, B	displayed	2	Bt247	1:10	N2	1	4	15	19	0.210526
A, B	displayed	2	Bt247	1:10	N2	2	4	26	30	0.133333
A, B	displayed	2	Bt247	1:10	N2	3	9	25	34	0.264706
A, B	displayed	2	Bt247	1:10	N2	4	7	20	27	0.259259
A	displayed	2	Bt407	1:10	clec-4(ok2050)	1	31	0	31	1
A	displayed	2	Bt407	1:10	clec-4(ok2050)	2	31	0	31	1
A	displayed	2	Bt407	1:10	clec-4(ok2050)	3	30	0	30	1
A	displayed	2	Bt407	1:10	clec-4(ok2050)	4	28	0	28	1
A	displayed	2	Bt247	1:50	clec-4(ok2050)	1	29	1	30	0.966667
A	displayed	2	Bt247	1:50	clec-4(ok2050)	2	32	0	32	1
A	displayed	2	Bt247	1:50	clec-4(ok2050)	3	27	2	29	0.931034
A	displayed	2	Bt247	1:50	clec-4(ok2050)	4	23	0	23	1
A	displayed	2	Bt247	1:25	clec-4(ok2050)	1	9	15	24	0.375
A	displayed	2	Bt247	1:25	clec-4(ok2050)	2	7	18	25	0.28
A	displayed	2	Bt247	1:25	clec-4(ok2050)	3	11	19	30	0.366667
A	displayed	2	Bt247	1:25	clec-4(ok2050)	4	12	14	26	0.461538
A	displayed	2	Bt247	1:10	clec-4(ok2050)	1	10	18	28	0.357143
A	displayed	2	Bt247	1:10	clec-4(ok2050)	2	11	16	27	0.407407
A	displayed	2	Bt247	1:10	clec-4(ok2050)	3	3	27	30	0.1
A	displayed	2	Bt247	1:10	clec-4(ok2050)	4	2	16	18	0.111111
B	displayed	2	Bt407	1:10	clec-4(ya1)	1	30	0	30	1
B	displayed	2	Bt407	1:10	clec-4(ya1)	2	29	0	29	1
B	displayed	2	Bt407	1:10	clec-4(ya1)	3	32	0	32	1
B	displayed	2	Bt407	1:10	clec-4(ya1)	4	28	0	28	1
B	displayed	2	Bt247	1:50	clec-4(ya1)	1	25	0	25	1
B	displayed	2	Bt247	1:50	clec-4(ya1)	2	28	1	29	0.965517
B	displayed	2	Bt247	1:50	clec-4(ya1)	3	25	4	29	0.862069
B	displayed	2	Bt247	1:50	clec-4(ya1)	4	32	2	34	0.941176
B	displayed	2	Bt247	1:25	clec-4(ya1)	1	16	13	29	0.551724
B	displayed	2	Bt247	1:25	clec-4(ya1)	2	27	3	30	0.9
B	displayed	2	Bt247	1:25	clec-4(ya1)	3	17	12	29	0.586207
B	displayed	2	Bt247	1:25	clec-4(ya1)	4	25	3	28	0.892857
B	displayed	2	Bt247	1:10	clec-4(ya1)	1	10	19	29	0.344828
B	displayed	2	Bt247	1:10	clec-4(ya1)	2	8	15	23	0.347826
B	displayed	2	Bt247	1:10	clec-4(ya1)	3	8	19	27	0.296296
B	displayed	2	Bt247	1:10	clec-4(ya1)	4	7	20	27	0.259259
B	displayed	3	Bt407	1:10	clec-4(ya1)	1	31	0	31	1
B	displayed	3	Bt407	1:10	clec-4(ya1)	2	31	0	31	1
B	displayed	3	Bt407	1:10	clec-4(ya1)	3	31	0	31	1
B	displayed	3	Bt407	1:10	clec-4(ya1)	4	33	0	33	1
B	displayed	3	Bt407	1:10	clec-4(ya1)	5	35	0	35	1
B	displayed	3	Bt247	1:50	clec-4(ya1)	1	24	8	32	0.75
B	displayed	3	Bt247	1:50	clec-4(ya1)	2	22	7	29	0.758621
B	displayed	3	Bt247	1:50	clec-4(ya1)	3	22	10	32	0.6875
B	displayed	3	Bt247	1:50	clec-4(ya1)	4	23	4	27	0.851852
B	displayed	3	Bt247	1:50	clec-4(ya1)	5	21	6	27	0.777778
B	displayed	3	Bt247	1:25	clec-4(ya1)	1	3	26	29	0.103448
B	displayed	3	Bt247	1:25	clec-4(ya1)	2	6	20	26	0.230769
B	displayed	3	Bt247	1:25	clec-4(ya1)	3	5	23	28	0.178571
B	displayed	3	Bt247	1:25	clec-4(ya1)	4	7	22	29	0.241379
B	displayed	3	Bt247	1:25	clec-4(ya1)	5	3	31	34	0.0882353
B	displayed	3	Bt247	1:10	clec-4(ya1)	1	5	35	40	0.125
B	displayed	3	Bt247	1:10	clec-4(ya1)	2	4	23	27	0.148148
B	displayed	3	Bt247	1:10	clec-4(ya1)	3	5	21	26	0.192308
B	displayed	3	Bt247	1:10	clec-4(ya1)	4	3	29	32	0.09375
B	displayed	3	Bt247	1:10	clec-4(ya1)	5	10	19	29	0.344828
A, B	displayed	3	Bt407	1:10	N2	1	32	0	32	1
A, B	displayed	3	Bt407	1:10	N2	2	32	0	32	1
A, B	displayed	3	Bt407	1:10	N2	3	31	0	31	1
A, B	displayed	3	Bt407	1:10	N2	4	28	0	28	1
A, B	displayed	3	Bt407	1:10	N2	5	27	0	27	1
A, B	displayed	3	Bt247	1:50	N2	1	28	4	32	0.875
A, B	displayed	3	Bt247	1:50	N2	2	27	3	30	0.9
A, B	displayed	3	Bt247	1:50	N2	3	32	11	43	0.744186
A, B	displayed	3	Bt247	1:50	N2	4	31	3	34	0.911765
A, B	displayed	3	Bt247	1:50	N2	5	39	5	44	0.886364
A, B	displayed	3	Bt247	1:25	N2	1	11	25	36	0.305556
A, B	displayed	3	Bt247	1:25	N2	2	5	21	26	0.192308
A, B	displayed	3	Bt247	1:25	N2	3	9	14	23	0.391304
A, B	displayed	3	Bt247	1:25	N2	4	11	18	29	0.37931
A, B	displayed	3	Bt247	1:25	N2	5	18	19	37	0.486486
A, B	displayed	3	Bt247	1:10	N2	1	2	29	31	0.0645161
A, B	displayed	3	Bt247	1:10	N2	2	8	25	33	0.242424
A, B	displayed	3	Bt247	1:10	N2	3	6	31	37	0.162162
A, B	displayed	3	Bt247	1:10	N2	4	3	26	29	0.103448
A, B	displayed	3	Bt247	1:10	N2	5	3	23	26	0.115385
A	displayed	3	Bt407	1:10	clec-4(ok2050)	1	39	0	39	1
A	displayed	3	Bt407	1:10	clec-4(ok2050)	2	27	0	27	1
A	displayed	3	Bt407	1:10	clec-4(ok2050)	3	32	0	32	1
A	displayed	3	Bt407	1:10	clec-4(ok2050)	4	30	0	30	1
A	displayed	3	Bt407	1:10	clec-4(ok2050)	5	31	0	31	1
A	displayed	3	Bt247	1:50	clec-4(ok2050)	1	27	3	30	0.9
A	displayed	3	Bt247	1:50	clec-4(ok2050)	2	24	4	28	0.857143
A	displayed	3	Bt247	1:50	clec-4(ok2050)	3	41	5	46	0.891304
A	displayed	3	Bt247	1:50	clec-4(ok2050)	4	27	4	31	0.870968
A	displayed	3	Bt247	1:50	clec-4(ok2050)	5	25	2	27	0.925926
A	displayed	3	Bt247	1:25	clec-4(ok2050)	1	18	8	26	0.692308
A	displayed	3	Bt247	1:25	clec-4(ok2050)	2	29	9	38	0.763158
A	displayed	3	Bt247	1:25	clec-4(ok2050)	3	11	16	27	0.407407
A	displayed	3	Bt247	1:25	clec-4(ok2050)	4	16	12	28	0.571429
A	displayed	3	Bt247	1:25	clec-4(ok2050)	5	18	10	28	0.642857
A	displayed	3	Bt247	1:10	clec-4(ok2050)	1	7	20	27	0.259259
A	displayed	3	Bt247	1:10	clec-4(ok2050)	2	8	21	29	0.275862
A	displayed	3	Bt247	1:10	clec-4(ok2050)	3	11	22	33	0.333333
A	displayed	3	Bt247	1:10	clec-4(ok2050)	4	18	15	33	0.545455
A	displayed	3	Bt247	1:10	clec-4(ok2050)	5	12	18	30	0.4
B	displayed	4	Bt247	1:25	clec-4(ya1)	1	30	1	31	0.967742
B	displayed	4	Bt247	1:25	clec-4(ya1)	2	28	1	29	0.965517
B	displayed	4	Bt247	1:25	clec-4(ya1)	3	27	4	31	0.870968
B	displayed	4	Bt247	1:25	clec-4(ya1)	4	25	4	29	0.862069
B	displayed	4	Bt247	1:25	clec-4(ya1)	5	30	2	32	0.9375
B	displayed	4	Bt247	1:10	clec-4(ya1)	1	29	4	33	0.878788
B	displayed	4	Bt247	1:10	clec-4(ya1)	2	29	10	39	0.74359
B	displayed	4	Bt247	1:10	clec-4(ya1)	3	39	12	51	0.764706
B	displayed	4	Bt247	1:10	clec-4(ya1)	4	24	8	32	0.75
B	displayed	4	Bt247	1:10	clec-4(ya1)	5	17	12	29	0.586207
A, B	displayed	4	Bt247	1:10	N2	1	18	6	24	0.75
A, B	displayed	4	Bt247	1:10	N2	2	28	11	39	0.717949
A, B	displayed	4	Bt247	1:10	N2	3	15	10	25	0.6
A, B	displayed	4	Bt247	1:10	N2	4	20	12	32	0.625
A, B	displayed	4	Bt247	1:10	N2	5	15	19	34	0.441176
A, B	displayed	4	Bt407	1:10	N2	1	30	0	30	1
A, B	displayed	4	Bt407	1:10	N2	2	30	0	30	1
A, B	displayed	4	Bt407	1:10	N2	3	28	0	28	1
A, B	displayed	4	Bt407	1:10	N2	4	30	0	30	1
A, B	displayed	4	Bt407	1:10	N2	5	29	0	29	1
A	displayed	4	Bt247	1:10	clec-4(ok2050)	1	18	11	29	0.62069
A	displayed	4	Bt247	1:10	clec-4(ok2050)	2	19	11	30	0.633333
A	displayed	4	Bt247	1:10	clec-4(ok2050)	3	22	8	30	0.733333
A	displayed	4	Bt247	1:10	clec-4(ok2050)	4	20	10	30	0.666667
A	displayed	4	Bt247	1:10	clec-4(ok2050)	5	24	9	33	0.727273
A	displayed	4	Bt247	1:25	clec-4(ok2050)	1	29	0	29	1
A	displayed	4	Bt247	1:25	clec-4(ok2050)	2	26	5	31	0.83871
A	displayed	4	Bt247	1:25	clec-4(ok2050)	3	24	4	28	0.857143
A	displayed	4	Bt247	1:25	clec-4(ok2050)	4	27	4	31	0.870968
A	displayed	4	Bt247	1:25	clec-4(ok2050)	5	28	2	30	0.933333
A, B	displayed	4	Bt247	1:50	N2	1	30	1	31	0.967742
A, B	displayed	4	Bt247	1:50	N2	2	28	0	28	1
A, B	displayed	4	Bt247	1:50	N2	3	27	2	29	0.931034
A, B	displayed	4	Bt247	1:50	N2	4	35	0	35	1
A, B	displayed	4	Bt247	1:50	N2	5	25	3	28	0.892857
A, B	displayed	4	Bt247	1:25	N2	1	24	4	28	0.857143
A, B	displayed	4	Bt247	1:25	N2	2	23	3	26	0.884615
A, B	displayed	4	Bt247	1:25	N2	3	29	5	34	0.852941
A, B	displayed	4	Bt247	1:25	N2	4	25	3	28	0.892857
A, B	displayed	4	Bt247	1:25	N2	5	27	10	37	0.72973
B	displayed	4	Bt407	1:10	clec-4(ya1)	1	30	0	30	1
B	displayed	4	Bt407	1:10	clec-4(ya1)	2	31	0	31	1
B	displayed	4	Bt407	1:10	clec-4(ya1)	3	30	0	30	1
B	displayed	4	Bt407	1:10	clec-4(ya1)	4	33	0	33	1
B	displayed	4	Bt407	1:10	clec-4(ya1)	5	30	0	30	1
A	displayed	4	Bt407	1:10	clec-4(ok2050)	1	29	0	29	1
A	displayed	4	Bt407	1:10	clec-4(ok2050)	2	29	0	29	1
A	displayed	4	Bt407	1:10	clec-4(ok2050)	3	29	0	29	1
A	displayed	4	Bt407	1:10	clec-4(ok2050)	4	33	0	33	1
A	displayed	4	Bt407	1:10	clec-4(ok2050)	5	31	0	31	1
B	displayed	4	Bt247	1:50	clec-4(ya1)	1	33	0	33	1
B	displayed	4	Bt247	1:50	clec-4(ya1)	2	34	1	35	0.971429
B	displayed	4	Bt247	1:50	clec-4(ya1)	3	28	0	28	1
B	displayed	4	Bt247	1:50	clec-4(ya1)	4	32	1	33	0.969697
B	displayed	4	Bt247	1:50	clec-4(ya1)	5	27	2	29	0.931034
A	displayed	4	Bt247	1:50	clec-4(ok2050)	1	30	1	31	0.967742
A	displayed	4	Bt247	1:50	clec-4(ok2050)	2	30	1	31	0.967742
A	displayed	4	Bt247	1:50	clec-4(ok2050)	3	22	2	24	0.916667
A	displayed	4	Bt247	1:50	clec-4(ok2050)	4	29	1	30	0.966667
A	displayed	4	Bt247	1:50	clec-4(ok2050)	5	26	1	27	0.962963
A	displayed	5	Bt247	1:10	clec-4(ok2050)	1	8	20	28	0.285714
A	displayed	5	Bt247	1:10	clec-4(ok2050)	2	3	27	30	0.1
A	displayed	5	Bt247	1:10	clec-4(ok2050)	3	9	19	28	0.321429
A	displayed	5	Bt247	1:10	clec-4(ok2050)	4	8	20	28	0.285714
A	displayed	5	Bt247	1:10	clec-4(ok2050)	5	2	25	27	0.0740741
A	displayed	5	Bt247	1:100	clec-4(ok2050)	1	29	0	29	1
A	displayed	5	Bt247	1:100	clec-4(ok2050)	2	29	1	30	0.966667
A	displayed	5	Bt247	1:100	clec-4(ok2050)	3	28	0	28	1
A	displayed	5	Bt247	1:100	clec-4(ok2050)	4	30	0	30	1
A	displayed	5	Bt247	1:100	clec-4(ok2050)	5	26	2	28	0.928571
A	displayed	5	Bt247	1:50	clec-4(ok2050)	1	21	7	28	0.75
A	displayed	5	Bt247	1:50	clec-4(ok2050)	2	27	1	28	0.964286
A	displayed	5	Bt247	1:50	clec-4(ok2050)	3	24	6	30	0.8
A	displayed	5	Bt247	1:50	clec-4(ok2050)	4	22	5	27	0.814815
A	displayed	5	Bt247	1:50	clec-4(ok2050)	5	27	3	30	0.9
A	displayed	5	Bt407	1:10	clec-4(ok2050)	1	30	0	30	1
A	displayed	5	Bt407	1:10	clec-4(ok2050)	2	30	0	30	1
A	displayed	5	Bt407	1:10	clec-4(ok2050)	3	30	0	30	1
A	displayed	5	Bt407	1:10	clec-4(ok2050)	4	30	0	30	1
A	displayed	5	Bt407	1:10	clec-4(ok2050)	5	30	0	30	1
A	displayed	5	Bt247	1:10	N2	1	8	22	30	0.266667
A	displayed	5	Bt247	1:10	N2	2	2	27	29	0.0689655
A	displayed	5	Bt247	1:10	N2	3	7	19	26	0.269231
A	displayed	5	Bt247	1:10	N2	4	5	24	29	0.172414
A	displayed	5	Bt247	1:10	N2	5	1	29	30	0.0333333
A	displayed	5	Bt247	1:100	N2	1	27	3	30	0.9
A	displayed	5	Bt247	1:100	N2	2	28	2	30	0.933333
A	displayed	5	Bt247	1:100	N2	3	28	0	28	1
A	displayed	5	Bt247	1:100	N2	4	29	1	30	0.966667
A	displayed	5	Bt247	1:100	N2	5	23	2	25	0.92
A	displayed	5	Bt247	1:50	N2	1	18	10	28	0.642857
A	displayed	5	Bt247	1:50	N2	2	17	12	29	0.586207
A	displayed	5	Bt247	1:50	N2	3	20	5	25	0.8
A	displayed	5	Bt247	1:50	N2	4	17	11	28	0.607143
A	displayed	5	Bt247	1:50	N2	5	24	3	27	0.888889
A	displayed	5	Bt407	1:10	N2	1	30	0	30	1
A	displayed	5	Bt407	1:10	N2	2	30	0	30	1
A	displayed	5	Bt407	1:10	N2	3	30	0	30	1
A	displayed	5	Bt407	1:10	N2	4	30	0	30	1
A	displayed	5	Bt407	1:10	N2	5	31	0	31	1
A	displayed	6	Bt247	1:10	clec-4(ok2050)	1	24	5	29	0.827586
A	displayed	6	Bt247	1:10	clec-4(ok2050)	2	15	15	30	0.5
A	displayed	6	Bt247	1:10	clec-4(ok2050)	3	10	21	31	0.322581
A	displayed	6	Bt247	1:10	clec-4(ok2050)	4	11	19	30	0.366667
A	displayed	6	Bt247	1:10	clec-4(ok2050)	5	26	3	29	0.896552
A	displayed	6	Bt247	1:100	clec-4(ok2050)	1	31	1	32	0.96875
A	displayed	6	Bt247	1:101	clec-4(ok2050)	2	31	0	31	1
A	displayed	6	Bt247	1:102	clec-4(ok2050)	3	27	2	29	0.931034
A	displayed	6	Bt247	1:103	clec-4(ok2050)	4	27	3	30	0.9
A	displayed	6	Bt247	1:100	clec-4(ok2050)	5	25	0	25	1
A	displayed	6	Bt247	1:50	clec-4(ok2050)	1	26	2	28	0.928571
A	displayed	6	Bt247	1:50	clec-4(ok2050)	2	29	1	30	0.966667
A	displayed	6	Bt247	1:50	clec-4(ok2050)	3	29	1	30	0.966667
A	displayed	6	Bt247	1:50	clec-4(ok2050)	4	29	1	30	0.966667
A	displayed	6	Bt247	1:50	clec-4(ok2050)	5	29	0	29	1
A	displayed	6	Bt407	1:10	clec-4(ok2050)	1	34	0	34	1
A	displayed	6	Bt407	1:10	clec-4(ok2050)	2	34	0	34	1
A	displayed	6	Bt407	1:10	clec-4(ok2050)	3	32	0	32	1
A	displayed	6	Bt407	1:10	clec-4(ok2050)	4	30	0	30	1
A	displayed	6	Bt407	1:10	clec-4(ok2050)	5	30	0	30	1
A	displayed	6	Bt247	1:10	N2	1	2	26	28	0.0714286
A	displayed	6	Bt247	1:10	N2	2	2	25	27	0.0740741
A	displayed	6	Bt247	1:10	N2	3	0	29	29	0
A	displayed	6	Bt247	1:10	N2	4	0	29	29	0
A	displayed	6	Bt247	1:10	N2	5	3	26	29	0.103448
A	displayed	6	Bt247	1:100	N2	1	20	9	29	0.689655
A	displayed	6	Bt247	1:100	N2	2	24	5	29	0.827586
A	displayed	6	Bt247	1:100	N2	3	17	13	30	0.566667
A	displayed	6	Bt247	1:100	N2	4	25	6	31	0.806452
A	displayed	6	Bt247	1:100	N2	5	14	16	30	0.466667
A	displayed	6	Bt247	1:50	N2	1	25	3	28	0.892857
A	displayed	6	Bt247	1:50	N2	2	21	14	35	0.6
A	displayed	6	Bt247	1:50	N2	3	21	9	30	0.7
A	displayed	6	Bt247	1:50	N2	4	7	22	29	0.241379
A	displayed	6	Bt247	1:50	N2	5	18	10	28	0.642857
A	displayed	6	Bt407	1:10	N2	1	30	0	30	1
A	displayed	6	Bt407	1:10	N2	2	30	0	30	1
A	displayed	6	Bt407	1:10	N2	3	31	0	31	1
A	displayed	6	Bt407	1:10	N2	4	28	0	28	1
A	displayed	6	Bt407	1:10	N2	5	34	0	34	1
A	displayed	7	Bt247	1:100	clec-4(ok2050)	1	13	0	13	1
A	displayed	7	Bt247	1:100	clec-4(ok2050)	2	24	0	24	1
A	displayed	7	Bt247	1:100	clec-4(ok2050)	3	15	9	24	0.625
A	displayed	7	Bt247	1:100	clec-4(ok2050)	4	25	3	28	0.892857
A	displayed	7	Bt247	1:100	clec-4(ok2050)	5	25	3	28	0.892857
A	displayed	7	Bt247	1:5	clec-4(ok2050)	1	2	23	25	0.08
A	displayed	7	Bt247	1:5	clec-4(ok2050)	2	2	25	27	0.0740741
A	displayed	7	Bt247	1:5	clec-4(ok2050)	3	1	29	30	0.0333333
A	displayed	7	Bt247	1:5	clec-4(ok2050)	4	2	28	30	0.0666667
A	displayed	7	Bt247	1:5	clec-4(ok2050)	5	0	30	30	0
A	displayed	7	Bt247	1:50	clec-4(ok2050)	1	9	0	9	1
A	displayed	7	Bt247	1:50	clec-4(ok2050)	2	11	0	11	1
A	displayed	7	Bt247	1:50	clec-4(ok2050)	3	7	4	11	0.636364
A	displayed	7	Bt247	1:50	clec-4(ok2050)	4	12	0	12	1
A	displayed	7	Bt247	1:50	clec-4(ok2050)	5	10	5	15	0.666667
A	displayed	7	Bt407	1:5	clec-4(ok2050)	1	28	0	28	1
A	displayed	7	Bt407	1:5	clec-4(ok2050)	2	29	0	29	1
A	displayed	7	Bt407	1:5	clec-4(ok2050)	3	30	0	30	1
A	displayed	7	Bt407	1:5	clec-4(ok2050)	4	31	0	31	1
A	displayed	7	Bt407	1:5	clec-4(ok2050)	5	32	0	32	1
A	displayed	7	Bt247	1:100	N2	1	22	6	28	0.785714
A	displayed	7	Bt247	1:100	N2	2	26	2	28	0.928571
A	displayed	7	Bt247	1:100	N2	3	25	5	30	0.833333
A	displayed	7	Bt247	1:100	N2	4	21	9	30	0.7
A	displayed	7	Bt247	1:100	N2	5	25	6	31	0.806452
A	displayed	7	Bt247	1:5	N2	1	3	20	23	0.130435
A	displayed	7	Bt247	1:5	N2	2	3	22	25	0.12
A	displayed	7	Bt247	1:5	N2	3	3	25	28	0.107143
A	displayed	7	Bt247	1:5	N2	4	2	27	29	0.0689655
A	displayed	7	Bt247	1:5	N2	5	2	28	30	0.0666667
A	displayed	7	Bt247	1:50	N2	1	20	3	23	0.869565
A	displayed	7	Bt247	1:50	N2	2	21	5	26	0.807692
A	displayed	7	Bt247	1:50	N2	3	27	0	27	1
A	displayed	7	Bt247	1:50	N2	4	27	3	30	0.9
A	displayed	7	Bt247	1:50	N2	5	25	6	31	0.806452
A	displayed	7	Bt407	1:5	N2	1	25	0	25	1
A	displayed	7	Bt407	1:5	N2	2	27	0	27	1
A	displayed	7	Bt407	1:5	N2	3	29	0	29	1
A	displayed	7	Bt407	1:5	N2	4	32	0	32	1
A	displayed	7	Bt407	1:5	N2	5	32	0	32	1
A	displayed	8	Bt247	1:100	clec-4(ok2050)	1	15	0	15	1
A	displayed	8	Bt247	1:100	clec-4(ok2050)	2	9	3	12	0.75
A	displayed	8	Bt247	1:100	clec-4(ok2050)	3	2	2	4	0.5
A	displayed	8	Bt247	1:5	clec-4(ok2050)	3	5	23	28	0.178571
A	displayed	8	Bt247	1:5	clec-4(ok2050)	1	2	28	30	0.0666667
A	displayed	8	Bt247	1:5	clec-4(ok2050)	2	0	28	28	0
A	displayed	8	Bt247	1:50	clec-4(ok2050)	3	6	14	20	0.3
A	displayed	8	Bt247	1:50	clec-4(ok2050)	1	7	9	16	0.4375
A	displayed	8	Bt247	1:50	clec-4(ok2050)	2	3	10	13	0.230769
A	displayed	8	Bt407	1:5	clec-4(ok2050)	1	31	0	31	1
A	displayed	8	Bt407	1:5	clec-4(ok2050)	2	28	0	28	1
A	displayed	8	Bt407	1:5	clec-4(ok2050)	3	30	0	30	1
A	displayed	8	Bt247	1:100	N2	3	19	10	29	0.655172
A	displayed	8	Bt247	1:100	N2	1	23	7	30	0.766667
A	displayed	8	Bt247	1:100	N2	2	21	11	32	0.65625
A	displayed	8	Bt247	1:5	N2	2	0	30	30	0
A	displayed	8	Bt247	1:5	N2	3	2	27	29	0.0689655
A	displayed	8	Bt247	1:5	N2	1	0	29	29	0
A	displayed	8	Bt247	1:50	N2	2	2	25	27	0.0740741
A	displayed	8	Bt247	1:50	N2	3	18	11	29	0.62069
A	displayed	8	Bt247	1:50	N2	1	10	18	28	0.357143
A	displayed	8	Bt407	1:5	N2	2	30	0	30	1
A	displayed	8	Bt407	1:5	N2	3	30	0	30	1
A	displayed	8	Bt407	1:5	N2	1	30	0	30	1
A	displayed	9	Bt247	1:100	N2	1	29	0	29	1
A	displayed	9	Bt247	1:100	N2	2	14	2	16	0.875
A	displayed	9	Bt247	1:100	N2	3	26	5	31	0.83871
A	displayed	9	Bt247	1:100	N2	4	29	1	30	0.966667
A	displayed	9	Bt247	1:100	N2	5	19	4	23	0.826087
A	displayed	9	Bt247	1:50	N2	1	29	2	31	0.935484
A	displayed	9	Bt247	1:50	N2	2	16	7	23	0.695652
A	displayed	9	Bt247	1:50	N2	3	18	7	25	0.72
A	displayed	9	Bt247	1:50	N2	4	19	1	20	0.95
A	displayed	9	Bt247	1:50	N2	5	20	6	26	0.769231
A	displayed	9	Bt247	1:25	N2	1	14	6	20	0.7
A	displayed	9	Bt247	1:25	N2	2	21	9	30	0.7
A	displayed	9	Bt247	1:25	N2	3	18	7	25	0.72
A	displayed	9	Bt247	1:25	N2	4	14	11	25	0.56
A	displayed	9	Bt247	1:25	N2	5	14	15	29	0.482759
A	displayed	9	Bt247	1:10	N2	1	15	11	26	0.576923
A	displayed	9	Bt247	1:10	N2	2	21	6	27	0.777778
A	displayed	9	Bt247	1:10	N2	3	10	17	27	0.37037
A	displayed	9	Bt247	1:10	N2	4	8	24	32	0.25
A	displayed	9	Bt247	1:10	N2	5	8	21	29	0.275862
A	displayed	9	Bt407	1:10	N2	1	30	0	30	1
A	displayed	9	Bt407	1:10	N2	2	30	0	30	1
A	displayed	9	Bt407	1:10	N2	3	28	0	28	1
A	displayed	9	Bt407	1:10	N2	4	31	0	31	1
A	displayed	9	Bt407	1:10	N2	5	37	0	37	1
A	displayed	9	Bt247	1:100	clec-4(ok2050)	1	22	4	26	0.846154
A	displayed	9	Bt247	1:100	clec-4(ok2050)	2	27	0	27	1
A	displayed	9	Bt247	1:100	clec-4(ok2050)	3	20	1	21	0.952381
A	displayed	9	Bt247	1:100	clec-4(ok2050)	4	29	0	29	1
A	displayed	9	Bt247	1:100	clec-4(ok2050)	5	35	1	36	0.972222
A	displayed	9	Bt247	1:50	clec-4(ok2050)	1	26	1	27	0.962963
A	displayed	9	Bt247	1:50	clec-4(ok2050)	2	33	1	34	0.970588
A	displayed	9	Bt247	1:50	clec-4(ok2050)	3	22	1	23	0.956522
A	displayed	9	Bt247	1:50	clec-4(ok2050)	4	17	4	21	0.809524
A	displayed	9	Bt247	1:50	clec-4(ok2050)	5	16	4	20	0.8
A	displayed	9	Bt247	1:25	clec-4(ok2050)	1	13	5	18	0.722222
A	displayed	9	Bt247	1:25	clec-4(ok2050)	2	29	4	33	0.878788
A	displayed	9	Bt247	1:25	clec-4(ok2050)	3	11	6	17	0.647059
A	displayed	9	Bt247	1:25	clec-4(ok2050)	4	17	10	27	0.62963
A	displayed	9	Bt247	1:25	clec-4(ok2050)	5	21	3	24	0.875
A	displayed	9	Bt247	1:10	clec-4(ok2050)	1	14	16	30	0.466667
A	displayed	9	Bt247	1:10	clec-4(ok2050)	2	15	17	32	0.46875
A	displayed	9	Bt247	1:10	clec-4(ok2050)	3	15	10	25	0.6
A	displayed	9	Bt247	1:10	clec-4(ok2050)	4	14	15	29	0.482759
A	displayed	9	Bt247	1:10	clec-4(ok2050)	5	14	19	33	0.424242
A	displayed	9	Bt407	1:10	clec-4(ok2050)	1	29	0	29	1
A	displayed	9	Bt407	1:10	clec-4(ok2050)	2	34	0	34	1
A	displayed	9	Bt407	1:10	clec-4(ok2050)	3	29	0	29	1
A	displayed	9	Bt407	1:10	clec-4(ok2050)	4	31	0	31	1
A	displayed	9	Bt407	1:10	clec-4(ok2050)	5	25	0	25	1
A	displayed	10	Bt247	1:50	N2	1	31	0	31	1
A	displayed	10	Bt247	1:50	N2	2	21	0	21	1
A	displayed	10	Bt247	1:50	N2	3	28	0	28	1
A	displayed	10	Bt247	1:50	N2	4	34	3	37	0.918919
A	displayed	10	Bt247	1:50	N2	5	29	0	29	1
A	displayed	10	Bt247	1:25	N2	1	19	5	24	0.791667
A	displayed	10	Bt247	1:25	N2	2	30	8	38	0.789474
A	displayed	10	Bt247	1:25	N2	3	20	6	26	0.769231
A	displayed	10	Bt247	1:25	N2	4	25	4	29	0.862069
A	displayed	10	Bt247	1:25	N2	5	49	14	63	0.777778
A	displayed	10	Bt247	1:10	N2	1	21	20	41	0.512195
A	displayed	10	Bt247	1:10	N2	2	13	12	25	0.52
A	displayed	10	Bt247	1:10	N2	3	10	22	32	0.3125
A	displayed	10	Bt247	1:10	N2	4	5	18	23	0.217391
A	displayed	10	Bt247	1:10	N2	5	11	22	33	0.333333
A	displayed	10	Bt247	1:5	N2	1	10	21	31	0.322581
A	displayed	10	Bt247	1:5	N2	2	4	21	25	0.16
A	displayed	10	Bt247	1:5	N2	3	3	24	27	0.111111
A	displayed	10	Bt247	1:5	N2	4	12	84	96	0.125
A	displayed	10	Bt247	1:5	N2	5	2	26	28	0.0714286
A	displayed	10	Bt407	1:5	N2	1	46	0	46	1
A	displayed	10	Bt407	1:5	N2	2	28	0	28	1
A	displayed	10	Bt407	1:5	N2	3	31	0	31	1
A	displayed	10	Bt407	1:5	N2	4	31	0	31	1
A	displayed	10	Bt407	1:5	N2	5	36	0	36	1
A	displayed	10	Bt247	1:50	clec-4(ok2050)	1	26	0	26	1
A	displayed	10	Bt247	1:50	clec-4(ok2050)	2	20	3	23	0.869565
A	displayed	10	Bt247	1:50	clec-4(ok2050)	3	16	3	19	0.842105
A	displayed	10	Bt247	1:50	clec-4(ok2050)	4	19	2	21	0.904762
A	displayed	10	Bt247	1:50	clec-4(ok2050)	5	17	1	18	0.944444
A	displayed	10	Bt247	1:25	clec-4(ok2050)	1	25	0	25	1
A	displayed	10	Bt247	1:25	clec-4(ok2050)	2	18	1	19	0.947368
A	displayed	10	Bt247	1:25	clec-4(ok2050)	3	25	1	26	0.961538
A	displayed	10	Bt247	1:25	clec-4(ok2050)	4	18	3	21	0.857143
A	displayed	10	Bt247	1:25	clec-4(ok2050)	5	16	5	21	0.761905
A	displayed	10	Bt247	1:10	clec-4(ok2050)	1	16	10	26	0.615385
A	displayed	10	Bt247	1:10	clec-4(ok2050)	2	22	12	34	0.647059
A	displayed	10	Bt247	1:10	clec-4(ok2050)	3	9	2	11	0.818182
A	displayed	10	Bt247	1:10	clec-4(ok2050)	4	11	1	12	0.916667
A	displayed	10	Bt247	1:10	clec-4(ok2050)	5	12	3	15	0.8
A	displayed	10	Bt247	1:5	clec-4(ok2050)	1	9	16	25	0.36
A	displayed	10	Bt247	1:5	clec-4(ok2050)	2	5	18	23	0.217391
A	displayed	10	Bt247	1:5	clec-4(ok2050)	3	6	9	15	0.4
A	displayed	10	Bt247	1:5	clec-4(ok2050)	4	17	4	21	0.809524
A	displayed	10	Bt247	1:5	clec-4(ok2050)	5	16	12	28	0.571429
A	displayed	10	Bt407	1:5	clec-4(ok2050)	1	32	0	32	1
A	displayed	10	Bt407	1:5	clec-4(ok2050)	2	34	0	34	1
A	displayed	10	Bt407	1:5	clec-4(ok2050)	3	31	0	31	1
A	displayed	10	Bt407	1:5	clec-4(ok2050)	4	29	0	29	1
A	displayed	10	Bt407	1:5	clec-4(ok2050)	5	39	0	39	1
A	displayed	11	Bt247	1:10	clec-4(ok2050)	1	7	23	30	0.233333
A	displayed	11	Bt247	1:10	clec-4(ok2050)	2	7	21	28	0.25
A	displayed	11	Bt247	1:10	clec-4(ok2050)	3	8	21	29	0.275862
A	displayed	11	Bt247	1:10	clec-4(ok2050)	4	3	26	29	0.103448
A	displayed	11	Bt247	1:10	clec-4(ok2050)	5	25	4	29	0.862069
A	displayed	11	Bt247	1:25	clec-4(ok2050)	1	10	19	29	0.344828
A	displayed	11	Bt247	1:25	clec-4(ok2050)	2	11	17	28	0.392857
A	displayed	11	Bt247	1:25	clec-4(ok2050)	3	13	15	28	0.464286
A	displayed	11	Bt247	1:25	clec-4(ok2050)	4	14	14	28	0.5
A	displayed	11	Bt247	1:25	clec-4(ok2050)	5	16	12	28	0.571429
A	displayed	11	Bt247	1:50	clec-4(ok2050)	1	21	10	31	0.677419
A	displayed	11	Bt247	1:50	clec-4(ok2050)	2	21	7	28	0.75
A	displayed	11	Bt247	1:50	clec-4(ok2050)	3	18	12	30	0.6
A	displayed	11	Bt247	1:50	clec-4(ok2050)	4	22	5	27	0.814815
A	displayed	11	Bt247	1:50	clec-4(ok2050)	5	29	2	31	0.935484
A	displayed	11	Bt407	1:10	clec-4(ok2050)	1	23	0	23	1
A	displayed	11	Bt407	1:10	clec-4(ok2050)	2	31	0	31	1
A	displayed	11	Bt407	1:10	clec-4(ok2050)	3	30	1	31	0.967742
A	displayed	11	Bt407	1:10	clec-4(ok2050)	4	32	0	32	1
A	displayed	11	Bt407	1:10	clec-4(ok2050)	5	30	0	30	1
A	displayed	11	Bt247	1:10	N2	1	6	22	28	0.214286
A	displayed	11	Bt247	1:10	N2	2	10	20	30	0.333333
A	displayed	11	Bt247	1:10	N2	3	4	24	28	0.142857
A	displayed	11	Bt247	1:10	N2	4	4	21	25	0.16
A	displayed	11	Bt247	1:10	N2	5	5	23	28	0.178571
A	displayed	11	Bt247	1:25	N2	1	11	19	30	0.366667
A	displayed	11	Bt247	1:25	N2	2	18	11	29	0.62069
A	displayed	11	Bt247	1:25	N2	3	8	17	25	0.32
A	displayed	11	Bt247	1:25	N2	4	14	16	30	0.466667
A	displayed	11	Bt247	1:25	N2	5	12	15	27	0.444444
A	displayed	11	Bt247	1:50	N2	1	26	2	28	0.928571
A	displayed	11	Bt247	1:50	N2	2	20	9	29	0.689655
A	displayed	11	Bt247	1:50	N2	3	25	5	30	0.833333
A	displayed	11	Bt247	1:50	N2	4	17	11	28	0.607143
A	displayed	11	Bt247	1:50	N2	5	22	5	27	0.814815
A	displayed	11	Bt407	1:10	N2	1	30	0	30	1
A	displayed	11	Bt407	1:10	N2	2	30	0	30	1
A	displayed	11	Bt407	1:10	N2	3	28	0	28	1
A	displayed	11	Bt407	1:10	N2	4	29	0	29	1
A	displayed	11	Bt407	1:10	N2	5	30	0	30	1
A	displayed	12	Bt247	1:10	clec-4(ok2050)	1	9	20	29	0.310345
A	displayed	12	Bt247	1:10	clec-4(ok2050)	2	5	20	25	0.2
A	displayed	12	Bt247	1:10	clec-4(ok2050)	3	7	23	30	0.233333
A	displayed	12	Bt247	1:10	clec-4(ok2050)	4	3	24	27	0.111111
A	displayed	12	Bt247	1:10	clec-4(ok2050)	5	3	25	28	0.107143
A	displayed	12	Bt247	1:10	N2	1	1	29	30	0.0333333
A	displayed	12	Bt247	1:10	N2	2	2	28	30	0.0666667
A	displayed	12	Bt247	1:10	N2	3	5	29	34	0.147059
A	displayed	12	Bt247	1:10	N2	4	2	26	28	0.0714286
A	displayed	12	Bt247	1:10	N2	5	2	25	27	0.0740741
A	displayed	12	Bt247	1:100	clec-4(ok2050)	1	22	7	29	0.758621
A	displayed	12	Bt247	1:100	clec-4(ok2050)	2	27	3	30	0.9
A	displayed	12	Bt247	1:100	clec-4(ok2050)	3	27	3	30	0.9
A	displayed	12	Bt247	1:100	clec-4(ok2050)	4	30	1	31	0.967742
A	displayed	12	Bt247	1:100	clec-4(ok2050)	5	21	5	26	0.807692
A	displayed	12	Bt247	1:100	N2	1	25	2	27	0.925926
A	displayed	12	Bt247	1:100	N2	2	16	11	27	0.592593
A	displayed	12	Bt247	1:100	N2	3	22	6	28	0.785714
A	displayed	12	Bt247	1:100	N2	4	24	5	29	0.827586
A	displayed	12	Bt247	1:100	N2	5	27	3	30	0.9
A	displayed	12	Bt247	1:2	clec-4(ok2050)	1	1	16	17	0.0588235
A	displayed	12	Bt247	1:2	clec-4(ok2050)	2	5	25	30	0.166667
A	displayed	12	Bt247	1:2	clec-4(ok2050)	3	1	28	29	0.0344828
A	displayed	12	Bt247	1:2	clec-4(ok2050)	4	1	28	29	0.0344828
A	displayed	12	Bt247	1:2	clec-4(ok2050)	5	6	24	30	0.2
A	displayed	12	Bt247	1:2	N2	1	0	24	24	0
A	displayed	12	Bt247	1:2	N2	2	0	30	30	0
A	displayed	12	Bt247	1:2	N2	3	7	24	31	0.225806
A	displayed	12	Bt247	1:2	N2	4	0	28	28	0
A	displayed	12	Bt247	1:2	N2	5	4	24	28	0.142857
A	displayed	12	Bt247	1:200	clec-4(ok2050)	1	32	0	32	1
A	displayed	12	Bt247	1:200	clec-4(ok2050)	2	29	0	29	1
A	displayed	12	Bt247	1:200	clec-4(ok2050)	3	29	0	29	1
A	displayed	12	Bt247	1:200	clec-4(ok2050)	4	30	0	30	1
A	displayed	12	Bt247	1:200	clec-4(ok2050)	5	30	0	30	1
A	displayed	12	Bt247	1:200	N2	1	30	0	30	1
A	displayed	12	Bt247	1:200	N2	2	29	0	29	1
A	displayed	12	Bt247	1:200	N2	3	30	0	30	1
A	displayed	12	Bt247	1:200	N2	4	30	0	30	1
A	displayed	12	Bt247	1:200	N2	5	30	0	30	1
A	displayed	12	Bt247	1:50	clec-4(ok2050)	1	23	7	30	0.766667
A	displayed	12	Bt247	1:50	clec-4(ok2050)	2	21	8	29	0.724138
A	displayed	12	Bt247	1:50	clec-4(ok2050)	3	21	5	26	0.807692
A	displayed	12	Bt247	1:50	clec-4(ok2050)	4	21	9	30	0.7
A	displayed	12	Bt247	1:50	clec-4(ok2050)	5	19	11	30	0.633333
A	displayed	12	Bt247	1:50	N2	1	16	13	29	0.551724
A	displayed	12	Bt247	1:50	N2	2	10	21	31	0.322581
A	displayed	12	Bt247	1:50	N2	3	14	15	29	0.482759
A	displayed	12	Bt247	1:50	N2	4	13	15	28	0.464286
A	displayed	12	Bt247	1:50	N2	5	13	16	29	0.448276
A	displayed	12	Bt407	1:2	clec-4(ok2050)	1	30	0	30	1
A	displayed	12	Bt407	1:2	clec-4(ok2050)	2	29	0	29	1
A	displayed	12	Bt407	1:2	clec-4(ok2050)	3	30	0	30	1
A	displayed	12	Bt407	1:2	clec-4(ok2050)	4	30	0	30	1
A	displayed	12	Bt407	1:2	clec-4(ok2050)	5	30	0	30	1
A	displayed	12	Bt407	1:2	N2	1	28	1	29	0.965517
A	displayed	12	Bt407	1:2	N2	2	30	0	30	1
A	displayed	12	Bt407	1:2	N2	3	30	0	30	1
A	displayed	12	Bt407	1:2	N2	4	30	0	30	1
A	displayed	12	Bt407	1:2	N2	5	32	0	32	1

## Sheet: S4B_Table
data Fig S3C
graph	run	bacterial treatment	dilution Bt:OP50	worm strain	replicate	alive worms	dead worms	total number	proportion alive
displayed	1	Bt407	1:10	MY1122	1	29	1	30	0.97
displayed	1	Bt407	1:10	MY1122	2	29	0	29	1
displayed	1	Bt407	1:10	MY1122	3	26	1	27	0.96
displayed	1	Bt407	1:10	clec-4(ya1)	1	27	1	28	0.96
displayed	1	Bt407	1:10	clec-4(ya1)	2	29	0	29	1
displayed	1	Bt407	1:10	clec-4(ya1)	3	28	1	29	0.97
displayed	1	Bt407	1:10	clec-4(ya1)	4	30	4	34	0.88
displayed	1	Bt407	1:10	N2	1	24	3	27	0.89
displayed	1	Bt407	1:10	N2	2	25	3	28	0.89
displayed	1	Bt407	1:10	N2	3	31	1	32	0.97
displayed	1	Bt407	1:10	N2	4	32	0	32	1
displayed	1	Bt407	1:10	MY1121	1	28	2	30	0.93
displayed	1	Bt407	1:10	MY1121	2	25	0	25	1
displayed	1	Bt407	1:10	MY1121	3	29	0	29	1
displayed	1	Bt407	1:10	MY1121	4	30	0	30	1
displayed	1	Bt247	1:50	MY1122	1	27	0	27	1
displayed	1	Bt247	1:50	MY1122	2	24	2	26	0.92
displayed	1	Bt247	1:50	MY1122	3	23	3	26	0.88
displayed	1	Bt247	1:50	MY1122	4	22	1	23	0.96
displayed	1	Bt247	1:50	clec-4(ya1)	1	27	1	28	0.96
displayed	1	Bt247	1:50	clec-4(ya1)	2	29	2	31	0.94
displayed	1	Bt247	1:50	clec-4(ya1)	3	27	5	32	0.84
displayed	1	Bt247	1:50	clec-4(ya1)	4	24	6	30	0.8
displayed	1	Bt247	1:50	N2	1	27	3	30	0.9
displayed	1	Bt247	1:50	N2	2	21	9	30	0.7
displayed	1	Bt247	1:50	N2	3	20	8	28	0.71
displayed	1	Bt247	1:50	N2	4	27	2	29	0.93
displayed	1	Bt247	1:50	MY1121	1	31	1	32	0.97
displayed	1	Bt247	1:50	MY1121	2	26	3	29	0.9
displayed	1	Bt247	1:50	MY1121	3	21	4	25	0.84
displayed	1	Bt247	1:50	MY1121	4	21	6	27	0.78
displayed	1	Bt247	1:25	MY1122	1	20	6	26	0.77
displayed	1	Bt247	1:25	MY1122	2	18	9	27	0.67
displayed	1	Bt247	1:25	MY1122	3	17	9	26	0.65
displayed	1	Bt247	1:25	clec-4(ya1)	1	23	6	29	0.79
displayed	1	Bt247	1:25	clec-4(ya1)	2	23	5	28	0.82
displayed	1	Bt247	1:25	clec-4(ya1)	3	21	11	32	0.66
displayed	1	Bt247	1:25	clec-4(ya1)	4	22	9	31	0.71
displayed	1	Bt247	1:25	N2	1	24	4	28	0.86
displayed	1	Bt247	1:25	N2	2	14	10	24	0.58
displayed	1	Bt247	1:25	N2	3	13	11	24	0.54
displayed	1	Bt247	1:25	N2	4	15	10	25	0.6
displayed	1	Bt247	1:25	MY1121	1	16	10	26	0.62
displayed	1	Bt247	1:25	MY1121	2	16	10	26	0.62
displayed	1	Bt247	1:25	MY1121	3	20	10	30	0.67
displayed	1	Bt247	1:25	MY1121	4	20	8	28	0.71
displayed	1	Bt247	1:10	MY1122	1	11	10	21	0.52
displayed	1	Bt247	1:10	MY1122	2	13	16	29	0.45
displayed	1	Bt247	1:10	MY1122	3	8	22	30	0.27
displayed	1	Bt247	1:10	clec-4(ya1)	1	15	10	25	0.6
displayed	1	Bt247	1:10	clec-4(ya1)	2	19	10	29	0.66
displayed	1	Bt247	1:10	clec-4(ya1)	3	20	12	32	0.63
displayed	1	Bt247	1:10	clec-4(ya1)	4	14	16	30	0.47
displayed	1	Bt247	1:10	N2	1	2	28	30	0.07
displayed	1	Bt247	1:10	N2	2	7	20	27	0.26
displayed	1	Bt247	1:10	N2	3	11	16	27	0.41
displayed	1	Bt247	1:10	N2	4	18	10	28	0.64
displayed	1	Bt247	1:10	MY1121	1	8	15	23	0.35
displayed	1	Bt247	1:10	MY1121	2	14	13	27	0.52
displayed	1	Bt247	1:10	MY1121	3	12	15	27	0.44
displayed	1	Bt247	1:10	MY1121	4	14	13	27	0.52
additional	2	Bt407	1:10	clec-4(ya1)	3	30	0	30	1
additional	2	Bt407	1:10	clec-4(ya1)	1	30	0	30	1
additional	2	Bt407	1:10	clec-4(ya1)	4	31	0	31	1
additional	2	Bt407	1:10	clec-4(ya1)	2	29	0	29	1
additional	2	Bt407	1:10	MY1121	1	27	0	27	1
additional	2	Bt407	1:10	MY1121	3	29	0	29	1
additional	2	Bt407	1:10	MY1121	4	31	0	31	1
additional	2	Bt407	1:10	MY1121	2	30	0	30	1
additional	2	Bt407	1:10	MY1122	2	29	0	29	1
additional	2	Bt407	1:10	MY1122	3	23	3	26	0.88
additional	2	Bt407	1:10	MY1122	4	27	1	28	0.96
additional	2	Bt407	1:10	MY1122	1	16	0	16	1
additional	2	Bt407	1:10	N2	3	35	0	35	1
additional	2	Bt407	1:10	N2	1	30	0	30	1
additional	2	Bt407	1:10	N2	2	34	0	34	1
additional	2	Bt407	1:10	N2	4	28	0	28	1
additional	2	Bt247	1:50	clec-4(ya1)	4	22	9	31	0.71
additional	2	Bt247	1:50	clec-4(ya1)	2	23	2	25	0.92
additional	2	Bt247	1:50	clec-4(ya1)	3	27	1	28	0.96
additional	2	Bt247	1:50	clec-4(ya1)	1	30	0	30	1
additional	2	Bt247	1:50	MY1121	3	25	5	30	0.83
additional	2	Bt247	1:50	MY1121	1	16	11	27	0.59
additional	2	Bt247	1:50	MY1121	2	20	2	22	0.91
additional	2	Bt247	1:50	MY1121	4	24	6	30	0.8
additional	2	Bt247	1:50	MY1122	1	24	3	27	0.89
additional	2	Bt247	1:50	MY1122	4	26	3	29	0.9
additional	2	Bt247	1:50	MY1122	3	22	2	24	0.92
additional	2	Bt247	1:50	MY1122	2	25	3	28	0.89
additional	2	Bt247	1:50	N2	1	11	8	19	0.58
additional	2	Bt247	1:50	N2	4	16	6	22	0.73
additional	2	Bt247	1:50	N2	2	22	6	28	0.79
additional	2	Bt247	1:50	N2	3	17	6	23	0.74
additional	2	Bt247	1:25	clec-4(ya1)	2	11	15	26	0.42
additional	2	Bt247	1:25	clec-4(ya1)	1	28	2	30	0.93
additional	2	Bt247	1:25	clec-4(ya1)	4	16	13	29	0.55
additional	2	Bt247	1:25	MY1121	4	17	14	31	0.55
additional	2	Bt247	1:25	MY1121	3	22	9	31	0.71
additional	2	Bt247	1:25	MY1121	2	15	14	29	0.52
additional	2	Bt247	1:25	MY1121	1	21	12	33	0.64
additional	2	Bt247	1:25	MY1122	1	23	7	30	0.77
additional	2	Bt247	1:25	MY1122	4	24	6	30	0.8
additional	2	Bt247	1:25	MY1122	3	20	9	29	0.69
additional	2	Bt247	1:25	MY1122	2	14	11	25	0.56
additional	2	Bt247	1:25	N2	1	13	4	17	0.76
additional	2	Bt247	1:25	N2	2	13	13	26	0.5
additional	2	Bt247	1:25	N2	3	16	15	31	0.52
additional	2	Bt247	1:25	N2	4	20	11	31	0.65
additional	2	Bt247	1:10	clec-4(ya1)	2	20	12	32	0.63
additional	2	Bt247	1:10	clec-4(ya1)	1	15	13	28	0.54
additional	2	Bt247	1:10	clec-4(ya1)	3	18	11	29	0.62
additional	2	Bt247	1:10	clec-4(ya1)	4	10	18	28	0.36
additional	2	Bt247	1:10	MY1121	4	9	22	31	0.29
additional	2	Bt247	1:10	MY1121	2	4	27	31	0.13
additional	2	Bt247	1:10	MY1121	3	12	16	28	0.43
additional	2	Bt247	1:10	MY1121	3	7	17	24	0.29
additional	2	Bt247	1:10	MY1121	1	6	24	30	0.2
additional	2	Bt247	1:10	MY1122	3	7	25	32	0.22
additional	2	Bt247	1:10	MY1122	4	7	20	27	0.26
additional	2	Bt247	1:10	MY1122	2	10	16	26	0.38
additional	2	Bt247	1:10	MY1122	1	6	24	30	0.2
additional	2	Bt247	1:10	N2	1	5	17	22	0.23
additional	2	Bt247	1:10	N2	3	4	26	30	0.13
additional	2	Bt247	1:10	N2	2	7	16	23	0.3
additional	2	Bt247	1:10	N2	4	6	22	28	0.21

## Sheet: S4C_Table
data Fig S4A and S4B
Fig S4	graph	run	time (d)	bacterial treatment	worm strain	replicate	status
A	displayed	2	2	OP50	clec-4(ok2050)	1	1
A	displayed	2	3	OP50	clec-4(ok2050)	1	1
A	displayed	2	3	OP50	clec-4(ok2050)	1	0
A	displayed	2	4	OP50	clec-4(ok2050)	1	1
A	displayed	2	4	OP50	clec-4(ok2050)	1	1
A	displayed	2	4	OP50	clec-4(ok2050)	1	1
A	displayed	2	5	OP50	clec-4(ok2050)	1	1
A	displayed	2	5	OP50	clec-4(ok2050)	1	1
A	displayed	2	5	OP50	clec-4(ok2050)	1	1
A	displayed	2	5	OP50	clec-4(ok2050)	1	1
A	displayed	2	5	OP50	clec-4(ok2050)	1	0
A	displayed	2	6	OP50	clec-4(ok2050)	1	1
A	displayed	2	6	OP50	clec-4(ok2050)	1	1
A	displayed	2	7	OP50	clec-4(ok2050)	1	1
A	displayed	2	8	OP50	clec-4(ok2050)	1	1
A	displayed	2	8	OP50	clec-4(ok2050)	1	1
A	displayed	2	8	OP50	clec-4(ok2050)	1	0
A	displayed	2	10	OP50	clec-4(ok2050)	1	1
A	displayed	2	10	OP50	clec-4(ok2050)	1	1
A	displayed	2	11	OP50	clec-4(ok2050)	1	1
A	displayed	2	13	OP50	clec-4(ok2050)	1	1
A	displayed	2	13	OP50	clec-4(ok2050)	1	1
A	displayed	2	14	OP50	clec-4(ok2050)	1	1
A	displayed	2	14	OP50	clec-4(ok2050)	1	1
A	displayed	2	16	OP50	clec-4(ok2050)	1	1
A	displayed	2	17	OP50	clec-4(ok2050)	1	1
A	displayed	2	18	OP50	clec-4(ok2050)	1	1
A	displayed	2	19	OP50	clec-4(ok2050)	1	1
A	displayed	2	22	OP50	clec-4(ok2050)	1	1
A	displayed	2	3	OP50	clec-4(ok2050)	2	1
A	displayed	2	3	OP50	clec-4(ok2050)	2	1
A	displayed	2	3	OP50	clec-4(ok2050)	2	0
A	displayed	2	3	OP50	clec-4(ok2050)	2	0
A	displayed	2	3	OP50	clec-4(ok2050)	2	0
A	displayed	2	3	OP50	clec-4(ok2050)	2	0
A	displayed	2	4	OP50	clec-4(ok2050)	2	1
A	displayed	2	4	OP50	clec-4(ok2050)	2	1
A	displayed	2	4	OP50	clec-4(ok2050)	2	1
A	displayed	2	4	OP50	clec-4(ok2050)	2	1
A	displayed	2	4	OP50	clec-4(ok2050)	2	1
A	displayed	2	5	OP50	clec-4(ok2050)	2	1
A	displayed	2	6	OP50	clec-4(ok2050)	2	1
A	displayed	2	6	OP50	clec-4(ok2050)	2	1
A	displayed	2	7	OP50	clec-4(ok2050)	2	1
A	displayed	2	8	OP50	clec-4(ok2050)	2	1
A	displayed	2	8	OP50	clec-4(ok2050)	2	1
A	displayed	2	8	OP50	clec-4(ok2050)	2	1
A	displayed	2	9	OP50	clec-4(ok2050)	2	1
A	displayed	2	9	OP50	clec-4(ok2050)	2	1
A	displayed	2	9	OP50	clec-4(ok2050)	2	1
A	displayed	2	10	OP50	clec-4(ok2050)	2	1
A	displayed	2	10	OP50	clec-4(ok2050)	2	1
A	displayed	2	11	OP50	clec-4(ok2050)	2	1
A	displayed	2	12	OP50	clec-4(ok2050)	2	1
A	displayed	2	12	OP50	clec-4(ok2050)	2	1
A	displayed	2	12	OP50	clec-4(ok2050)	2	1
A	displayed	2	13	OP50	clec-4(ok2050)	2	1
A	displayed	2	13	OP50	clec-4(ok2050)	2	1
A	displayed	2	15	OP50	clec-4(ok2050)	2	1
A	displayed	2	1	OP50	clec-4(ok2050)	3	1
A	displayed	2	2	OP50	clec-4(ok2050)	3	1
A	displayed	2	3	OP50	clec-4(ok2050)	3	1
A	displayed	2	3	OP50	clec-4(ok2050)	3	1
A	displayed	2	3	OP50	clec-4(ok2050)	3	0
A	displayed	2	4	OP50	clec-4(ok2050)	3	1
A	displayed	2	4	OP50	clec-4(ok2050)	3	1
A	displayed	2	4	OP50	clec-4(ok2050)	3	0
A	displayed	2	5	OP50	clec-4(ok2050)	3	1
A	displayed	2	5	OP50	clec-4(ok2050)	3	1
A	displayed	2	6	OP50	clec-4(ok2050)	3	1
A	displayed	2	6	OP50	clec-4(ok2050)	3	1
A	displayed	2	6	OP50	clec-4(ok2050)	3	1
A	displayed	2	6	OP50	clec-4(ok2050)	3	1
A	displayed	2	6	OP50	clec-4(ok2050)	3	1
A	displayed	2	6	OP50	clec-4(ok2050)	3	1
A	displayed	2	7	OP50	clec-4(ok2050)	3	1
A	displayed	2	7	OP50	clec-4(ok2050)	3	1
A	displayed	2	7	OP50	clec-4(ok2050)	3	1
A	displayed	2	8	OP50	clec-4(ok2050)	3	1
A	displayed	2	8	OP50	clec-4(ok2050)	3	1
A	displayed	2	9	OP50	clec-4(ok2050)	3	1
A	displayed	2	9	OP50	clec-4(ok2050)	3	1
A	displayed	2	9	OP50	clec-4(ok2050)	3	1
A	displayed	2	10	OP50	clec-4(ok2050)	3	1
A	displayed	2	12	OP50	clec-4(ok2050)	3	1
A	displayed	2	12	OP50	clec-4(ok2050)	3	1
A	displayed	2	12	OP50	clec-4(ok2050)	3	1
A	displayed	2	17	OP50	clec-4(ok2050)	3	1
A	displayed	2	18	OP50	clec-4(ok2050)	3	1
A	displayed	2	1	OP50	clec-4(ok2050)	4	1
A	displayed	2	2	OP50	clec-4(ok2050)	4	1
A	displayed	2	3	OP50	clec-4(ok2050)	4	1
A	displayed	2	3	OP50	clec-4(ok2050)	4	1
A	displayed	2	4	OP50	clec-4(ok2050)	4	1
A	displayed	2	4	OP50	clec-4(ok2050)	4	1
A	displayed	2	4	OP50	clec-4(ok2050)	4	1
A	displayed	2	4	OP50	clec-4(ok2050)	4	1
A	displayed	2	4	OP50	clec-4(ok2050)	4	0
A	displayed	2	5	OP50	clec-4(ok2050)	4	1
A	displayed	2	5	OP50	clec-4(ok2050)	4	1
A	displayed	2	6	OP50	clec-4(ok2050)	4	1
A	displayed	2	6	OP50	clec-4(ok2050)	4	1
A	displayed	2	6	OP50	clec-4(ok2050)	4	1
A	displayed	2	7	OP50	clec-4(ok2050)	4	1
A	displayed	2	7	OP50	clec-4(ok2050)	4	1
A	displayed	2	7	OP50	clec-4(ok2050)	4	1
A	displayed	2	8	OP50	clec-4(ok2050)	4	1
A	displayed	2	8	OP50	clec-4(ok2050)	4	1
A	displayed	2	8	OP50	clec-4(ok2050)	4	1
A	displayed	2	9	OP50	clec-4(ok2050)	4	1
A	displayed	2	9	OP50	clec-4(ok2050)	4	1
A	displayed	2	11	OP50	clec-4(ok2050)	4	1
A	displayed	2	11	OP50	clec-4(ok2050)	4	1
A	displayed	2	11	OP50	clec-4(ok2050)	4	1
A	displayed	2	12	OP50	clec-4(ok2050)	4	1
A	displayed	2	13	OP50	clec-4(ok2050)	4	1
A	displayed	2	13	OP50	clec-4(ok2050)	4	1
A	displayed	2	14	OP50	clec-4(ok2050)	4	1
A	displayed	2	15	OP50	clec-4(ok2050)	4	1
A	displayed	2	2	OP50	clec-4(ok2050)	5	1
A	displayed	2	2	OP50	clec-4(ok2050)	5	0
A	displayed	2	3	OP50	clec-4(ok2050)	5	1
A	displayed	2	4	OP50	clec-4(ok2050)	5	1
A	displayed	2	4	OP50	clec-4(ok2050)	5	0
A	displayed	2	4	OP50	clec-4(ok2050)	5	0
A	displayed	2	4	OP50	clec-4(ok2050)	5	0
A	displayed	2	4	OP50	clec-4(ok2050)	5	0
A	displayed	2	4	OP50	clec-4(ok2050)	5	0
A	displayed	2	5	OP50	clec-4(ok2050)	5	1
A	displayed	2	5	OP50	clec-4(ok2050)	5	0
A	displayed	2	6	OP50	clec-4(ok2050)	5	1
A	displayed	2	6	OP50	clec-4(ok2050)	5	1
A	displayed	2	6	OP50	clec-4(ok2050)	5	1
A	displayed	2	6	OP50	clec-4(ok2050)	5	1
A	displayed	2	7	OP50	clec-4(ok2050)	5	1
A	displayed	2	7	OP50	clec-4(ok2050)	5	1
A	displayed	2	7	OP50	clec-4(ok2050)	5	1
A	displayed	2	9	OP50	clec-4(ok2050)	5	1
A	displayed	2	10	OP50	clec-4(ok2050)	5	1
A	displayed	2	11	OP50	clec-4(ok2050)	5	1
A	displayed	2	12	OP50	clec-4(ok2050)	5	1
A	displayed	2	12	OP50	clec-4(ok2050)	5	1
A	displayed	2	12	OP50	clec-4(ok2050)	5	1
A	displayed	2	13	OP50	clec-4(ok2050)	5	1
A	displayed	2	15	OP50	clec-4(ok2050)	5	1
A	displayed	2	16	OP50	clec-4(ok2050)	5	1
A	displayed	2	16	OP50	clec-4(ok2050)	5	1
A	displayed	2	16	OP50	clec-4(ok2050)	5	1
A	displayed	2	18	OP50	clec-4(ok2050)	5	1
A	displayed	2	2	OP50	clec-4(ya1)	1	1
A	displayed	2	2	OP50	clec-4(ya1)	1	0
A	displayed	2	2	OP50	clec-4(ya1)	1	0
A	displayed	2	3	OP50	clec-4(ya1)	1	1
A	displayed	2	3	OP50	clec-4(ya1)	1	1
A	displayed	2	3	OP50	clec-4(ya1)	1	0
A	displayed	2	5	OP50	clec-4(ya1)	1	0
A	displayed	2	5	OP50	clec-4(ya1)	1	0
A	displayed	2	6	OP50	clec-4(ya1)	1	1
A	displayed	2	6	OP50	clec-4(ya1)	1	1
A	displayed	2	6	OP50	clec-4(ya1)	1	1
A	displayed	2	6	OP50	clec-4(ya1)	1	1
A	displayed	2	7	OP50	clec-4(ya1)	1	1
A	displayed	2	7	OP50	clec-4(ya1)	1	1
A	displayed	2	7	OP50	clec-4(ya1)	1	1
A	displayed	2	7	OP50	clec-4(ya1)	1	1
A	displayed	2	7	OP50	clec-4(ya1)	1	1
A	displayed	2	8	OP50	clec-4(ya1)	1	1
A	displayed	2	9	OP50	clec-4(ya1)	1	1
A	displayed	2	10	OP50	clec-4(ya1)	1	1
A	displayed	2	10	OP50	clec-4(ya1)	1	1
A	displayed	2	10	OP50	clec-4(ya1)	1	1
A	displayed	2	11	OP50	clec-4(ya1)	1	1
A	displayed	2	11	OP50	clec-4(ya1)	1	1
A	displayed	2	11	OP50	clec-4(ya1)	1	1
A	displayed	2	12	OP50	clec-4(ya1)	1	1
A	displayed	2	13	OP50	clec-4(ya1)	1	1
A	displayed	2	16	OP50	clec-4(ya1)	1	1
A	displayed	2	18	OP50	clec-4(ya1)	1	1
A	displayed	2	19	OP50	clec-4(ya1)	1	1
A	displayed	2	2	OP50	clec-4(ya1)	2	1
A	displayed	2	2	OP50	clec-4(ya1)	2	1
A	displayed	2	2	OP50	clec-4(ya1)	2	1
A	displayed	2	4	OP50	clec-4(ya1)	2	1
A	displayed	2	4	OP50	clec-4(ya1)	2	1
A	displayed	2	4	OP50	clec-4(ya1)	2	1
A	displayed	2	4	OP50	clec-4(ya1)	2	1
A	displayed	2	5	OP50	clec-4(ya1)	2	1
A	displayed	2	6	OP50	clec-4(ya1)	2	1
A	displayed	2	6	OP50	clec-4(ya1)	2	1
A	displayed	2	6	OP50	clec-4(ya1)	2	1
A	displayed	2	7	OP50	clec-4(ya1)	2	0
A	displayed	2	8	OP50	clec-4(ya1)	2	1
A	displayed	2	8	OP50	clec-4(ya1)	2	1
A	displayed	2	8	OP50	clec-4(ya1)	2	1
A	displayed	2	8	OP50	clec-4(ya1)	2	1
A	displayed	2	8	OP50	clec-4(ya1)	2	1
A	displayed	2	9	OP50	clec-4(ya1)	2	1
A	displayed	2	9	OP50	clec-4(ya1)	2	1
A	displayed	2	9	OP50	clec-4(ya1)	2	1
A	displayed	2	10	OP50	clec-4(ya1)	2	1
A	displayed	2	10	OP50	clec-4(ya1)	2	1
A	displayed	2	10	OP50	clec-4(ya1)	2	1
A	displayed	2	11	OP50	clec-4(ya1)	2	1
A	displayed	2	11	OP50	clec-4(ya1)	2	1
A	displayed	2	15	OP50	clec-4(ya1)	2	1
A	displayed	2	15	OP50	clec-4(ya1)	2	1
A	displayed	2	17	OP50	clec-4(ya1)	2	1
A	displayed	2	19	OP50	clec-4(ya1)	2	1
A	displayed	2	19	OP50	clec-4(ya1)	2	1
A	displayed	2	2	OP50	clec-4(ya1)	3	0
A	displayed	2	2	OP50	clec-4(ya1)	3	0
A	displayed	2	2	OP50	clec-4(ya1)	3	0
A	displayed	2	3	OP50	clec-4(ya1)	3	1
A	displayed	2	3	OP50	clec-4(ya1)	3	1
A	displayed	2	3	OP50	clec-4(ya1)	3	0
A	displayed	2	3	OP50	clec-4(ya1)	3	0
A	displayed	2	4	OP50	clec-4(ya1)	3	1
A	displayed	2	4	OP50	clec-4(ya1)	3	1
A	displayed	2	5	OP50	clec-4(ya1)	3	1
A	displayed	2	5	OP50	clec-4(ya1)	3	1
A	displayed	2	6	OP50	clec-4(ya1)	3	1
A	displayed	2	6	OP50	clec-4(ya1)	3	1
A	displayed	2	7	OP50	clec-4(ya1)	3	1
A	displayed	2	7	OP50	clec-4(ya1)	3	1
A	displayed	2	9	OP50	clec-4(ya1)	3	1
A	displayed	2	9	OP50	clec-4(ya1)	3	1
A	displayed	2	9	OP50	clec-4(ya1)	3	1
A	displayed	2	10	OP50	clec-4(ya1)	3	1
A	displayed	2	11	OP50	clec-4(ya1)	3	1
A	displayed	2	11	OP50	clec-4(ya1)	3	1
A	displayed	2	11	OP50	clec-4(ya1)	3	1
A	displayed	2	12	OP50	clec-4(ya1)	3	1
A	displayed	2	12	OP50	clec-4(ya1)	3	1
A	displayed	2	12	OP50	clec-4(ya1)	3	1
A	displayed	2	12	OP50	clec-4(ya1)	3	1
A	displayed	2	14	OP50	clec-4(ya1)	3	1
A	displayed	2	16	OP50	clec-4(ya1)	3	1
A	displayed	2	17	OP50	clec-4(ya1)	3	1
A	displayed	2	17	OP50	clec-4(ya1)	3	1
A	displayed	2	3	OP50	clec-4(ya1)	4	1
A	displayed	2	3	OP50	clec-4(ya1)	4	1
A	displayed	2	3	OP50	clec-4(ya1)	4	1
A	displayed	2	3	OP50	clec-4(ya1)	4	1
A	displayed	2	3	OP50	clec-4(ya1)	4	0
A	displayed	2	4	OP50	clec-4(ya1)	4	1
A	displayed	2	4	OP50	clec-4(ya1)	4	1
A	displayed	2	4	OP50	clec-4(ya1)	4	0
A	displayed	2	4	OP50	clec-4(ya1)	4	0
A	displayed	2	5	OP50	clec-4(ya1)	4	1
A	displayed	2	5	OP50	clec-4(ya1)	4	1
A	displayed	2	5	OP50	clec-4(ya1)	4	0
A	displayed	2	7	OP50	clec-4(ya1)	4	1
A	displayed	2	7	OP50	clec-4(ya1)	4	1
A	displayed	2	8	OP50	clec-4(ya1)	4	1
A	displayed	2	8	OP50	clec-4(ya1)	4	1
A	displayed	2	8	OP50	clec-4(ya1)	4	1
A	displayed	2	8	OP50	clec-4(ya1)	4	0
A	displayed	2	9	OP50	clec-4(ya1)	4	1
A	displayed	2	9	OP50	clec-4(ya1)	4	1
A	displayed	2	9	OP50	clec-4(ya1)	4	1
A	displayed	2	11	OP50	clec-4(ya1)	4	1
A	displayed	2	11	OP50	clec-4(ya1)	4	1
A	displayed	2	14	OP50	clec-4(ya1)	4	1
A	displayed	2	15	OP50	clec-4(ya1)	4	1
A	displayed	2	16	OP50	clec-4(ya1)	4	1
A	displayed	2	17	OP50	clec-4(ya1)	4	1
A	displayed	2	20	OP50	clec-4(ya1)	4	1
A	displayed	2	2	OP50	clec-4(ya1)	5	1
A	displayed	2	2	OP50	clec-4(ya1)	5	1
A	displayed	2	2	OP50	clec-4(ya1)	5	0
A	displayed	2	3	OP50	clec-4(ya1)	5	1
A	displayed	2	3	OP50	clec-4(ya1)	5	1
A	displayed	2	3	OP50	clec-4(ya1)	5	0
A	displayed	2	3	OP50	clec-4(ya1)	5	0
A	displayed	2	4	OP50	clec-4(ya1)	5	1
A	displayed	2	4	OP50	clec-4(ya1)	5	1
A	displayed	2	4	OP50	clec-4(ya1)	5	0
A	displayed	2	5	OP50	clec-4(ya1)	5	1
A	displayed	2	5	OP50	clec-4(ya1)	5	1
A	displayed	2	5	OP50	clec-4(ya1)	5	1
A	displayed	2	6	OP50	clec-4(ya1)	5	1
A	displayed	2	6	OP50	clec-4(ya1)	5	1
A	displayed	2	6	OP50	clec-4(ya1)	5	1
A	displayed	2	7	OP50	clec-4(ya1)	5	1
A	displayed	2	7	OP50	clec-4(ya1)	5	1
A	displayed	2	7	OP50	clec-4(ya1)	5	1
A	displayed	2	7	OP50	clec-4(ya1)	5	1
A	displayed	2	7	OP50	clec-4(ya1)	5	1
A	displayed	2	8	OP50	clec-4(ya1)	5	1
A	displayed	2	8	OP50	clec-4(ya1)	5	1
A	displayed	2	11	OP50	clec-4(ya1)	5	1
A	displayed	2	12	OP50	clec-4(ya1)	5	1
A	displayed	2	13	OP50	clec-4(ya1)	5	1
A	displayed	2	15	OP50	clec-4(ya1)	5	1
A	displayed	2	15	OP50	clec-4(ya1)	5	1
A	displayed	2	15	OP50	clec-4(ya1)	5	1
A	displayed	2	17	OP50	clec-4(ya1)	5	1
A	displayed	2	2	OP50	N2	1	1
A	displayed	2	2	OP50	N2	1	1
A	displayed	2	3	OP50	N2	1	1
A	displayed	2	3	OP50	N2	1	1
A	displayed	2	3	OP50	N2	1	1
A	displayed	2	4	OP50	N2	1	1
A	displayed	2	4	OP50	N2	1	1
A	displayed	2	4	OP50	N2	1	1
A	displayed	2	5	OP50	N2	1	1
A	displayed	2	5	OP50	N2	1	1
A	displayed	2	5	OP50	N2	1	1
A	displayed	2	5	OP50	N2	1	1
A	displayed	2	6	OP50	N2	1	1
A	displayed	2	6	OP50	N2	1	1
A	displayed	2	6	OP50	N2	1	1
A	displayed	2	7	OP50	N2	1	1
A	displayed	2	7	OP50	N2	1	1
A	displayed	2	7	OP50	N2	1	1
A	displayed	2	7	OP50	N2	1	1
A	displayed	2	7	OP50	N2	1	0
A	displayed	2	9	OP50	N2	1	1
A	displayed	2	9	OP50	N2	1	1
A	displayed	2	10	OP50	N2	1	1
A	displayed	2	12	OP50	N2	1	1
A	displayed	2	13	OP50	N2	1	1
A	displayed	2	17	OP50	N2	1	1
A	displayed	2	1	OP50	N2	2	1
A	displayed	2	2	OP50	N2	2	1
A	displayed	2	2	OP50	N2	2	0
A	displayed	2	2	OP50	N2	2	0
A	displayed	2	3	OP50	N2	2	1
A	displayed	2	3	OP50	N2	2	1
A	displayed	2	3	OP50	N2	2	1
A	displayed	2	4	OP50	N2	2	1
A	displayed	2	6	OP50	N2	2	1
A	displayed	2	6	OP50	N2	2	1
A	displayed	2	6	OP50	N2	2	1
A	displayed	2	6	OP50	N2	2	1
A	displayed	2	6	OP50	N2	2	1
A	displayed	2	7	OP50	N2	2	1
A	displayed	2	7	OP50	N2	2	1
A	displayed	2	7	OP50	N2	2	0
A	displayed	2	8	OP50	N2	2	1
A	displayed	2	8	OP50	N2	2	1
A	displayed	2	9	OP50	N2	2	1
A	displayed	2	9	OP50	N2	2	1
A	displayed	2	12	OP50	N2	2	1
A	displayed	2	16	OP50	N2	2	1
A	displayed	2	17	OP50	N2	2	1
A	displayed	2	18	OP50	N2	2	1
A	displayed	2	18	OP50	N2	2	1
A	displayed	2	20	OP50	N2	2	1
A	displayed	2	1	OP50	N2	3	1
A	displayed	2	2	OP50	N2	3	1
A	displayed	2	2	OP50	N2	3	1
A	displayed	2	2	OP50	N2	3	1
A	displayed	2	2	OP50	N2	3	1
A	displayed	2	2	OP50	N2	3	0
A	displayed	2	2	OP50	N2	3	0
A	displayed	2	2	OP50	N2	3	0
A	displayed	2	2	OP50	N2	3	0
A	displayed	2	3	OP50	N2	3	1
A	displayed	2	3	OP50	N2	3	1
A	displayed	2	3	OP50	N2	3	1
A	displayed	2	3	OP50	N2	3	0
A	displayed	2	3	OP50	N2	3	0
A	displayed	2	4	OP50	N2	3	1
A	displayed	2	4	OP50	N2	3	1
A	displayed	2	4	OP50	N2	3	0
A	displayed	2	5	OP50	N2	3	1
A	displayed	2	5	OP50	N2	3	1
A	displayed	2	6	OP50	N2	3	1
A	displayed	2	6	OP50	N2	3	1
A	displayed	2	7	OP50	N2	3	1
A	displayed	2	8	OP50	N2	3	1
A	displayed	2	8	OP50	N2	3	1
A	displayed	2	9	OP50	N2	3	1
A	displayed	2	12	OP50	N2	3	1
A	displayed	2	16	OP50	N2	3	1
A	displayed	2	2	OP50	N2	4	0
A	displayed	2	3	OP50	N2	4	1
A	displayed	2	3	OP50	N2	4	1
A	displayed	2	3	OP50	N2	4	0
A	displayed	2	3	OP50	N2	4	0
A	displayed	2	4	OP50	N2	4	1
A	displayed	2	4	OP50	N2	4	0
A	displayed	2	4	OP50	N2	4	0
A	displayed	2	5	OP50	N2	4	1
A	displayed	2	5	OP50	N2	4	0
A	displayed	2	6	OP50	N2	4	1
A	displayed	2	6	OP50	N2	4	0
A	displayed	2	7	OP50	N2	4	1
A	displayed	2	7	OP50	N2	4	1
A	displayed	2	7	OP50	N2	4	1
A	displayed	2	8	OP50	N2	4	1
A	displayed	2	8	OP50	N2	4	1
A	displayed	2	9	OP50	N2	4	1
A	displayed	2	9	OP50	N2	4	1
A	displayed	2	9	OP50	N2	4	1
A	displayed	2	9	OP50	N2	4	1
A	displayed	2	9	OP50	N2	4	1
A	displayed	2	9	OP50	N2	4	1
A	displayed	2	10	OP50	N2	4	1
A	displayed	2	11	OP50	N2	4	1
A	displayed	2	11	OP50	N2	4	1
A	displayed	2	13	OP50	N2	4	1
A	displayed	2	13	OP50	N2	4	1
A	displayed	2	15	OP50	N2	4	1
A	displayed	2	20	OP50	N2	4	1
A	displayed	2	2	OP50	N2	5	1
A	displayed	2	2	OP50	N2	5	0
A	displayed	2	3	OP50	N2	5	1
A	displayed	2	3	OP50	N2	5	0
A	displayed	2	4	OP50	N2	5	1
A	displayed	2	4	OP50	N2	5	1
A	displayed	2	4	OP50	N2	5	1
A	displayed	2	4	OP50	N2	5	0
A	displayed	2	5	OP50	N2	5	1
A	displayed	2	5	OP50	N2	5	1
A	displayed	2	5	OP50	N2	5	1
A	displayed	2	5	OP50	N2	5	1
A	displayed	2	5	OP50	N2	5	1
A	displayed	2	5	OP50	N2	5	1
A	displayed	2	5	OP50	N2	5	0
A	displayed	2	6	OP50	N2	5	1
A	displayed	2	6	OP50	N2	5	1
A	displayed	2	6	OP50	N2	5	1
A	displayed	2	6	OP50	N2	5	1
A	displayed	2	8	OP50	N2	5	1
A	displayed	2	8	OP50	N2	5	1
A	displayed	2	8	OP50	N2	5	1
A	displayed	2	9	OP50	N2	5	1
A	displayed	2	10	OP50	N2	5	1
A	displayed	2	12	OP50	N2	5	1
A	displayed	2	13	OP50	N2	5	1
A	displayed	2	15	OP50	N2	5	1
A	displayed	2	15	OP50	N2	5	1
A	displayed	2	16	OP50	N2	5	1
A	displayed	2	17	OP50	N2	5	1
B	displayed	3	1	OP50	clec-4(ok2050)	1	1
B	displayed	3	3	OP50	clec-4(ok2050)	1	1
B	displayed	3	3	OP50	clec-4(ok2050)	1	1
B	displayed	3	4	OP50	clec-4(ok2050)	1	1
B	displayed	3	4	OP50	clec-4(ok2050)	1	0
B	displayed	3	7	OP50	clec-4(ok2050)	1	1
B	displayed	3	8	OP50	clec-4(ok2050)	1	1
B	displayed	3	8	OP50	clec-4(ok2050)	1	1
B	displayed	3	10	OP50	clec-4(ok2050)	1	1
B	displayed	3	10	OP50	clec-4(ok2050)	1	1
B	displayed	3	10	OP50	clec-4(ok2050)	1	1
B	displayed	3	10	OP50	clec-4(ok2050)	1	1
B	displayed	3	10	OP50	clec-4(ok2050)	1	1
B	displayed	3	11	OP50	clec-4(ok2050)	1	1
B	displayed	3	11	OP50	clec-4(ok2050)	1	1
B	displayed	3	12	OP50	clec-4(ok2050)	1	1
B	displayed	3	12	OP50	clec-4(ok2050)	1	1
B	displayed	3	12	OP50	clec-4(ok2050)	1	1
B	displayed	3	13	OP50	clec-4(ok2050)	1	1
B	displayed	3	13	OP50	clec-4(ok2050)	1	1
B	displayed	3	13	OP50	clec-4(ok2050)	1	1
B	displayed	3	14	OP50	clec-4(ok2050)	1	1
B	displayed	3	14	OP50	clec-4(ok2050)	1	1
B	displayed	3	14	OP50	clec-4(ok2050)	1	1
B	displayed	3	14	OP50	clec-4(ok2050)	1	1
B	displayed	3	14	OP50	clec-4(ok2050)	1	1
B	displayed	3	15	OP50	clec-4(ok2050)	1	1
B	displayed	3	16	OP50	clec-4(ok2050)	1	1
B	displayed	3	18	OP50	clec-4(ok2050)	1	1
B	displayed	3	1	OP50	clec-4(ok2050)	2	1
B	displayed	3	1	OP50	clec-4(ok2050)	2	1
B	displayed	3	3	OP50	clec-4(ok2050)	2	1
B	displayed	3	4	OP50	clec-4(ok2050)	2	0
B	displayed	3	4	OP50	clec-4(ok2050)	2	0
B	displayed	3	5	OP50	clec-4(ok2050)	2	1
B	displayed	3	6	OP50	clec-4(ok2050)	2	0
B	displayed	3	7	OP50	clec-4(ok2050)	2	1
B	displayed	3	8	OP50	clec-4(ok2050)	2	1
B	displayed	3	8	OP50	clec-4(ok2050)	2	1
B	displayed	3	9	OP50	clec-4(ok2050)	2	1
B	displayed	3	10	OP50	clec-4(ok2050)	2	1
B	displayed	3	10	OP50	clec-4(ok2050)	2	1
B	displayed	3	12	OP50	clec-4(ok2050)	2	1
B	displayed	3	12	OP50	clec-4(ok2050)	2	1
B	displayed	3	12	OP50	clec-4(ok2050)	2	1
B	displayed	3	12	OP50	clec-4(ok2050)	2	1
B	displayed	3	13	OP50	clec-4(ok2050)	2	1
B	displayed	3	13	OP50	clec-4(ok2050)	2	1
B	displayed	3	14	OP50	clec-4(ok2050)	2	1
B	displayed	3	15	OP50	clec-4(ok2050)	2	1
B	displayed	3	15	OP50	clec-4(ok2050)	2	1
B	displayed	3	16	OP50	clec-4(ok2050)	2	1
B	displayed	3	16	OP50	clec-4(ok2050)	2	1
B	displayed	3	16	OP50	clec-4(ok2050)	2	1
B	displayed	3	16	OP50	clec-4(ok2050)	2	0
B	displayed	3	18	OP50	clec-4(ok2050)	2	1
B	displayed	3	20	OP50	clec-4(ok2050)	2	1
B	displayed	3	2	OP50	clec-4(ok2050)	3	1
B	displayed	3	3	OP50	clec-4(ok2050)	3	0
B	displayed	3	4	OP50	clec-4(ok2050)	3	1
B	displayed	3	4	OP50	clec-4(ok2050)	3	1
B	displayed	3	4	OP50	clec-4(ok2050)	3	1
B	displayed	3	4	OP50	clec-4(ok2050)	3	1
B	displayed	3	5	OP50	clec-4(ok2050)	3	1
B	displayed	3	5	OP50	clec-4(ok2050)	3	0
B	displayed	3	7	OP50	clec-4(ok2050)	3	1
B	displayed	3	7	OP50	clec-4(ok2050)	3	1
B	displayed	3	8	OP50	clec-4(ok2050)	3	1
B	displayed	3	9	OP50	clec-4(ok2050)	3	1
B	displayed	3	10	OP50	clec-4(ok2050)	3	1
B	displayed	3	11	OP50	clec-4(ok2050)	3	1
B	displayed	3	11	OP50	clec-4(ok2050)	3	1
B	displayed	3	11	OP50	clec-4(ok2050)	3	1
B	displayed	3	12	OP50	clec-4(ok2050)	3	1
B	displayed	3	13	OP50	clec-4(ok2050)	3	1
B	displayed	3	13	OP50	clec-4(ok2050)	3	1
B	displayed	3	13	OP50	clec-4(ok2050)	3	1
B	displayed	3	13	OP50	clec-4(ok2050)	3	1
B	displayed	3	14	OP50	clec-4(ok2050)	3	1
B	displayed	3	14	OP50	clec-4(ok2050)	3	1
B	displayed	3	14	OP50	clec-4(ok2050)	3	1
B	displayed	3	14	OP50	clec-4(ok2050)	3	1
B	displayed	3	14	OP50	clec-4(ok2050)	3	1
B	displayed	3	16	OP50	clec-4(ok2050)	3	1
B	displayed	3	16	OP50	clec-4(ok2050)	3	1
B	displayed	3	1	OP50	clec-4(ok2050)	4	1
B	displayed	3	2	OP50	clec-4(ok2050)	4	0
B	displayed	3	3	OP50	clec-4(ok2050)	4	0
B	displayed	3	4	OP50	clec-4(ok2050)	4	1
B	displayed	3	4	OP50	clec-4(ok2050)	4	0
B	displayed	3	6	OP50	clec-4(ok2050)	4	1
B	displayed	3	6	OP50	clec-4(ok2050)	4	0
B	displayed	3	7	OP50	clec-4(ok2050)	4	1
B	displayed	3	8	OP50	clec-4(ok2050)	4	1
B	displayed	3	9	OP50	clec-4(ok2050)	4	1
B	displayed	3	9	OP50	clec-4(ok2050)	4	1
B	displayed	3	10	OP50	clec-4(ok2050)	4	1
B	displayed	3	10	OP50	clec-4(ok2050)	4	1
B	displayed	3	10	OP50	clec-4(ok2050)	4	1
B	displayed	3	10	OP50	clec-4(ok2050)	4	1
B	displayed	3	11	OP50	clec-4(ok2050)	4	1
B	displayed	3	12	OP50	clec-4(ok2050)	4	1
B	displayed	3	12	OP50	clec-4(ok2050)	4	1
B	displayed	3	13	OP50	clec-4(ok2050)	4	1
B	displayed	3	13	OP50	clec-4(ok2050)	4	1
B	displayed	3	13	OP50	clec-4(ok2050)	4	1
B	displayed	3	13	OP50	clec-4(ok2050)	4	1
B	displayed	3	13	OP50	clec-4(ok2050)	4	1
B	displayed	3	13	OP50	clec-4(ok2050)	4	1
B	displayed	3	14	OP50	clec-4(ok2050)	4	1
B	displayed	3	14	OP50	clec-4(ok2050)	4	1
B	displayed	3	15	OP50	clec-4(ok2050)	4	1
B	displayed	3	15	OP50	clec-4(ok2050)	4	1
B	displayed	3	16	OP50	clec-4(ok2050)	4	1
B	displayed	3	17	OP50	clec-4(ok2050)	4	1
B	displayed	3	19	OP50	clec-4(ok2050)	4	1
B	displayed	3	2	OP50	clec-4(ok2050)	5	1
B	displayed	3	4	OP50	clec-4(ok2050)	5	1
B	displayed	3	4	OP50	clec-4(ok2050)	5	1
B	displayed	3	4	OP50	clec-4(ok2050)	5	0
B	displayed	3	5	OP50	clec-4(ok2050)	5	1
B	displayed	3	5	OP50	clec-4(ok2050)	5	1
B	displayed	3	6	OP50	clec-4(ok2050)	5	1
B	displayed	3	6	OP50	clec-4(ok2050)	5	1
B	displayed	3	6	OP50	clec-4(ok2050)	5	1
B	displayed	3	6	OP50	clec-4(ok2050)	5	1
B	displayed	3	10	OP50	clec-4(ok2050)	5	1
B	displayed	3	11	OP50	clec-4(ok2050)	5	1
B	displayed	3	11	OP50	clec-4(ok2050)	5	1
B	displayed	3	12	OP50	clec-4(ok2050)	5	1
B	displayed	3	12	OP50	clec-4(ok2050)	5	1
B	displayed	3	12	OP50	clec-4(ok2050)	5	1
B	displayed	3	12	OP50	clec-4(ok2050)	5	1
B	displayed	3	12	OP50	clec-4(ok2050)	5	1
B	displayed	3	12	OP50	clec-4(ok2050)	5	1
B	displayed	3	13	OP50	clec-4(ok2050)	5	1
B	displayed	3	14	OP50	clec-4(ok2050)	5	1
B	displayed	3	14	OP50	clec-4(ok2050)	5	1
B	displayed	3	14	OP50	clec-4(ok2050)	5	1
B	displayed	3	15	OP50	clec-4(ok2050)	5	1
B	displayed	3	15	OP50	clec-4(ok2050)	5	1
B	displayed	3	16	OP50	clec-4(ok2050)	5	1
B	displayed	3	16	OP50	clec-4(ok2050)	5	1
B	displayed	3	18	OP50	clec-4(ok2050)	5	1
B	displayed	3	2	OP50	clec-4(ya1)	1	1
B	displayed	3	2	OP50	clec-4(ya1)	1	0
B	displayed	3	5	OP50	clec-4(ya1)	1	0
B	displayed	3	6	OP50	clec-4(ya1)	1	1
B	displayed	3	6	OP50	clec-4(ya1)	1	1
B	displayed	3	8	OP50	clec-4(ya1)	1	1
B	displayed	3	10	OP50	clec-4(ya1)	1	1
B	displayed	3	10	OP50	clec-4(ya1)	1	1
B	displayed	3	10	OP50	clec-4(ya1)	1	1
B	displayed	3	10	OP50	clec-4(ya1)	1	1
B	displayed	3	10	OP50	clec-4(ya1)	1	1
B	displayed	3	10	OP50	clec-4(ya1)	1	1
B	displayed	3	11	OP50	clec-4(ya1)	1	1
B	displayed	3	11	OP50	clec-4(ya1)	1	1
B	displayed	3	12	OP50	clec-4(ya1)	1	1
B	displayed	3	12	OP50	clec-4(ya1)	1	1
B	displayed	3	12	OP50	clec-4(ya1)	1	1
B	displayed	3	12	OP50	clec-4(ya1)	1	1
B	displayed	3	12	OP50	clec-4(ya1)	1	1
B	displayed	3	12	OP50	clec-4(ya1)	1	1
B	displayed	3	13	OP50	clec-4(ya1)	1	1
B	displayed	3	13	OP50	clec-4(ya1)	1	1
B	displayed	3	13	OP50	clec-4(ya1)	1	1
B	displayed	3	13	OP50	clec-4(ya1)	1	1
B	displayed	3	14	OP50	clec-4(ya1)	1	1
B	displayed	3	15	OP50	clec-4(ya1)	1	1
B	displayed	3	16	OP50	clec-4(ya1)	1	1
B	displayed	3	16	OP50	clec-4(ya1)	1	1
B	displayed	3	2	OP50	clec-4(ya1)	2	1
B	displayed	3	2	OP50	clec-4(ya1)	2	1
B	displayed	3	2	OP50	clec-4(ya1)	2	1
B	displayed	3	2	OP50	clec-4(ya1)	2	1
B	displayed	3	2	OP50	clec-4(ya1)	2	0
B	displayed	3	2	OP50	clec-4(ya1)	2	0
B	displayed	3	3	OP50	clec-4(ya1)	2	1
B	displayed	3	3	OP50	clec-4(ya1)	2	1
B	displayed	3	5	OP50	clec-4(ya1)	2	1
B	displayed	3	8	OP50	clec-4(ya1)	2	1
B	displayed	3	10	OP50	clec-4(ya1)	2	1
B	displayed	3	10	OP50	clec-4(ya1)	2	0
B	displayed	3	11	OP50	clec-4(ya1)	2	1
B	displayed	3	11	OP50	clec-4(ya1)	2	1
B	displayed	3	11	OP50	clec-4(ya1)	2	1
B	displayed	3	12	OP50	clec-4(ya1)	2	1
B	displayed	3	12	OP50	clec-4(ya1)	2	1
B	displayed	3	12	OP50	clec-4(ya1)	2	1
B	displayed	3	12	OP50	clec-4(ya1)	2	1
B	displayed	3	12	OP50	clec-4(ya1)	2	1
B	displayed	3	12	OP50	clec-4(ya1)	2	1
B	displayed	3	13	OP50	clec-4(ya1)	2	1
B	displayed	3	13	OP50	clec-4(ya1)	2	1
B	displayed	3	14	OP50	clec-4(ya1)	2	1
B	displayed	3	14	OP50	clec-4(ya1)	2	1
B	displayed	3	14	OP50	clec-4(ya1)	2	1
B	displayed	3	17	OP50	clec-4(ya1)	2	1
B	displayed	3	17	OP50	clec-4(ya1)	2	1
B	displayed	3	1	OP50	clec-4(ya1)	3	1
B	displayed	3	1	OP50	clec-4(ya1)	3	1
B	displayed	3	2	OP50	clec-4(ya1)	3	1
B	displayed	3	2	OP50	clec-4(ya1)	3	1
B	displayed	3	2	OP50	clec-4(ya1)	3	0
B	displayed	3	3	OP50	clec-4(ya1)	3	1
B	displayed	3	4	OP50	clec-4(ya1)	3	1
B	displayed	3	5	OP50	clec-4(ya1)	3	1
B	displayed	3	5	OP50	clec-4(ya1)	3	0
B	displayed	3	9	OP50	clec-4(ya1)	3	0
B	displayed	3	10	OP50	clec-4(ya1)	3	1
B	displayed	3	10	OP50	clec-4(ya1)	3	1
B	displayed	3	10	OP50	clec-4(ya1)	3	1
B	displayed	3	11	OP50	clec-4(ya1)	3	1
B	displayed	3	11	OP50	clec-4(ya1)	3	1
B	displayed	3	11	OP50	clec-4(ya1)	3	1
B	displayed	3	11	OP50	clec-4(ya1)	3	1
B	displayed	3	11	OP50	clec-4(ya1)	3	1
B	displayed	3	12	OP50	clec-4(ya1)	3	1
B	displayed	3	12	OP50	clec-4(ya1)	3	1
B	displayed	3	12	OP50	clec-4(ya1)	3	1
B	displayed	3	12	OP50	clec-4(ya1)	3	1
B	displayed	3	12	OP50	clec-4(ya1)	3	1
B	displayed	3	12	OP50	clec-4(ya1)	3	1
B	displayed	3	12	OP50	clec-4(ya1)	3	1
B	displayed	3	12	OP50	clec-4(ya1)	3	1
B	displayed	3	13	OP50	clec-4(ya1)	3	1
B	displayed	3	13	OP50	clec-4(ya1)	3	1
B	displayed	3	1	OP50	clec-4(ya1)	4	1
B	displayed	3	2	OP50	clec-4(ya1)	4	1
B	displayed	3	2	OP50	clec-4(ya1)	4	1
B	displayed	3	2	OP50	clec-4(ya1)	4	1
B	displayed	3	2	OP50	clec-4(ya1)	4	0
B	displayed	3	3	OP50	clec-4(ya1)	4	1
B	displayed	3	4	OP50	clec-4(ya1)	4	0
B	displayed	3	5	OP50	clec-4(ya1)	4	0
B	displayed	3	7	OP50	clec-4(ya1)	4	1
B	displayed	3	8	OP50	clec-4(ya1)	4	1
B	displayed	3	9	OP50	clec-4(ya1)	4	1
B	displayed	3	9	OP50	clec-4(ya1)	4	1
B	displayed	3	9	OP50	clec-4(ya1)	4	1
B	displayed	3	9	OP50	clec-4(ya1)	4	1
B	displayed	3	10	OP50	clec-4(ya1)	4	0
B	displayed	3	11	OP50	clec-4(ya1)	4	1
B	displayed	3	11	OP50	clec-4(ya1)	4	1
B	displayed	3	11	OP50	clec-4(ya1)	4	1
B	displayed	3	11	OP50	clec-4(ya1)	4	1
B	displayed	3	12	OP50	clec-4(ya1)	4	1
B	displayed	3	12	OP50	clec-4(ya1)	4	1
B	displayed	3	12	OP50	clec-4(ya1)	4	1
B	displayed	3	13	OP50	clec-4(ya1)	4	1
B	displayed	3	13	OP50	clec-4(ya1)	4	1
B	displayed	3	14	OP50	clec-4(ya1)	4	1
B	displayed	3	15	OP50	clec-4(ya1)	4	1
B	displayed	3	16	OP50	clec-4(ya1)	4	1
B	displayed	3	16	OP50	clec-4(ya1)	4	1
B	displayed	3	16	OP50	clec-4(ya1)	4	0
B	displayed	3	2	OP50	clec-4(ya1)	5	1
B	displayed	3	4	OP50	clec-4(ya1)	5	0
B	displayed	3	4	OP50	clec-4(ya1)	5	0
B	displayed	3	5	OP50	clec-4(ya1)	5	0
B	displayed	3	6	OP50	clec-4(ya1)	5	1
B	displayed	3	6	OP50	clec-4(ya1)	5	1
B	displayed	3	6	OP50	clec-4(ya1)	5	1
B	displayed	3	8	OP50	clec-4(ya1)	5	1
B	displayed	3	10	OP50	clec-4(ya1)	5	1
B	displayed	3	10	OP50	clec-4(ya1)	5	1
B	displayed	3	12	OP50	clec-4(ya1)	5	1
B	displayed	3	12	OP50	clec-4(ya1)	5	1
B	displayed	3	12	OP50	clec-4(ya1)	5	1
B	displayed	3	12	OP50	clec-4(ya1)	5	1
B	displayed	3	12	OP50	clec-4(ya1)	5	1
B	displayed	3	12	OP50	clec-4(ya1)	5	1
B	displayed	3	12	OP50	clec-4(ya1)	5	1
B	displayed	3	12	OP50	clec-4(ya1)	5	1
B	displayed	3	12	OP50	clec-4(ya1)	5	1
B	displayed	3	12	OP50	clec-4(ya1)	5	1
B	displayed	3	13	OP50	clec-4(ya1)	5	1
B	displayed	3	13	OP50	clec-4(ya1)	5	1
B	displayed	3	13	OP50	clec-4(ya1)	5	1
B	displayed	3	13	OP50	clec-4(ya1)	5	1
B	displayed	3	14	OP50	clec-4(ya1)	5	1
B	displayed	3	17	OP50	clec-4(ya1)	5	1
B	displayed	3	18	OP50	clec-4(ya1)	5	1
B	displayed	3	2	OP50	N2	1	1
B	displayed	3	2	OP50	N2	1	1
B	displayed	3	3	OP50	N2	1	1
B	displayed	3	3	OP50	N2	1	1
B	displayed	3	3	OP50	N2	1	1
B	displayed	3	4	OP50	N2	1	1
B	displayed	3	4	OP50	N2	1	1
B	displayed	3	4	OP50	N2	1	1
B	displayed	3	4	OP50	N2	1	1
B	displayed	3	4	OP50	N2	1	1
B	displayed	3	4	OP50	N2	1	0
B	displayed	3	7	OP50	N2	1	0
B	displayed	3	8	OP50	N2	1	1
B	displayed	3	10	OP50	N2	1	1
B	displayed	3	10	OP50	N2	1	1
B	displayed	3	11	OP50	N2	1	1
B	displayed	3	12	OP50	N2	1	1
B	displayed	3	12	OP50	N2	1	1
B	displayed	3	12	OP50	N2	1	1
B	displayed	3	13	OP50	N2	1	1
B	displayed	3	13	OP50	N2	1	1
B	displayed	3	14	OP50	N2	1	1
B	displayed	3	14	OP50	N2	1	1
B	displayed	3	14	OP50	N2	1	1
B	displayed	3	15	OP50	N2	1	1
B	displayed	3	16	OP50	N2	1	1
B	displayed	3	16	OP50	N2	1	1
B	displayed	3	16	OP50	N2	1	0
B	displayed	3	18	OP50	N2	1	1
B	displayed	3	19	OP50	N2	1	1
B	displayed	3	1	OP50	N2	2	1
B	displayed	3	1	OP50	N2	2	1
B	displayed	3	2	OP50	N2	2	1
B	displayed	3	2	OP50	N2	2	1
B	displayed	3	2	OP50	N2	2	0
B	displayed	3	3	OP50	N2	2	0
B	displayed	3	5	OP50	N2	2	1
B	displayed	3	5	OP50	N2	2	1
B	displayed	3	6	OP50	N2	2	1
B	displayed	3	7	OP50	N2	2	1
B	displayed	3	7	OP50	N2	2	1
B	displayed	3	8	OP50	N2	2	1
B	displayed	3	11	OP50	N2	2	1
B	displayed	3	12	OP50	N2	2	1
B	displayed	3	13	OP50	N2	2	1
B	displayed	3	13	OP50	N2	2	1
B	displayed	3	13	OP50	N2	2	1
B	displayed	3	13	OP50	N2	2	1
B	displayed	3	13	OP50	N2	2	1
B	displayed	3	13	OP50	N2	2	1
B	displayed	3	13	OP50	N2	2	1
B	displayed	3	13	OP50	N2	2	1
B	displayed	3	13	OP50	N2	2	1
B	displayed	3	14	OP50	N2	2	1
B	displayed	3	15	OP50	N2	2	1
B	displayed	3	16	OP50	N2	2	1
B	displayed	3	17	OP50	N2	2	0
B	displayed	3	18	OP50	N2	2	1
B	displayed	3	19	OP50	N2	2	1
B	displayed	3	2	OP50	N2	3	1
B	displayed	3	3	OP50	N2	3	0
B	displayed	3	4	OP50	N2	3	1
B	displayed	3	4	OP50	N2	3	1
B	displayed	3	4	OP50	N2	3	0
B	displayed	3	4	OP50	N2	3	0
B	displayed	3	4	OP50	N2	3	0
B	displayed	3	6	OP50	N2	3	1
B	displayed	3	8	OP50	N2	3	1
B	displayed	3	8	OP50	N2	3	1
B	displayed	3	8	OP50	N2	3	1
B	displayed	3	8	OP50	N2	3	1
B	displayed	3	10	OP50	N2	3	1
B	displayed	3	11	OP50	N2	3	1
B	displayed	3	13	OP50	N2	3	1
B	displayed	3	13	OP50	N2	3	1
B	displayed	3	13	OP50	N2	3	1
B	displayed	3	13	OP50	N2	3	0
B	displayed	3	14	OP50	N2	3	1
B	displayed	3	15	OP50	N2	3	1
B	displayed	3	16	OP50	N2	3	1
B	displayed	3	17	OP50	N2	3	1
B	displayed	3	19	OP50	N2	3	1
B	displayed	3	19	OP50	N2	3	1
B	displayed	3	19	OP50	N2	3	1
B	displayed	3	20	OP50	N2	3	1
B	displayed	3	2	OP50	N2	4	1
B	displayed	3	3	OP50	N2	4	1
B	displayed	3	3	OP50	N2	4	1
B	displayed	3	3	OP50	N2	4	0
B	displayed	3	4	OP50	N2	4	1
B	displayed	3	4	OP50	N2	4	1
B	displayed	3	5	OP50	N2	4	1
B	displayed	3	6	OP50	N2	4	1
B	displayed	3	7	OP50	N2	4	1
B	displayed	3	9	OP50	N2	4	1
B	displayed	3	10	OP50	N2	4	1
B	displayed	3	10	OP50	N2	4	1
B	displayed	3	10	OP50	N2	4	1
B	displayed	3	11	OP50	N2	4	1
B	displayed	3	12	OP50	N2	4	1
B	displayed	3	13	OP50	N2	4	1
B	displayed	3	14	OP50	N2	4	1
B	displayed	3	14	OP50	N2	4	1
B	displayed	3	15	OP50	N2	4	1
B	displayed	3	15	OP50	N2	4	1
B	displayed	3	16	OP50	N2	4	1
B	displayed	3	16	OP50	N2	4	1
B	displayed	3	16	OP50	N2	4	1
B	displayed	3	17	OP50	N2	4	1
B	displayed	3	17	OP50	N2	4	1
B	displayed	3	20	OP50	N2	4	1
B	displayed	3	2	OP50	N2	5	0
B	displayed	3	3	OP50	N2	5	1
B	displayed	3	3	OP50	N2	5	1
B	displayed	3	3	OP50	N2	5	1
B	displayed	3	3	OP50	N2	5	1
B	displayed	3	4	OP50	N2	5	1
B	displayed	3	4	OP50	N2	5	1
B	displayed	3	4	OP50	N2	5	1
B	displayed	3	4	OP50	N2	5	1
B	displayed	3	6	OP50	N2	5	1
B	displayed	3	8	OP50	N2	5	1
B	displayed	3	9	OP50	N2	5	1
B	displayed	3	11	OP50	N2	5	1
B	displayed	3	12	OP50	N2	5	1
B	displayed	3	12	OP50	N2	5	1
B	displayed	3	12	OP50	N2	5	1
B	displayed	3	13	OP50	N2	5	1
B	displayed	3	13	OP50	N2	5	1
B	displayed	3	13	OP50	N2	5	1
B	displayed	3	13	OP50	N2	5	1
B	displayed	3	13	OP50	N2	5	1
B	displayed	3	13	OP50	N2	5	1
B	displayed	3	14	OP50	N2	5	1
B	displayed	3	14	OP50	N2	5	1
B	displayed	3	15	OP50	N2	5	1
B	displayed	3	15	OP50	N2	5	1
B	displayed	3	15	OP50	N2	5	1
B	displayed	3	17	OP50	N2	5	1
B	displayed	3	18	OP50	N2	5	1
B	displayed	3	18	OP50	N2	5	1

## Sheet: S4D_Table
data Fig S5A
graph	run	bacterial treatment	dilution Bt:OP50	worm strain	replicate	alive worms	dead worms	total number	proportion alive
displayed	1	Bt407	1:10	clec-41;clec-42(RNAi)_clone 1	1	30	0	30	1
displayed	1	Bt407	1:10	clec-41;clec-42(RNAi)_clone 1	2	30	0	30	1
displayed	1	Bt407	1:10	clec-41;clec-42(RNAi)_clone 1	3	30	0	30	1
displayed	1	Bt407	1:10	clec-41;clec-42(RNAi)_clone 1	4	31	0	31	1
displayed	1	Bt407	1:10	clec-41;clec-42(RNAi)_clone 1	5	30	0	30	1
displayed	1	Bt407	1:10	N2 (empty vector)	1	29	0	29	1
displayed	1	Bt407	1:10	N2 (empty vector)	2	29	0	29	1
displayed	1	Bt407	1:10	N2 (empty vector)	3	30	0	30	1
displayed	1	Bt407	1:10	N2 (empty vector)	4	30	0	30	1
displayed	1	Bt407	1:10	N2 (empty vector)	5	30	0	30	1
displayed	1	Bt247	1:100	clec-41;clec-42(RNAi)_clone 1	1	6	23	29	0.206897
displayed	1	Bt247	1:100	clec-41;clec-42(RNAi)_clone 1	2	8	20	28	0.285714
displayed	1	Bt247	1:100	clec-41;clec-42(RNAi)_clone 1	3	6	23	29	0.206897
displayed	1	Bt247	1:100	clec-41;clec-42(RNAi)_clone 1	4	11	19	30	0.366667
displayed	1	Bt247	1:100	clec-41;clec-42(RNAi)_clone 1	5	10	18	28	0.357143
displayed	1	Bt247	1:100	N2 (empty vector)	1	26	2	28	0.928571
displayed	1	Bt247	1:100	N2 (empty vector)	2	25	2	27	0.925926
displayed	1	Bt247	1:100	N2 (empty vector)	3	25	5	30	0.833333
displayed	1	Bt247	1:100	N2 (empty vector)	4	26	3	29	0.896552
displayed	1	Bt247	1:100	N2 (empty vector)	5	25	2	27	0.925926
displayed	1	Bt247	1:50	clec-41;clec-42(RNAi)_clone 1	1	3	26	29	0.103448
displayed	1	Bt247	1:50	clec-41;clec-42(RNAi)_clone 1	2	5	23	28	0.178571
displayed	1	Bt247	1:50	clec-41;clec-42(RNAi)_clone 1	3	1	27	28	0.0357143
displayed	1	Bt247	1:50	clec-41;clec-42(RNAi)_clone 1	4	3	25	28	0.107143
displayed	1	Bt247	1:50	clec-41;clec-42(RNAi)_clone 1	5	0	30	30	0
displayed	1	Bt247	1:50	N2 (empty vector)	1	17	12	29	0.586207
displayed	1	Bt247	1:50	N2 (empty vector)	2	13	17	30	0.433333
displayed	1	Bt247	1:50	N2 (empty vector)	3	14	15	29	0.482759
displayed	1	Bt247	1:50	N2 (empty vector)	4	21	7	28	0.75
displayed	1	Bt247	1:50	N2 (empty vector)	5	21	8	29	0.724138
displayed	1	Bt247	1:10	clec-41;clec-42(RNAi)_clone 1	1	0	30	30	0
displayed	1	Bt247	1:10	clec-41;clec-42(RNAi)_clone 1	2	1	28	29	0.0344828
displayed	1	Bt247	1:10	clec-41;clec-42(RNAi)_clone 1	3	0	30	30	0
displayed	1	Bt247	1:10	clec-41;clec-42(RNAi)_clone 1	4	2	28	30	0.0666667
displayed	1	Bt247	1:10	clec-41;clec-42(RNAi)_clone 1	5	2	27	29	0.0689655
displayed	1	Bt247	1:10	N2 (empty vector)	1	3	26	29	0.103448
displayed	1	Bt247	1:10	N2 (empty vector)	2	6	23	29	0.206897
displayed	1	Bt247	1:10	N2 (empty vector)	3	4	25	29	0.137931
displayed	1	Bt247	1:10	N2 (empty vector)	4	6	23	29	0.206897
displayed	1	Bt247	1:10	N2 (empty vector)	5	8	21	29	0.275862
displayed	2	Bt407	1:10	clec-41;clec-42(RNAi)_clone 1	1	28	0	28	1
displayed	2	Bt407	1:10	clec-41;clec-42(RNAi)_clone 1	2	31	0	31	1
displayed	2	Bt407	1:10	clec-41;clec-42(RNAi)_clone 1	3	28	0	28	1
displayed	2	Bt407	1:10	clec-41;clec-42(RNAi)_clone 1	4	31	0	31	1
displayed	2	Bt407	1:10	clec-41;clec-42(RNAi)_clone 1	5	29	0	29	1
displayed	2	Bt407	1:10	N2 (empty vector)	1	33	0	33	1
displayed	2	Bt407	1:10	N2 (empty vector)	2	29	0	29	1
displayed	2	Bt407	1:10	N2 (empty vector)	3	30	0	30	1
displayed	2	Bt407	1:10	N2 (empty vector)	4	29	0	29	1
displayed	2	Bt407	1:10	N2 (empty vector)	5	30	0	30	1
displayed	2	Bt247	1:100	clec-41;clec-42(RNAi)_clone 1	1	23	4	27	0.85
displayed	2	Bt247	1:100	clec-41;clec-42(RNAi)_clone 1	2	22	4	26	0.85
displayed	2	Bt247	1:100	clec-41;clec-42(RNAi)_clone 1	3	23	7	30	0.77
displayed	2	Bt247	1:100	clec-41;clec-42(RNAi)_clone 1	4	25	5	30	0.83
displayed	2	Bt247	1:100	clec-41;clec-42(RNAi)_clone 1	5	21	9	30	0.7
displayed	2	Bt247	1:100	N2 (empty vector)	1	26	2	28	0.93
displayed	2	Bt247	1:100	N2 (empty vector)	2	28	2	30	0.93
displayed	2	Bt247	1:100	N2 (empty vector)	3	26	3	29	0.9
displayed	2	Bt247	1:100	N2 (empty vector)	4	25	3	28	0.89
displayed	2	Bt247	1:100	N2 (empty vector)	5	26	4	30	0.87
displayed	2	Bt247	1:50	clec-41;clec-42(RNAi)_clone 1	1	18	12	30	0.6
displayed	2	Bt247	1:50	clec-41;clec-42(RNAi)_clone 1	2	12	17	29	0.41
displayed	2	Bt247	1:50	clec-41;clec-42(RNAi)_clone 1	3	9	18	27	0.33
displayed	2	Bt247	1:50	clec-41;clec-42(RNAi)_clone 1	4	17	13	30	0.57
displayed	2	Bt247	1:50	clec-41;clec-42(RNAi)_clone 1	5	10	20	30	0.33
displayed	2	Bt247	1:50	N2 (empty vector)	1	18	11	29	0.62
displayed	2	Bt247	1:50	N2 (empty vector)	2	20	9	29	0.69
displayed	2	Bt247	1:50	N2 (empty vector)	3	18	10	28	0.64
displayed	2	Bt247	1:50	N2 (empty vector)	4	16	8	24	0.67
displayed	2	Bt247	1:50	N2 (empty vector)	5	17	12	29	0.59
displayed	2	Bt247	1:10	clec-41;clec-42(RNAi)_clone 1	1	7	22	29	0.24
displayed	2	Bt247	1:10	clec-41;clec-42(RNAi)_clone 1	2	1	29	30	0.03
displayed	2	Bt247	1:10	clec-41;clec-42(RNAi)_clone 1	3	3	26	29	0.1
displayed	2	Bt247	1:10	clec-41;clec-42(RNAi)_clone 1	4	3	25	28	0.11
displayed	2	Bt247	1:10	clec-41;clec-42(RNAi)_clone 1	5	2	26	28	0.07
displayed	2	Bt247	1:10	N2 (empty vector)	1	6	23	29	0.21
displayed	2	Bt247	1:10	N2 (empty vector)	2	2	28	30	0.07
displayed	2	Bt247	1:10	N2 (empty vector)	3	2	28	30	0.07
displayed	2	Bt247	1:10	N2 (empty vector)	4	2	28	30	0.07
displayed	2	Bt247	1:10	N2 (empty vector)	5	1	28	29	0.03
displayed	3	Bt407	1:10	clec-41;clec-42(RNAi)_clone 1	3	31	0	31	1
displayed	3	Bt407	1:10	clec-41;clec-42(RNAi)_clone 1	2	30	0	30	1
displayed	3	Bt407	1:10	clec-41;clec-42(RNAi)_clone 1	5	29	0	29	1
displayed	3	Bt407	1:10	clec-41;clec-42(RNAi)_clone 1	1	30	0	30	1
displayed	3	Bt407	1:10	clec-41;clec-42(RNAi)_clone 1	4	30	0	30	1
displayed	3	Bt247	1:100	clec-41;clec-42(RNAi)_clone 1	2	20	9	29	0.69
displayed	3	Bt247	1:100	clec-41;clec-42(RNAi)_clone 1	1	12	18	30	0.4
displayed	3	Bt247	1:100	clec-41;clec-42(RNAi)_clone 1	3	11	19	30	0.37
displayed	3	Bt247	1:100	clec-41;clec-42(RNAi)_clone 1	4	19	9	28	0.68
displayed	3	Bt247	1:100	clec-41;clec-42(RNAi)_clone 1	5	15	12	27	0.56
displayed	3	Bt247	1:50	clec-41;clec-42(RNAi)_clone 1	4	4	25	29	0.14
displayed	3	Bt247	1:50	clec-41;clec-42(RNAi)_clone 1	1	13	16	29	0.45
displayed	3	Bt247	1:50	clec-41;clec-42(RNAi)_clone 1	2	4	24	28	0.14
displayed	3	Bt247	1:50	clec-41;clec-42(RNAi)_clone 1	3	5	24	29	0.17
displayed	3	Bt247	1:50	clec-41;clec-42(RNAi)_clone 1	5	7	22	29	0.24
displayed	3	Bt247	1:10	clec-41;clec-42(RNAi)_clone 1	5	2	27	29	0.07
displayed	3	Bt247	1:10	clec-41;clec-42(RNAi)_clone 1	4	0	29	29	0
displayed	3	Bt247	1:10	clec-41;clec-42(RNAi)_clone 1	2	2	28	30	0.07
displayed	3	Bt247	1:10	clec-41;clec-42(RNAi)_clone 1	1	2	28	30	0.07
displayed	3	Bt247	1:10	clec-41;clec-42(RNAi)_clone 1	3	1	29	30	0.03
displayed	3	Bt407	1:10	N2 (empty vector)	5	30	0	30	1
displayed	3	Bt407	1:10	N2 (empty vector)	2	30	0	30	1
displayed	3	Bt407	1:10	N2 (empty vector)	3	29	0	29	1
displayed	3	Bt407	1:10	N2 (empty vector)	4	30	0	30	1
displayed	3	Bt407	1:10	N2 (empty vector)	1	30	0	30	1
displayed	3	Bt247	1:100	N2 (empty vector)	3	22	1	23	0.96
displayed	3	Bt247	1:100	N2 (empty vector)	2	25	4	29	0.86
displayed	3	Bt247	1:100	N2 (empty vector)	5	26	3	29	0.9
displayed	3	Bt247	1:100	N2 (empty vector)	1	23	6	29	0.79
displayed	3	Bt247	1:100	N2 (empty vector)	4	22	6	28	0.79
displayed	3	Bt247	1:50	N2 (empty vector)	4	15	13	28	0.54
displayed	3	Bt247	1:50	N2 (empty vector)	2	18	11	29	0.62
displayed	3	Bt247	1:50	N2 (empty vector)	1	20	9	29	0.69
displayed	3	Bt247	1:50	N2 (empty vector)	3	20	6	26	0.77
displayed	3	Bt247	1:50	N2 (empty vector)	5	19	10	29	0.66
displayed	3	Bt247	1:10	N2 (empty vector)	4	5	25	30	0.17
displayed	3	Bt247	1:10	N2 (empty vector)	1	2	28	30	0.07
displayed	3	Bt247	1:10	N2 (empty vector)	5	6	21	27	0.22
displayed	3	Bt247	1:10	N2 (empty vector)	2	4	25	29	0.14
displayed	3	Bt247	1:10	N2 (empty vector)	3	6	22	28	0.21
displayed	4	Bt407	1:10	clec-41;clec-42(RNAi)_clone 1	1	47	0	47	1
displayed	4	Bt407	1:10	clec-41;clec-42(RNAi)_clone 1	2	26	0	26	1
displayed	4	Bt407	1:10	clec-41;clec-42(RNAi)_clone 1	3	39	0	39	1
displayed	4	Bt407	1:10	clec-41;clec-42(RNAi)_clone 1	4	28	0	28	1
displayed	4	Bt407	1:10	clec-41;clec-42(RNAi)_clone 1	5	27	0	27	1
displayed	4	Bt407	1:10	N2 (empty vector)	1	30	0	30	1
displayed	4	Bt407	1:10	N2 (empty vector)	2	37	0	37	1
displayed	4	Bt407	1:10	N2 (empty vector)	3	26	0	26	1
displayed	4	Bt407	1:10	N2 (empty vector)	4	28	0	28	1
displayed	4	Bt407	1:10	N2 (empty vector)	5	32	0	32	1
displayed	4	Bt247	1:50	clec-41;clec-42(RNAi)_clone 1	1	22	15	37	0.594595
displayed	4	Bt247	1:50	clec-41;clec-42(RNAi)_clone 1	2	24	6	30	0.8
displayed	4	Bt247	1:50	clec-41;clec-42(RNAi)_clone 1	3	13	8	21	0.619048
displayed	4	Bt247	1:50	clec-41;clec-42(RNAi)_clone 1	4	16	14	30	0.533333
displayed	4	Bt247	1:50	clec-41;clec-42(RNAi)_clone 1	5	28	0	28	1
displayed	4	Bt247	1:50	N2 (empty vector)	1	26	0	26	1
displayed	4	Bt247	1:50	N2 (empty vector)	2	29	0	29	1
displayed	4	Bt247	1:50	N2 (empty vector)	3	27	0	27	1
displayed	4	Bt247	1:50	N2 (empty vector)	4	31	0	31	1
displayed	4	Bt247	1:50	N2 (empty vector)	5	27	0	27	1
displayed	4	Bt247	1:25	clec-41;clec-42(RNAi)_clone 1	1	25	2	27	0.925926
displayed	4	Bt247	1:25	clec-41;clec-42(RNAi)_clone 1	2	21	6	27	0.777778
displayed	4	Bt247	1:25	clec-41;clec-42(RNAi)_clone 1	3	20	8	28	0.714286
displayed	4	Bt247	1:25	clec-41;clec-42(RNAi)_clone 1	4	26	4	30	0.866667
displayed	4	Bt247	1:25	clec-41;clec-42(RNAi)_clone 1	5	21	9	30	0.7
displayed	4	Bt247	1:25	N2 (empty vector)	1	30	5	35	0.857143
displayed	4	Bt247	1:25	N2 (empty vector)	2	30	3	33	0.909091
displayed	4	Bt247	1:25	N2 (empty vector)	3	25	8	33	0.757576
displayed	4	Bt247	1:25	N2 (empty vector)	4	25	4	29	0.862069
displayed	4	Bt247	1:25	N2 (empty vector)	5	25	3	28	0.892857
displayed	4	Bt247	1:10	clec-41;clec-42(RNAi)_clone 1	1	15	9	24	0.625
displayed	4	Bt247	1:10	clec-41;clec-42(RNAi)_clone 1	2	14	7	21	0.666667
displayed	4	Bt247	1:10	clec-41;clec-42(RNAi)_clone 1	3	3	29	32	0.09375
displayed	4	Bt247	1:10	clec-41;clec-42(RNAi)_clone 1	4	10	9	19	0.526316
displayed	4	Bt247	1:10	clec-41;clec-42(RNAi)_clone 1	5	14	11	25	0.56
displayed	4	Bt247	1:10	N2 (empty vector)	1	25	4	29	0.862069
displayed	4	Bt247	1:10	N2 (empty vector)	2	24	6	30	0.8
displayed	4	Bt247	1:10	N2 (empty vector)	3	21	5	26	0.807692
displayed	4	Bt247	1:10	N2 (empty vector)	4	19	10	29	0.655172
displayed	4	Bt247	1:10	N2 (empty vector)	5	22	4	26	0.846154
displayed	5	Bt407	1:10	clec-41;clec-42(RNAi)_clone 1	1	39	0	39	1
displayed	5	Bt407	1:10	clec-41;clec-42(RNAi)_clone 1	2	36	0	36	1
displayed	5	Bt407	1:10	clec-41;clec-42(RNAi)_clone 1	3	29	0	29	1
displayed	5	Bt407	1:10	clec-41;clec-42(RNAi)_clone 1	4	25	0	25	1
displayed	5	Bt407	1:10	N2 (empty vector)	1	33	0	33	1
displayed	5	Bt407	1:10	N2 (empty vector)	2	36	0	36	1
displayed	5	Bt407	1:10	N2 (empty vector)	3	38	0	38	1
displayed	5	Bt407	1:10	N2 (empty vector)	4	53	0	53	1
displayed	5	Bt247	1:50	clec-41;clec-42(RNAi)_clone 1	1	50	6	56	0.892857
displayed	5	Bt247	1:50	clec-41;clec-42(RNAi)_clone 1	2	27	2	29	0.931034
displayed	5	Bt247	1:50	clec-41;clec-42(RNAi)_clone 1	3	44	7	51	0.862745
displayed	5	Bt247	1:50	clec-41;clec-42(RNAi)_clone 1	4	32	4	36	0.888889
displayed	5	Bt247	1:50	N2 (empty vector)	1	28	1	29	0.965517
displayed	5	Bt247	1:50	N2 (empty vector)	2	29	1	30	0.966667
displayed	5	Bt247	1:50	N2 (empty vector)	3	23	5	28	0.821429
displayed	5	Bt247	1:50	N2 (empty vector)	4	29	3	32	0.90625
displayed	5	Bt247	1:25	clec-41;clec-42(RNAi)_clone 1	1	56	11	67	0.835821
displayed	5	Bt247	1:25	clec-41;clec-42(RNAi)_clone 1	2	27	2	29	0.931034
displayed	5	Bt247	1:25	clec-41;clec-42(RNAi)_clone 1	3	24	8	32	0.75
displayed	5	Bt247	1:25	clec-41;clec-42(RNAi)_clone 1	4	18	13	31	0.580645
displayed	5	Bt247	1:25	N2 (empty vector)	1	30	11	41	0.731707
displayed	5	Bt247	1:25	N2 (empty vector)	2	19	10	29	0.655172
displayed	5	Bt247	1:25	N2 (empty vector)	3	15	16	31	0.483871
displayed	5	Bt247	1:25	N2 (empty vector)	4	19	9	28	0.678571
displayed	5	Bt247	1:10	clec-41;clec-42(RNAi)_clone 1	1	6	22	28	0.214286
displayed	5	Bt247	1:10	clec-41;clec-42(RNAi)_clone 1	2	8	27	35	0.228571
displayed	5	Bt247	1:10	clec-41;clec-42(RNAi)_clone 1	3	7	24	31	0.225806
displayed	5	Bt247	1:10	clec-41;clec-42(RNAi)_clone 1	4	12	24	36	0.333333
displayed	5	Bt247	1:10	N2 (empty vector)	1	8	25	33	0.242424
displayed	5	Bt247	1:10	N2 (empty vector)	2	9	25	34	0.264706
displayed	5	Bt247	1:10	N2 (empty vector)	3	9	24	33	0.272727
displayed	5	Bt247	1:10	N2 (empty vector)	4	8	22	30	0.266667

## Sheet: S4E_Table
data Fig S5B
graph	run	bacterial treatment	dilution Bt:OP50	worm strain	replicate	alive worms	dead worms	total number	proportion alive
displayed	1	Bt247	1:2	clec-41;clec-42(RNAi)_clone 2	1	22	5	27	0.814815
displayed	1	Bt247	1:2	clec-41;clec-42(RNAi)_clone 2	2	6	23	29	0.206897
displayed	1	Bt247	1:2	clec-41;clec-42(RNAi)_clone 2	3	7	22	29	0.241379
displayed	1	Bt247	1:2	clec-41;clec-42(RNAi)_clone 2	4	5	24	29	0.172414
displayed	1	Bt247	1:2	clec-41;clec-42(RNAi)_clone 2	5	10	19	29	0.344828
displayed	1	Bt247	1:10	clec-41;clec-42(RNAi)_clone 2	1	17	12	29	0.586207
displayed	1	Bt247	1:10	clec-41;clec-42(RNAi)_clone 2	2	13	12	25	0.52
displayed	1	Bt247	1:10	clec-41;clec-42(RNAi)_clone 2	3	16	14	30	0.533333
displayed	1	Bt247	1:10	clec-41;clec-42(RNAi)_clone 2	4	11	15	26	0.423077
displayed	1	Bt247	1:10	clec-41;clec-42(RNAi)_clone 2	5	17	13	30	0.566667
displayed	1	Bt247	1:25	clec-41;clec-42(RNAi)_clone 2	1	26	2	28	0.928571
displayed	1	Bt247	1:25	clec-41;clec-42(RNAi)_clone 2	2	27	0	27	1
displayed	1	Bt247	1:25	clec-41;clec-42(RNAi)_clone 2	3	29	4	33	0.878788
displayed	1	Bt247	1:25	clec-41;clec-42(RNAi)_clone 2	4	25	1	26	0.961538
displayed	1	Bt247	1:25	clec-41;clec-42(RNAi)_clone 2	5	26	4	30	0.866667
displayed	1	Bt407	1:2	clec-41;clec-42(RNAi)_clone 2	1	28	0	28	1
displayed	1	Bt407	1:2	clec-41;clec-42(RNAi)_clone 2	2	31	0	31	1
displayed	1	Bt407	1:2	clec-41;clec-42(RNAi)_clone 2	3	30	0	30	1
displayed	1	Bt407	1:2	clec-41;clec-42(RNAi)_clone 2	4	28	0	28	1
displayed	1	Bt407	1:2	clec-41;clec-42(RNAi)_clone 2	5	29	0	29	1
displayed	1	Bt247	1:2	N2 (empty vector)	1	12	17	29	0.413793
displayed	1	Bt247	1:2	N2 (empty vector)	2	11	18	29	0.37931
displayed	1	Bt247	1:2	N2 (empty vector)	3	19	12	31	0.612903
displayed	1	Bt247	1:2	N2 (empty vector)	4	9	18	27	0.333333
displayed	1	Bt247	1:2	N2 (empty vector)	5	6	23	29	0.206897
displayed	1	Bt247	1:10	N2 (empty vector)	1	18	8	26	0.692308
displayed	1	Bt247	1:10	N2 (empty vector)	2	22	7	29	0.758621
displayed	1	Bt247	1:10	N2 (empty vector)	3	20	8	28	0.714286
displayed	1	Bt247	1:10	N2 (empty vector)	4	25	4	29	0.862069
displayed	1	Bt247	1:10	N2 (empty vector)	5	29	4	33	0.878788
displayed	1	Bt247	1:25	N2 (empty vector)	1	25	3	28	0.892857
displayed	1	Bt247	1:25	N2 (empty vector)	2	30	0	30	1
displayed	1	Bt247	1:25	N2 (empty vector)	3	33	2	35	0.942857
displayed	1	Bt247	1:25	N2 (empty vector)	4	29	0	29	1
displayed	1	Bt247	1:25	N2 (empty vector)	5	27	2	29	0.931034
displayed	1	Bt407	1:2	N2 (empty vector)	1	30	0	30	1
displayed	1	Bt407	1:2	N2 (empty vector)	2	30	0	30	1
displayed	1	Bt407	1:2	N2 (empty vector)	3	25	0	25	1
displayed	1	Bt407	1:2	N2 (empty vector)	4	30	0	30	1
displayed	1	Bt407	1:2	N2 (empty vector)	5	30	0	30	1
displayed	2	Bt407	1:2	clec-41;clec-42(RNAi)_clone 2	1	29	0	29	1
displayed	2	Bt407	1:2	clec-41;clec-42(RNAi)_clone 2	2	31	0	31	1
displayed	2	Bt407	1:2	clec-41;clec-42(RNAi)_clone 2	3	30	0	30	1
displayed	2	Bt407	1:2	clec-41;clec-42(RNAi)_clone 2	4	30	0	30	1
displayed	2	Bt407	1:2	clec-41;clec-42(RNAi)_clone 2	5	33	0	33	1
displayed	2	Bt407	1:2	N2 (empty vector)	1	29	0	29	1
displayed	2	Bt407	1:2	N2 (empty vector)	2	29	0	29	1
displayed	2	Bt407	1:2	N2 (empty vector)	3	29	0	29	1
displayed	2	Bt407	1:2	N2 (empty vector)	4	29	0	29	1
displayed	2	Bt407	1:2	N2 (empty vector)	5	30	0	30	1
displayed	2	Bt247	1:10	clec-41;clec-42(RNAi)_clone 2	1	25	0	25	1
displayed	2	Bt247	1:10	clec-41;clec-42(RNAi)_clone 2	2	27	3	30	0.9
displayed	2	Bt247	1:10	clec-41;clec-42(RNAi)_clone 2	3	16	7	23	0.695652
displayed	2	Bt247	1:10	clec-41;clec-42(RNAi)_clone 2	4	22	2	24	0.916667
displayed	2	Bt247	1:10	clec-41;clec-42(RNAi)_clone 2	5	24	3	27	0.888889
displayed	2	Bt247	1:10	N2 (empty vector)	1	20	8	28	0.714286
displayed	2	Bt247	1:10	N2 (empty vector)	2	29	2	31	0.935484
displayed	2	Bt247	1:10	N2 (empty vector)	3	25	5	30	0.833333
displayed	2	Bt247	1:10	N2 (empty vector)	4	28	3	31	0.903226
displayed	2	Bt247	1:10	N2 (empty vector)	5	29	0	29	1
displayed	2	Bt247	1:5	clec-41;clec-42(RNAi)_clone 2	1	17	12	29	0.586207
displayed	2	Bt247	1:5	clec-41;clec-42(RNAi)_clone 2	2	14	14	28	0.5
displayed	2	Bt247	1:5	clec-41;clec-42(RNAi)_clone 2	3	19	10	29	0.655172
displayed	2	Bt247	1:5	clec-41;clec-42(RNAi)_clone 2	4	6	3	9	0.666667
displayed	2	Bt247	1:5	clec-41;clec-42(RNAi)_clone 2	5	28	1	29	0.965517
displayed	2	Bt247	1:5	N2 (empty vector)	1	23	4	27	0.851852
displayed	2	Bt247	1:5	N2 (empty vector)	2	27	4	31	0.870968
displayed	2	Bt247	1:5	N2 (empty vector)	3	14	15	29	0.482759
displayed	2	Bt247	1:5	N2 (empty vector)	4	19	11	30	0.633333
displayed	2	Bt247	1:5	N2 (empty vector)	5	20	9	29	0.689655
displayed	2	Bt247	1:2	clec-41;clec-42(RNAi)_clone 2	1	5	23	28	0.178571
displayed	2	Bt247	1:2	clec-41;clec-42(RNAi)_clone 2	2	12	12	24	0.5
displayed	2	Bt247	1:2	clec-41;clec-42(RNAi)_clone 2	3	16	9	25	0.64
displayed	2	Bt247	1:2	clec-41;clec-42(RNAi)_clone 2	4	13	16	29	0.448276
displayed	2	Bt247	1:2	clec-41;clec-42(RNAi)_clone 2	5	6	20	26	0.230769
displayed	2	Bt247	1:2	N2 (empty vector)	1	17	10	27	0.62963
displayed	2	Bt247	1:2	N2 (empty vector)	2	14	12	26	0.538462
displayed	2	Bt247	1:2	N2 (empty vector)	3	20	9	29	0.689655
displayed	2	Bt247	1:2	N2 (empty vector)	4	11	17	28	0.392857
displayed	2	Bt247	1:2	N2 (empty vector)	5	9	17	26	0.346154
displayed	3	Bt247	1:10	clec-41;clec-42(RNAi)_clone 2	1	24	4	28	0.857143
displayed	3	Bt247	1:10	clec-41;clec-42(RNAi)_clone 2	2	18	7	25	0.72
displayed	3	Bt247	1:10	clec-41;clec-42(RNAi)_clone 2	3	13	2	15	0.866667
displayed	3	Bt247	1:10	clec-41;clec-42(RNAi)_clone 2	4	19	7	26	0.730769
displayed	3	Bt247	1:10	clec-41;clec-42(RNAi)_clone 2	5	21	4	25	0.84
displayed	3	Bt247	1:50	clec-41;clec-42(RNAi)_clone 2	1	32	0	32	1
displayed	3	Bt247	1:50	clec-41;clec-42(RNAi)_clone 2	2	28	0	28	1
displayed	3	Bt247	1:50	clec-41;clec-42(RNAi)_clone 2	3	21	1	22	0.954545
displayed	3	Bt247	1:50	clec-41;clec-42(RNAi)_clone 2	4	33	0	33	1
displayed	3	Bt247	1:50	clec-41;clec-42(RNAi)_clone 2	5	28	0	28	1
displayed	3	Bt407	1:10	clec-41;clec-42(RNAi)_clone 2	1	30	0	30	1
displayed	3	Bt407	1:10	clec-41;clec-42(RNAi)_clone 2	2	31	0	31	1
displayed	3	Bt407	1:10	clec-41;clec-42(RNAi)_clone 2	3	31	0	31	1
displayed	3	Bt407	1:10	clec-41;clec-42(RNAi)_clone 2	4	28	0	28	1
displayed	3	Bt407	1:10	clec-41;clec-42(RNAi)_clone 2	5	32	0	32	1
displayed	3	Bt247	1:10	N2 (empty vector)	1	23	1	24	0.958333
displayed	3	Bt247	1:10	N2 (empty vector)	2	24	4	28	0.857143
displayed	3	Bt247	1:10	N2 (empty vector)	3	23	1	24	0.958333
displayed	3	Bt247	1:10	N2 (empty vector)	4	13	5	18	0.722222
displayed	3	Bt247	1:10	N2 (empty vector)	5	27	0	27	1
displayed	3	Bt247	1:50	N2 (empty vector)	1	29	0	29	1
displayed	3	Bt247	1:50	N2 (empty vector)	2	27	0	27	1
displayed	3	Bt247	1:50	N2 (empty vector)	3	31	0	31	1
displayed	3	Bt247	1:50	N2 (empty vector)	4	29	0	29	1
displayed	3	Bt247	1:50	N2 (empty vector)	5	32	0	32	1
displayed	3	Bt407	1:10	N2 (empty vector)	1	30	0	30	1
displayed	3	Bt407	1:10	N2 (empty vector)	2	30	0	30	1
displayed	3	Bt407	1:10	N2 (empty vector)	3	28	0	28	1
displayed	3	Bt407	1:10	N2 (empty vector)	4	33	0	33	1
displayed	3	Bt407	1:10	N2 (empty vector)	5	31	0	31	1
displayed	4	Bt247	1:10	clec-41;clec-42(RNAi)_clone 2	1	24	3	27	0.888889
displayed	4	Bt247	1:10	clec-41;clec-42(RNAi)_clone 2	2	25	1	26	0.961538
displayed	4	Bt247	1:10	clec-41;clec-42(RNAi)_clone 2	3	26	1	27	0.962963
displayed	4	Bt247	1:10	clec-41;clec-42(RNAi)_clone 2	4	25	2	27	0.925926
displayed	4	Bt247	1:10	clec-41;clec-42(RNAi)_clone 2	5	17	7	24	0.708333
displayed	4	Bt247	1:25	clec-41;clec-42(RNAi)_clone 2	1	28	1	29	0.965517
displayed	4	Bt247	1:25	clec-41;clec-42(RNAi)_clone 2	2	29	0	29	1
displayed	4	Bt247	1:25	clec-41;clec-42(RNAi)_clone 2	3	28	1	29	0.965517
displayed	4	Bt247	1:25	clec-41;clec-42(RNAi)_clone 2	4	29	1	30	0.966667
displayed	4	Bt247	1:25	clec-41;clec-42(RNAi)_clone 2	5	28	1	29	0.965517
displayed	4	Bt247	1:50	clec-41;clec-42(RNAi)_clone 2	1	30	0	30	1
displayed	4	Bt247	1:50	clec-41;clec-42(RNAi)_clone 2	2	30	0	30	1
displayed	4	Bt247	1:50	clec-41;clec-42(RNAi)_clone 2	3	29	0	29	1
displayed	4	Bt247	1:50	clec-41;clec-42(RNAi)_clone 2	4	29	1	30	0.966667
displayed	4	Bt247	1:50	clec-41;clec-42(RNAi)_clone 2	5	30	0	30	1
displayed	4	Bt407	1:10	clec-41;clec-42(RNAi)_clone 2	1	30	0	30	1
displayed	4	Bt407	1:10	clec-41;clec-42(RNAi)_clone 2	2	31	0	31	1
displayed	4	Bt407	1:10	clec-41;clec-42(RNAi)_clone 2	3	30	0	30	1
displayed	4	Bt407	1:10	clec-41;clec-42(RNAi)_clone 2	4	30	0	30	1
displayed	4	Bt407	1:10	clec-41;clec-42(RNAi)_clone 2	5	31	0	31	1
displayed	4	Bt247	1:10	N2 (empty vector)	1	21	3	24	0.875
displayed	4	Bt247	1:10	N2 (empty vector)	2	23	4	27	0.851852
displayed	4	Bt247	1:10	N2 (empty vector)	3	30	1	31	0.967742
displayed	4	Bt247	1:10	N2 (empty vector)	4	30	1	31	0.967742
displayed	4	Bt247	1:10	N2 (empty vector)	5	29	2	31	0.935484
displayed	4	Bt247	1:25	N2 (empty vector)	1	27	0	27	1
displayed	4	Bt247	1:25	N2 (empty vector)	2	31	1	32	0.96875
displayed	4	Bt247	1:25	N2 (empty vector)	3	26	0	26	1
displayed	4	Bt247	1:25	N2 (empty vector)	4	25	0	25	1
displayed	4	Bt247	1:25	N2 (empty vector)	5	28	2	30	0.933333
displayed	4	Bt247	1:50	N2 (empty vector)	1	29	1	30	0.966667
displayed	4	Bt247	1:50	N2 (empty vector)	2	30	0	30	1
displayed	4	Bt247	1:50	N2 (empty vector)	3	29	0	29	1
displayed	4	Bt247	1:50	N2 (empty vector)	4	30	0	30	1
displayed	4	Bt247	1:50	N2 (empty vector)	5	29	0	29	1
displayed	4	Bt407	1:10	N2 (empty vector)	1	31	0	31	1
displayed	4	Bt407	1:10	N2 (empty vector)	2	30	0	30	1
displayed	4	Bt407	1:10	N2 (empty vector)	3	29	0	29	1
displayed	4	Bt407	1:10	N2 (empty vector)	4	31	0	31	1
displayed	4	Bt407	1:10	N2 (empty vector)	5	29	0	29	1
displayed	5	Bt247	1:2	clec-41;clec-42(RNAi)_clone 2	1	9	15	24	0.375
displayed	5	Bt247	1:2	clec-41;clec-42(RNAi)_clone 2	2	6	18	24	0.25
displayed	5	Bt247	1:2	clec-41;clec-42(RNAi)_clone 2	3	2	23	25	0.08
displayed	5	Bt247	1:2	clec-41;clec-42(RNAi)_clone 2	4	10	20	30	0.333333
displayed	5	Bt247	1:2	clec-41;clec-42(RNAi)_clone 2	5	5	20	25	0.2
displayed	5	Bt247	1:5	clec-41;clec-42(RNAi)_clone 2	1	18	7	25	0.72
displayed	5	Bt247	1:5	clec-41;clec-42(RNAi)_clone 2	2	9	20	29	0.310345
displayed	5	Bt247	1:5	clec-41;clec-42(RNAi)_clone 2	3	12	14	26	0.461538
displayed	5	Bt247	1:5	clec-41;clec-42(RNAi)_clone 2	4	9	18	27	0.333333
displayed	5	Bt247	1:5	clec-41;clec-42(RNAi)_clone 2	5	16	14	30	0.533333
displayed	5	Bt247	1:10	clec-41;clec-42(RNAi)_clone 2	1	22	7	29	0.758621
displayed	5	Bt247	1:10	clec-41;clec-42(RNAi)_clone 2	2	23	5	28	0.821429
displayed	5	Bt247	1:10	clec-41;clec-42(RNAi)_clone 2	3	22	7	29	0.758621
displayed	5	Bt247	1:10	clec-41;clec-42(RNAi)_clone 2	4	27	1	28	0.964286
displayed	5	Bt247	1:10	clec-41;clec-42(RNAi)_clone 2	5	22	5	27	0.814815
displayed	5	Bt407	1:2	clec-41;clec-42(RNAi)_clone 2	1	34	0	34	1
displayed	5	Bt407	1:2	clec-41;clec-42(RNAi)_clone 2	2	30	0	30	1
displayed	5	Bt407	1:2	clec-41;clec-42(RNAi)_clone 2	3	30	0	30	1
displayed	5	Bt407	1:2	clec-41;clec-42(RNAi)_clone 2	4	32	0	32	1
displayed	5	Bt407	1:2	clec-41;clec-42(RNAi)_clone 2	5	30	0	30	1
displayed	5	Bt247	1:2	N2 (empty vector)	1	6	20	26	0.230769
displayed	5	Bt247	1:2	N2 (empty vector)	2	9	18	27	0.333333
displayed	5	Bt247	1:2	N2 (empty vector)	3	9	21	30	0.3
displayed	5	Bt247	1:2	N2 (empty vector)	4	6	20	26	0.230769
displayed	5	Bt247	1:2	N2 (empty vector)	5	8	18	26	0.307692
displayed	5	Bt247	1:5	N2 (empty vector)	1	13	11	24	0.541667
displayed	5	Bt247	1:5	N2 (empty vector)	2	8	19	27	0.296296
displayed	5	Bt247	1:5	N2 (empty vector)	3	11	17	28	0.392857
displayed	5	Bt247	1:5	N2 (empty vector)	4	11	16	27	0.407407
displayed	5	Bt247	1:5	N2 (empty vector)	5	12	26	38	0.315789
displayed	5	Bt247	1:10	N2 (empty vector)	1	24	1	25	0.96
displayed	5	Bt247	1:10	N2 (empty vector)	2	25	6	31	0.806452
displayed	5	Bt247	1:10	N2 (empty vector)	3	28	1	29	0.965517
displayed	5	Bt247	1:10	N2 (empty vector)	4	24	3	27	0.888889
displayed	5	Bt247	1:10	N2 (empty vector)	5	23	9	32	0.71875
displayed	5	Bt407	1:2	N2 (empty vector)	1	30	0	30	1
displayed	5	Bt407	1:2	N2 (empty vector)	2	33	0	33	1
displayed	5	Bt407	1:2	N2 (empty vector)	3	33	0	33	1
displayed	5	Bt407	1:2	N2 (empty vector)	4	34	0	34	1
displayed	5	Bt407	1:2	N2 (empty vector)	5	32	0	32	1

## Sheet: S4F_Table
data Fig S5C
graph	run	bacterial treatment	dilution Bt:OP50	worm strain	replicate	alive worms	dead worms	total number	proportion alive
displayed	1	Bt407	1:5	clec-41(tm6722)	3	32	0	32	1
displayed	1	Bt407	1:5	clec-41(tm6722)	5	34	0	34	1
displayed	1	Bt407	1:5	clec-41(tm6722)	4	32	0	32	1
displayed	1	Bt407	1:5	clec-41(tm6722)	1	36	0	36	1
displayed	1	Bt407	1:5	clec-41(tm6722)	2	30	0	30	1
displayed	1	Bt407	1:5	N2	5	33	0	33	1
displayed	1	Bt407	1:5	N2	4	32	0	32	1
displayed	1	Bt407	1:5	N2	1	33	0	33	1
displayed	1	Bt407	1:5	N2	3	32	0	32	1
displayed	1	Bt407	1:5	N2	2	35	0	35	1
displayed	1	Bt247	1:100	clec-41(tm6722)	3	28	4	32	0.875
displayed	1	Bt247	1:100	clec-41(tm6722)	4	26	4	30	0.866667
displayed	1	Bt247	1:100	clec-41(tm6722)	1	27	1	28	0.964286
displayed	1	Bt247	1:100	clec-41(tm6722)	2	33	0	33	1
displayed	1	Bt247	1:100	clec-41(tm6722)	5	19	7	26	0.730769
displayed	1	Bt247	1:100	N2	1	36	1	37	0.972973
displayed	1	Bt247	1:100	N2	4	31	7	38	0.815789
displayed	1	Bt247	1:100	N2	2	18	6	24	0.75
displayed	1	Bt247	1:100	N2	3	30	8	38	0.789474
displayed	1	Bt247	1:100	N2	5	28	6	34	0.823529
displayed	1	Bt247	1:50	clec-41(tm6722)	5	16	18	34	0.470588
displayed	1	Bt247	1:50	clec-41(tm6722)	4	17	16	33	0.515152
displayed	1	Bt247	1:50	clec-41(tm6722)	1	15	9	24	0.625
displayed	1	Bt247	1:50	clec-41(tm6722)	3	16	12	28	0.571429
displayed	1	Bt247	1:50	clec-41(tm6722)	2	15	10	25	0.6
displayed	1	Bt247	1:50	N2	2	24	11	35	0.685714
displayed	1	Bt247	1:50	N2	4	13	17	30	0.433333
displayed	1	Bt247	1:50	N2	1	15	18	33	0.454545
displayed	1	Bt247	1:50	N2	3	13	18	31	0.419355
displayed	1	Bt247	1:50	N2	5	20	10	30	0.666667
displayed	1	Bt247	1:25	clec-41(tm6722)	1	7	17	24	0.291667
displayed	1	Bt247	1:25	clec-41(tm6722)	5	11	32	43	0.255814
displayed	1	Bt247	1:25	clec-41(tm6722)	3	11	12	23	0.478261
displayed	1	Bt247	1:25	clec-41(tm6722)	4	8	19	27	0.296296
displayed	1	Bt247	1:25	clec-41(tm6722)	2	17	18	35	0.485714
displayed	1	Bt247	1:25	N2	4	6	24	30	0.2
displayed	1	Bt247	1:25	N2	2	8	19	27	0.296296
displayed	1	Bt247	1:25	N2	1	9	16	25	0.36
displayed	1	Bt247	1:25	N2	3	6	26	32	0.1875
displayed	1	Bt247	1:25	N2	5	20	8	28	0.714286
displayed	1	Bt247	1:5	clec-41(tm6722)	4	2	41	43	0.0465116
displayed	1	Bt247	1:5	clec-41(tm6722)	2	3	28	31	0.0967742
displayed	1	Bt247	1:5	clec-41(tm6722)	5	0	45	45	0
displayed	1	Bt247	1:5	clec-41(tm6722)	1	2	28	30	0.0666667
displayed	1	Bt247	1:5	clec-41(tm6722)	3	2	23	25	0.08
displayed	1	Bt247	1:5	N2	3	4	25	29	0.137931
displayed	1	Bt247	1:5	N2	5	0	32	32	0
displayed	1	Bt247	1:5	N2	4	4	27	31	0.129032
displayed	1	Bt247	1:5	N2	1	0	28	28	0
displayed	1	Bt247	1:5	N2	2	0	33	33	0
displayed	2	Bt407	1:5	N2	1	32	0	32	1
displayed	2	Bt407	1:5	N2	2	32	0	32	1
displayed	2	Bt407	1:5	N2	3	33	0	33	1
displayed	2	Bt407	1:5	N2	4	28	0	28	1
displayed	2	Bt407	1:5	clec-41(tm6722)	1	36	0	36	1
displayed	2	Bt407	1:5	clec-41(tm6722)	2	29	1	30	0.966667
displayed	2	Bt407	1:5	clec-41(tm6722)	3	30	0	30	1
displayed	2	Bt407	1:5	clec-41(tm6722)	4	35	0	35	1
displayed	2	Bt247	1:50	N2	1	18	7	25	0.72
displayed	2	Bt247	1:50	N2	2	20	6	26	0.769231
displayed	2	Bt247	1:50	N2	3	23	8	31	0.741935
displayed	2	Bt247	1:50	N2	4	17	16	33	0.515152
displayed	2	Bt247	1:50	clec-41(tm6722)	1	11	7	18	0.611111
displayed	2	Bt247	1:50	clec-41(tm6722)	2	20	6	26	0.769231
displayed	2	Bt247	1:50	clec-41(tm6722)	3	20	5	25	0.8
displayed	2	Bt247	1:50	clec-41(tm6722)	4	20	6	26	0.769231
displayed	2	Bt247	1:25	N2	1	9	14	23	0.391304
displayed	2	Bt247	1:25	N2	2	15	12	27	0.555556
displayed	2	Bt247	1:25	N2	3	19	16	35	0.542857
displayed	2	Bt247	1:25	N2	4	18	16	34	0.529412
displayed	2	Bt247	1:25	clec-41(tm6722)	1	10	17	27	0.37037
displayed	2	Bt247	1:25	clec-41(tm6722)	2	15	21	36	0.416667
displayed	2	Bt247	1:25	clec-41(tm6722)	3	16	9	25	0.64
displayed	2	Bt247	1:25	clec-41(tm6722)	4	8	22	30	0.266667
displayed	2	Bt247	1:10	N2	1	2	21	23	0.0869565
displayed	2	Bt247	1:10	N2	2	7	12	19	0.368421
displayed	2	Bt247	1:10	N2	3	1	28	29	0.0344828
displayed	2	Bt247	1:10	N2	4	3	27	30	0.1
displayed	2	Bt247	1:10	clec-41(tm6722)	1	2	26	28	0.0714286
displayed	2	Bt247	1:10	clec-41(tm6722)	2	2	22	24	0.0833333
displayed	2	Bt247	1:10	clec-41(tm6722)	3	6	22	28	0.214286
displayed	2	Bt247	1:10	clec-41(tm6722)	4	6	24	30	0.2
displayed	2	Bt247	1:5	N2	1	5	16	21	0.238095
displayed	2	Bt247	1:5	N2	2	3	26	29	0.103448
displayed	2	Bt247	1:5	N2	3	5	21	26	0.192308
displayed	2	Bt247	1:5	N2	4	3	28	31	0.0967742
displayed	2	Bt247	1:5	clec-41(tm6722)	1	2	26	28	0.0714286
displayed	2	Bt247	1:5	clec-41(tm6722)	2	3	28	31	0.0967742
displayed	2	Bt247	1:5	clec-41(tm6722)	3	3	23	26	0.115385
displayed	2	Bt247	1:5	clec-41(tm6722)	4	4	19	23	0.173913
displayed	3	Bt407	1:2	clec-41(tm6722)	1	30	0	30	1
displayed	3	Bt407	1:2	clec-41(tm6722)	2	30	0	30	1
displayed	3	Bt407	1:2	clec-41(tm6722)	3	27	0	27	1
displayed	3	Bt407	1:2	clec-41(tm6722)	4	26	0	26	1
displayed	3	Bt407	1:2	clec-41(tm6722)	5	29	0	29	1
displayed	3	Bt407	1:2	N2	1	30	0	30	1
displayed	3	Bt407	1:2	N2	2	31	0	31	1
displayed	3	Bt407	1:2	N2	3	32	0	32	1
displayed	3	Bt407	1:2	N2	4	30	0	30	1
displayed	3	Bt407	1:2	N2	5	29	0	29	1
displayed	3	Bt247	1:200	N2	1	7	23	30	0.233333
displayed	3	Bt247	1:200	N2	2	4	24	28	0.142857
displayed	3	Bt247	1:200	N2	3	3	25	28	0.107143
displayed	3	Bt247	1:200	N2	4	12	17	29	0.413793
displayed	3	Bt247	1:200	N2	5	6	21	27	0.222222
displayed	3	Bt247	1:100	clec-41(tm6722)	1	29	0	29	1
displayed	3	Bt247	1:100	clec-41(tm6722)	2	28	0	28	1
displayed	3	Bt247	1:100	clec-41(tm6722)	3	26	0	26	1
displayed	3	Bt247	1:100	clec-41(tm6722)	4	27	0	27	1
displayed	3	Bt247	1:100	clec-41(tm6722)	5	30	0	30	1
displayed	3	Bt247	1:100	N2	1	29	0	29	1
displayed	3	Bt247	1:100	N2	2	25	0	25	1
displayed	3	Bt247	1:100	N2	3	29	0	29	1
displayed	3	Bt247	1:100	N2	4	30	0	30	1
displayed	3	Bt247	1:100	N2	5	29	0	29	1
displayed	3	Bt247	1:50	clec-41(tm6722)	1	26	0	26	1
displayed	3	Bt247	1:50	clec-41(tm6722)	2	22	3	25	0.88
displayed	3	Bt247	1:50	clec-41(tm6722)	3	30	0	30	1
displayed	3	Bt247	1:50	clec-41(tm6722)	4	28	0	28	1
displayed	3	Bt247	1:50	clec-41(tm6722)	5	27	1	28	0.964286
displayed	3	Bt247	1:50	N2	1	21	2	23	0.913043
displayed	3	Bt247	1:50	N2	2	24	3	27	0.888889
displayed	3	Bt247	1:50	N2	3	26	1	27	0.962963
displayed	3	Bt247	1:50	N2	4	25	1	26	0.961538
displayed	3	Bt247	1:50	N2	5	26	1	27	0.962963
displayed	3	Bt247	1:10	clec-41(tm6722)	1	3	26	29	0.103448
displayed	3	Bt247	1:10	clec-41(tm6722)	2	2	28	30	0.0666667
displayed	3	Bt247	1:10	clec-41(tm6722)	3	1	27	28	0.0357143
displayed	3	Bt247	1:10	clec-41(tm6722)	4	1	28	29	0.0344828
displayed	3	Bt247	1:10	clec-41(tm6722)	5	0	30	30	0
displayed	3	Bt247	1:10	N2	1	2	31	33	0.0606061
displayed	3	Bt247	1:10	N2	2	4	23	27	0.148148
displayed	3	Bt247	1:10	N2	3	0	28	28	0
displayed	3	Bt247	1:10	N2	4	0	30	30	0
displayed	3	Bt247	1:10	N2	5	3	27	30	0.1
displayed	3	Bt247	1:2	N2	1	2	26	28	0.0714286
displayed	3	Bt247	1:2	N2	2	2	26	28	0.0714286
displayed	3	Bt247	1:2	N2	3	0	28	28	0
displayed	3	Bt247	1:2	N2	4	2	26	28	0.0714286
displayed	3	Bt247	1:2	N2	5	1	29	30	0.0333333
displayed	4	Bt407	1:50	clec-41(tm6722)	1	52	0	52	1
displayed	4	Bt407	1:50	clec-41(tm6722)	2	34	0	34	1
displayed	4	Bt407	1:50	clec-41(tm6722)	3	35	0	35	1
displayed	4	Bt407	1:50	clec-41(tm6722)	4	64	0	64	1
displayed	4	Bt407	1:50	clec-41(tm6722)	5	64	0	64	1
displayed	4	Bt407	1:50	N2	1	32	0	32	1
displayed	4	Bt407	1:50	N2	2	28	0	28	1
displayed	4	Bt407	1:50	N2	3	40	0	40	1
displayed	4	Bt407	1:50	N2	4	28	0	28	1
displayed	4	Bt407	1:50	N2	5	34	0	34	1
displayed	4	Bt247	1:200	clec-41(tm6722)	1	36	1	37	0.972973
displayed	4	Bt247	1:200	clec-41(tm6722)	2	31	1	32	0.96875
displayed	4	Bt247	1:200	clec-41(tm6722)	3	52	9	61	0.852459
displayed	4	Bt247	1:200	clec-41(tm6722)	4	35	7	42	0.833333
displayed	4	Bt247	1:200	clec-41(tm6722)	5	28	1	29	0.965517
displayed	4	Bt247	1:200	N2	1	26	2	28	0.928571
displayed	4	Bt247	1:200	N2	2	32	5	37	0.864865
displayed	4	Bt247	1:200	N2	3	21	1	22	0.954545
displayed	4	Bt247	1:200	N2	4	33	9	42	0.785714
displayed	4	Bt247	1:200	N2	5	27	4	31	0.870968
displayed	4	Bt247	1:100	clec-41(tm6722)	1	14	12	26	0.538462
displayed	4	Bt247	1:100	clec-41(tm6722)	2	11	13	24	0.458333
displayed	4	Bt247	1:100	clec-41(tm6722)	3	16	10	26	0.615385
displayed	4	Bt247	1:100	clec-41(tm6722)	4	39	27	66	0.590909
displayed	4	Bt247	1:100	clec-41(tm6722)	5	12	17	29	0.413793
displayed	4	Bt247	1:100	N2	1	19	8	27	0.703704
displayed	4	Bt247	1:100	N2	2	15	16	31	0.483871
displayed	4	Bt247	1:100	N2	3	9	7	16	0.5625
displayed	4	Bt247	1:100	N2	4	9	15	24	0.375
displayed	4	Bt247	1:100	N2	5	37	25	62	0.596774
displayed	4	Bt247	1:50	clec-41(tm6722)	1	6	22	28	0.214286
displayed	4	Bt247	1:50	clec-41(tm6722)	2	4	25	29	0.137931
displayed	4	Bt247	1:50	clec-41(tm6722)	3	12	20	32	0.375
displayed	4	Bt247	1:50	clec-41(tm6722)	4	3	33	36	0.0833333
displayed	4	Bt247	1:50	clec-41(tm6722)	5	11	30	41	0.268293
displayed	4	Bt247	1:50	N2	1	8	27	35	0.228571
displayed	4	Bt247	1:50	N2	2	10	22	32	0.3125
displayed	4	Bt247	1:50	N2	3	6	22	28	0.214286
displayed	4	Bt247	1:50	N2	4	20	30	50	0.4
displayed	4	Bt247	1:50	N2	5	8	24	32	0.25
displayed	5	Bt407	1:50	clec-41(tm6722)	1	27	0	27	1
displayed	5	Bt407	1:50	clec-41(tm6722)	2	30	0	30	1
displayed	5	Bt407	1:50	clec-41(tm6722)	3	29	2	31	0.935484
displayed	5	Bt407	1:50	clec-41(tm6722)	4	30	1	31	0.967742
displayed	5	Bt407	1:50	clec-41(tm6722)	5	30	0	30	1
displayed	5	Bt407	1:50	N2	1	29	0	29	1
displayed	5	Bt407	1:50	N2	2	32	1	33	0.969697
displayed	5	Bt407	1:50	N2	3	31	1	32	0.96875
displayed	5	Bt407	1:50	N2	4	29	0	29	1
displayed	5	Bt407	1:50	N2	5	32	1	33	0.969697
displayed	5	Bt247	1:200	clec-41(tm6722)	1	28	0	28	1
displayed	5	Bt247	1:200	clec-41(tm6722)	2	22	2	24	0.916667
displayed	5	Bt247	1:200	clec-41(tm6722)	3	28	2	30	0.933333
displayed	5	Bt247	1:200	clec-41(tm6722)	4	25	1	26	0.961538
displayed	5	Bt247	1:200	clec-41(tm6722)	5	21	1	22	0.954545
displayed	5	Bt247	1:200	N2	1	27	0	27	1
displayed	5	Bt247	1:200	N2	2	29	0	29	1
displayed	5	Bt247	1:200	N2	3	29	1	30	0.966667
displayed	5	Bt247	1:200	N2	4	27	0	27	1
displayed	5	Bt247	1:200	N2	5	25	2	27	0.925926
displayed	5	Bt247	1:100	clec-41(tm6722)	1	17	13	30	0.566667
displayed	5	Bt247	1:100	clec-41(tm6722)	2	16	8	24	0.666667
displayed	5	Bt247	1:100	clec-41(tm6722)	3	19	8	27	0.703704
displayed	5	Bt247	1:100	clec-41(tm6722)	4	11	12	23	0.478261
displayed	5	Bt247	1:100	clec-41(tm6722)	5	19	7	26	0.730769
displayed	5	Bt247	1:100	N2	1	15	15	30	0.5
displayed	5	Bt247	1:100	N2	2	20	5	25	0.8
displayed	5	Bt247	1:100	N2	3	16	9	25	0.64
displayed	5	Bt247	1:100	N2	4	11	13	24	0.458333
displayed	5	Bt247	1:100	N2	5	15	8	23	0.652174
displayed	5	Bt247	1:50	clec-41(tm6722)	1	8	17	25	0.32
displayed	5	Bt247	1:50	clec-41(tm6722)	2	17	12	29	0.586207
displayed	5	Bt247	1:50	clec-41(tm6722)	3	9	14	23	0.391304
displayed	5	Bt247	1:50	clec-41(tm6722)	4	13	7	20	0.65
displayed	5	Bt247	1:50	clec-41(tm6722)	5	11	19	30	0.366667
displayed	5	Bt247	1:50	N2	1	6	23	29	0.206897
displayed	5	Bt247	1:50	N2	2	6	19	25	0.24
displayed	5	Bt247	1:50	N2	3	14	12	26	0.538462
displayed	5	Bt247	1:50	N2	4	13	15	28	0.464286
displayed	5	Bt247	1:50	N2	5	12	15	27	0.444444

## Sheet: S4G_Table
data Fig S5D
graph	run	bacterial treatment	dilution Bt:OP50	worm strain	replicate	alive worms	dead worms	total number	proportion alive
displayed	1	Bt247	1:25	clec-42(tm6526)	2	4	28	32	0.125
displayed	1	Bt247	1:25	clec-42(tm6526)	3	4	21	25	0.16
displayed	1	Bt247	1:25	clec-42(tm6526)	5	2	27	29	0.0689655
displayed	1	Bt407	1:5	clec-42(tm6526)	3	31	0	31	1
displayed	1	Bt407	1:5	clec-42(tm6526)	5	32	0	32	1
displayed	1	Bt407	1:5	clec-42(tm6526)	1	33	0	33	1
displayed	1	Bt407	1:5	clec-42(tm6526)	2	30	0	30	1
displayed	1	Bt407	1:5	clec-42(tm6526)	4	44	0	44	1
displayed	1	Bt247	1:50	clec-42(tm6526)	3	6	23	29	0.206897
displayed	1	Bt247	1:50	clec-42(tm6526)	1	13	17	30	0.433333
displayed	1	Bt247	1:50	clec-42(tm6526)	4	11	12	23	0.478261
displayed	1	Bt247	1:100	clec-42(tm6526)	2	19	14	33	0.575758
displayed	1	Bt247	1:100	clec-42(tm6526)	5	13	15	28	0.464286
displayed	1	Bt247	1:5	clec-42(tm6526)	2	1	27	28	0.0357143
displayed	1	Bt247	1:5	clec-42(tm6526)	4	1	32	33	0.030303
displayed	1	Bt247	1:25	clec-42(tm6526)	4	5	25	30	0.166667
displayed	1	Bt247	1:25	clec-42(tm6526)	1	3	21	24	0.125
displayed	1	Bt247	1:50	clec-42(tm6526)	5	19	27	46	0.413043
displayed	1	Bt247	1:50	clec-42(tm6526)	2	11	14	25	0.44
displayed	1	Bt247	1:100	clec-42(tm6526)	4	20	7	27	0.740741
displayed	1	Bt247	1:100	clec-42(tm6526)	1	15	16	31	0.483871
displayed	1	Bt247	1:100	clec-42(tm6526)	3	14	20	34	0.411765
displayed	1	Bt247	1:5	clec-42(tm6526)	3	2	31	33	0.0606061
displayed	1	Bt247	1:5	clec-42(tm6526)	1	2	26	28	0.0714286
displayed	1	Bt247	1:5	clec-42(tm6526)	5	1	27	28	0.0357143
displayed	1	Bt247	1:25	N2	3	11	20	31	0.354839
displayed	1	Bt247	1:25	N2	2	6	23	29	0.206897
displayed	1	Bt247	1:25	N2	4	4	31	35	0.114286
displayed	1	Bt407	1:5	N2	5	43	0	43	1
displayed	1	Bt407	1:5	N2	1	28	0	28	1
displayed	1	Bt407	1:5	N2	4	33	0	33	1
displayed	1	Bt407	1:5	N2	3	27	0	27	1
displayed	1	Bt407	1:5	N2	2	50	0	50	1
displayed	1	Bt247	1:50	N2	3	18	12	30	0.6
displayed	1	Bt247	1:50	N2	1	4	30	34	0.117647
displayed	1	Bt247	1:100	N2	1	20	9	29	0.689655
displayed	1	Bt247	1:100	N2	5	16	9	25	0.64
displayed	1	Bt247	1:100	N2	3	23	6	29	0.793103
displayed	1	Bt247	1:5	N2	2	0	26	26	0
displayed	1	Bt247	1:5	N2	4	1	24	25	0.04
displayed	1	Bt247	1:25	N2	1	6	29	35	0.171429
displayed	1	Bt247	1:25	N2	5	15	16	31	0.483871
displayed	1	Bt247	1:50	N2	5	13	20	33	0.393939
displayed	1	Bt247	1:50	N2	4	12	13	25	0.48
displayed	1	Bt247	1:50	N2	2	10	18	28	0.357143
displayed	1	Bt247	1:100	N2	2	36	17	53	0.679245
displayed	1	Bt247	1:100	N2	4	16	23	39	0.410256
displayed	1	Bt247	1:5	N2	3	3	27	30	0.1
displayed	1	Bt247	1:5	N2	5	2	39	41	0.0487805
displayed	1	Bt247	1:5	N2	1	3	31	34	0.0882353
displayed	2	Bt247	1:100	N2	1	21	1	22	0.954545
displayed	2	Bt247	1:100	N2	2	26	2	28	0.928571
displayed	2	Bt247	1:100	N2	3	22	2	24	0.916667
displayed	2	Bt247	1:100	N2	4	24	2	26	0.923077
displayed	2	Bt247	1:100	N2	5	24	2	26	0.923077
displayed	2	Bt247	1:50	N2	1	35	2	37	0.945946
displayed	2	Bt247	1:50	N2	2	23	4	27	0.851852
displayed	2	Bt247	1:50	N2	3	20	8	28	0.714286
displayed	2	Bt247	1:50	N2	4	21	7	28	0.75
displayed	2	Bt247	1:50	N2	5	21	5	26	0.807692
displayed	2	Bt247	1:25	N2	1	16	5	21	0.761905
displayed	2	Bt247	1:25	N2	2	10	11	21	0.47619
displayed	2	Bt247	1:25	N2	3	17	14	31	0.548387
displayed	2	Bt247	1:25	N2	4	12	9	21	0.571429
displayed	2	Bt247	1:25	N2	5	1	20	21	0.047619
displayed	2	Bt247	1:10	N2	1	10	19	29	0.344828
displayed	2	Bt247	1:10	N2	2	4	20	24	0.166667
displayed	2	Bt247	1:10	N2	3	5	24	29	0.172414
displayed	2	Bt247	1:10	N2	4	9	31	40	0.225
displayed	2	Bt247	1:10	N2	5	10	19	29	0.344828
displayed	2	Bt407	1:10	N2	1	25	0	25	1
displayed	2	Bt407	1:10	N2	2	28	0	28	1
displayed	2	Bt407	1:10	N2	3	27	0	27	1
displayed	2	Bt407	1:10	N2	4	28	0	28	1
displayed	2	Bt407	1:10	N2	5	25	0	25	1
displayed	2	Bt247	1:100	clec-42(tm6526)	1	33	2	35	0.942857
displayed	2	Bt247	1:100	clec-42(tm6526)	2	34	2	36	0.944444
displayed	2	Bt247	1:100	clec-42(tm6526)	3	44	2	46	0.956522
displayed	2	Bt247	1:100	clec-42(tm6526)	4	37	1	38	0.973684
displayed	2	Bt247	1:100	clec-42(tm6526)	5	27	4	31	0.870968
displayed	2	Bt247	1:50	clec-42(tm6526)	1	29	5	34	0.852941
displayed	2	Bt247	1:50	clec-42(tm6526)	2	28	6	34	0.823529
displayed	2	Bt247	1:50	clec-42(tm6526)	3	36	7	43	0.837209
displayed	2	Bt247	1:50	clec-42(tm6526)	4	24	4	28	0.857143
displayed	2	Bt247	1:50	clec-42(tm6526)	5	19	8	27	0.703704
displayed	2	Bt247	1:25	clec-42(tm6526)	1	16	11	27	0.592593
displayed	2	Bt247	1:25	clec-42(tm6526)	2	18	13	31	0.580645
displayed	2	Bt247	1:25	clec-42(tm6526)	3	22	16	38	0.578947
displayed	2	Bt247	1:25	clec-42(tm6526)	4	30	12	42	0.714286
displayed	2	Bt247	1:25	clec-42(tm6526)	5	27	7	34	0.794118
displayed	2	Bt247	1:10	clec-42(tm6526)	1	19	22	41	0.463415
displayed	2	Bt247	1:10	clec-42(tm6526)	2	11	20	31	0.354839
displayed	2	Bt247	1:10	clec-42(tm6526)	3	18	26	44	0.409091
displayed	2	Bt247	1:10	clec-42(tm6526)	4	11	21	32	0.34375
displayed	2	Bt247	1:10	clec-42(tm6526)	5	12	19	31	0.387097
displayed	2	Bt407	1:10	clec-42(tm6526)	1	56	0	56	1
displayed	2	Bt407	1:10	clec-42(tm6526)	2	49	0	49	1
displayed	2	Bt407	1:10	clec-42(tm6526)	3	34	0	34	1
displayed	2	Bt407	1:10	clec-42(tm6526)	4	35	0	35	1
displayed	2	Bt407	1:10	clec-42(tm6526)	5	46	0	46	1
displayed	3	Bt407	1:5	N2	1	23	0	23	1
displayed	3	Bt407	1:5	N2	2	28	0	28	1
displayed	3	Bt407	1:5	N2	3	24	0	24	1
displayed	3	Bt407	1:5	N2	4	25	0	25	1
displayed	3	Bt247	1:50	N2	1	16	10	26	0.615385
displayed	3	Bt247	1:50	N2	2	19	3	22	0.863636
displayed	3	Bt247	1:50	N2	3	13	11	24	0.541667
displayed	3	Bt247	1:50	N2	4	7	6	13	0.538462
displayed	3	Bt247	1:25	N2	1	2	24	26	0.0769231
displayed	3	Bt247	1:25	N2	2	5	19	24	0.208333
displayed	3	Bt247	1:25	N2	3	4	15	19	0.210526
displayed	3	Bt247	1:25	N2	4	1	22	23	0.0434783
displayed	3	Bt247	1:10	N2	1	2	20	22	0.0909091
displayed	3	Bt247	1:10	N2	2	1	32	33	0.030303
displayed	3	Bt247	1:10	N2	3	2	22	24	0.0833333
displayed	3	Bt247	1:10	N2	4	1	23	24	0.0416667
displayed	3	Bt247	1:5	N2	1	0	29	29	0
displayed	3	Bt247	1:5	N2	2	1	35	36	0.0277778
displayed	3	Bt247	1:5	N2	3	0	34	34	0
displayed	3	Bt247	1:5	N2	4	2	44	46	0.0434783
displayed	3	Bt407	1:5	clec-42(tm6526)	1	30	0	30	1
displayed	3	Bt407	1:5	clec-42(tm6526)	2	27	0	27	1
displayed	3	Bt407	1:5	clec-42(tm6526)	3	27	0	27	1
displayed	3	Bt407	1:5	clec-42(tm6526)	4	32	0	32	1
displayed	3	Bt247	1:50	clec-42(tm6526)	1	13	4	17	0.764706
displayed	3	Bt247	1:50	clec-42(tm6526)	2	13	4	17	0.764706
displayed	3	Bt247	1:50	clec-42(tm6526)	3	22	4	26	0.846154
displayed	3	Bt247	1:50	clec-42(tm6526)	4	15	7	22	0.681818
displayed	3	Bt247	1:25	clec-42(tm6526)	1	6	14	20	0.3
displayed	3	Bt247	1:25	clec-42(tm6526)	2	10	8	18	0.555556
displayed	3	Bt247	1:25	clec-42(tm6526)	3	5	18	23	0.217391
displayed	3	Bt247	1:25	clec-42(tm6526)	4	8	22	30	0.266667
displayed	3	Bt247	1:10	clec-42(tm6526)	1	0	30	30	0
displayed	3	Bt247	1:10	clec-42(tm6526)	2	1	22	23	0.0434783
displayed	3	Bt247	1:10	clec-42(tm6526)	3	3	22	25	0.12
displayed	3	Bt247	1:10	clec-42(tm6526)	4	3	25	28	0.107143
displayed	3	Bt247	1:5	clec-42(tm6526)	1	1	30	31	0.0322581
displayed	3	Bt247	1:5	clec-42(tm6526)	2	1	31	32	0.03125
displayed	3	Bt247	1:5	clec-42(tm6526)	3	2	32	34	0.0588235
displayed	3	Bt247	1:5	clec-42(tm6526)	4	2	28	30	0.0666667
displayed	4	Bt247	1:5	N2	1	5	16	21	0.238095
displayed	4	Bt247	1:5	N2	2	3	26	29	0.103448
displayed	4	Bt247	1:5	N2	3	5	21	26	0.192308
displayed	4	Bt247	1:5	N2	4	3	28	31	0.0967742
displayed	4	Bt247	1:10	N2	1	2	21	23	0.0869565
displayed	4	Bt247	1:10	N2	2	7	12	19	0.368421
displayed	4	Bt247	1:10	N2	3	1	28	29	0.0344828
displayed	4	Bt247	1:10	N2	4	3	27	30	0.1
displayed	4	Bt247	1:25	N2	1	9	14	23	0.391304
displayed	4	Bt247	1:25	N2	2	15	12	27	0.555556
displayed	4	Bt247	1:25	N2	3	19	16	35	0.542857
displayed	4	Bt247	1:25	N2	4	18	16	34	0.529412
displayed	4	Bt247	1:50	N2	1	18	7	25	0.72
displayed	4	Bt247	1:50	N2	2	20	6	26	0.769231
displayed	4	Bt247	1:50	N2	3	23	8	31	0.741935
displayed	4	Bt247	1:50	N2	4	17	16	33	0.515152
displayed	4	Bt407	1:5	N2	1	32	0	32	1
displayed	4	Bt407	1:5	N2	2	32	0	32	1
displayed	4	Bt407	1:5	N2	3	33	0	33	1
displayed	4	Bt407	1:5	N2	4	28	0	28	1
displayed	4	Bt247	1:5	clec-42(tm6526)	1	2	37	39	0.0512821
displayed	4	Bt247	1:5	clec-42(tm6526)	2	1	23	24	0.0416667
displayed	4	Bt247	1:5	clec-42(tm6526)	3	0	33	33	0
displayed	4	Bt247	1:5	clec-42(tm6526)	4	12	25	37	0.324324
displayed	4	Bt247	1:10	clec-42(tm6526)	1	1	29	30	0.0333333
displayed	4	Bt247	1:10	clec-42(tm6526)	2	1	24	25	0.04
displayed	4	Bt247	1:10	clec-42(tm6526)	3	1	33	34	0.0294118
displayed	4	Bt247	1:10	clec-42(tm6526)	4	0	35	35	0
displayed	4	Bt247	1:25	clec-42(tm6526)	1	4	26	30	0.133333
displayed	4	Bt247	1:25	clec-42(tm6526)	2	8	19	27	0.296296
displayed	4	Bt247	1:25	clec-42(tm6526)	3	8	19	27	0.296296
displayed	4	Bt247	1:25	clec-42(tm6526)	4	11	22	33	0.333333
displayed	4	Bt247	1:50	clec-42(tm6526)	1	7	17	24	0.291667
displayed	4	Bt247	1:50	clec-42(tm6526)	2	13	16	29	0.448276
displayed	4	Bt247	1:50	clec-42(tm6526)	3	18	14	32	0.5625
displayed	4	Bt247	1:50	clec-42(tm6526)	4	18	13	31	0.580645
displayed	4	Bt407	1:5	clec-42(tm6526)	1	35	0	35	1
displayed	4	Bt407	1:5	clec-42(tm6526)	2	38	0	38	1
displayed	4	Bt407	1:5	clec-42(tm6526)	3	27	0	27	1
displayed	4	Bt407	1:5	clec-42(tm6526)	4	39	0	39	1
displayed	5	Bt247	1:50	clec-42(tm6526)	1	3	26	29	0.103448
displayed	5	Bt247	1:50	clec-42(tm6526)	2	4	24	28	0.142857
displayed	5	Bt247	1:50	clec-42(tm6526)	3	15	17	32	0.46875
displayed	5	Bt247	1:50	clec-42(tm6526)	4	3	27	30	0.1
displayed	5	Bt247	1:50	clec-42(tm6526)	5	3	29	32	0.09375
displayed	5	Bt247	1:100	clec-42(tm6526)	1	15	13	28	0.535714
displayed	5	Bt247	1:100	clec-42(tm6526)	2	9	24	33	0.272727
displayed	5	Bt247	1:100	clec-42(tm6526)	3	9	22	31	0.290323
displayed	5	Bt247	1:100	clec-42(tm6526)	4	10	20	30	0.333333
displayed	5	Bt247	1:100	clec-42(tm6526)	5	6	24	30	0.2
displayed	5	Bt247	1:300	clec-42(tm6526)	1	21	8	29	0.724138
displayed	5	Bt247	1:300	clec-42(tm6526)	2	27	5	32	0.84375
displayed	5	Bt247	1:300	clec-42(tm6526)	3	27	9	36	0.75
displayed	5	Bt247	1:300	clec-42(tm6526)	4	31	1	32	0.96875
displayed	5	Bt247	1:300	clec-42(tm6526)	5	16	8	24	0.666667
displayed	5	Bt247	1:500	clec-42(tm6526)	1	3	24	27	0.111111
displayed	5	Bt247	1:500	clec-42(tm6526)	2	26	3	29	0.896552
displayed	5	Bt247	1:500	clec-42(tm6526)	3	24	4	28	0.857143
displayed	5	Bt247	1:500	clec-42(tm6526)	4	31	1	32	0.96875
displayed	5	Bt247	1:500	clec-42(tm6526)	5	29	1	30	0.966667
displayed	5	Bt247	1:50	N2	1	5	26	31	0.16129
displayed	5	Bt247	1:50	N2	2	5	24	29	0.172414
displayed	5	Bt247	1:50	N2	3	3	33	36	0.0833333
displayed	5	Bt247	1:50	N2	4	8	19	27	0.296296
displayed	5	Bt247	1:50	N2	5	3	28	31	0.0967742
displayed	5	Bt247	1:100	N2	1	12	18	30	0.4
displayed	5	Bt247	1:100	N2	2	10	24	34	0.294118
displayed	5	Bt247	1:100	N2	3	14	17	31	0.451613
displayed	5	Bt247	1:100	N2	4	14	18	32	0.4375
displayed	5	Bt247	1:100	N2	5	14	15	29	0.482759
displayed	5	Bt247	1:300	N2	1	17	9	26	0.653846
displayed	5	Bt247	1:300	N2	2	24	3	27	0.888889
displayed	5	Bt247	1:300	N2	3	28	2	30	0.933333
displayed	5	Bt247	1:300	N2	4	23	3	26	0.884615
displayed	5	Bt247	1:300	N2	5	26	5	31	0.83871
displayed	5	Bt247	1:500	N2	1	31	2	33	0.939394
displayed	5	Bt247	1:500	N2	2	34	1	35	0.971429
displayed	5	Bt247	1:500	N2	3	22	6	28	0.785714
displayed	5	Bt247	1:500	N2	4	24	1	25	0.96
displayed	5	Bt247	1:500	N2	5	28	9	37	0.756757
displayed	5	Bt407	1:50	clec-42(tm6526)	1	33	0	33	1
displayed	5	Bt407	1:50	clec-42(tm6526)	2	33	0	33	1
displayed	5	Bt407	1:50	clec-42(tm6526)	3	33	0	33	1
displayed	5	Bt407	1:50	clec-42(tm6526)	4	33	0	33	1
displayed	5	Bt407	1:50	clec-42(tm6526)	5	29	0	29	1
displayed	5	Bt407	1:50	N2	1	30	0	30	1
displayed	5	Bt407	1:50	N2	2	37	0	37	1
displayed	5	Bt407	1:50	N2	3	37	0	37	1
displayed	5	Bt407	1:50	N2	4	38	0	38	1
displayed	5	Bt407	1:50	N2	5	31	0	31	1
displayed	1	Bt247	1:10	clec-42(RNAi)	1	24	3	27	0.888889
displayed	1	Bt247	1:10	clec-42(RNAi)	2	25	1	26	0.961538
displayed	1	Bt247	1:10	clec-42(RNAi)	3	26	1	27	0.962963
displayed	1	Bt247	1:10	clec-42(RNAi)	4	25	2	27	0.925926
displayed	1	Bt247	1:10	clec-42(RNAi)	5	17	7	24	0.708333
displayed	1	Bt247	1:25	clec-42(RNAi)	1	28	1	29	0.965517
displayed	1	Bt247	1:25	clec-42(RNAi)	2	29	0	29	1
displayed	1	Bt247	1:25	clec-42(RNAi)	3	28	1	29	0.965517
displayed	1	Bt247	1:25	clec-42(RNAi)	4	29	1	30	0.966667
displayed	1	Bt247	1:25	clec-42(RNAi)	5	28	1	29	0.965517
displayed	1	Bt247	1:50	clec-42(RNAi)	1	30	0	30	1
displayed	1	Bt247	1:50	clec-42(RNAi)	2	30	0	30	1
displayed	1	Bt247	1:50	clec-42(RNAi)	3	29	0	29	1
displayed	1	Bt247	1:50	clec-42(RNAi)	4	29	1	30	0.966667
displayed	1	Bt247	1:50	clec-42(RNAi)	5	30	0	30	1
displayed	1	Bt407	1:10	clec-42(RNAi)	1	30	0	30	1
displayed	1	Bt407	1:10	clec-42(RNAi)	2	31	0	31	1
displayed	1	Bt407	1:10	clec-42(RNAi)	3	30	0	30	1
displayed	1	Bt407	1:10	clec-42(RNAi)	4	30	0	30	1
displayed	1	Bt407	1:10	clec-42(RNAi)	5	31	0	31	1
displayed	1	Bt247	1:10	N2	1	21	3	24	0.875
displayed	1	Bt247	1:10	N2	2	23	4	27	0.851852
displayed	1	Bt247	1:10	N2	3	30	1	31	0.967742
displayed	1	Bt247	1:10	N2	4	30	1	31	0.967742
displayed	1	Bt247	1:10	N2	5	29	2	31	0.935484
displayed	1	Bt247	1:25	N2	1	27	0	27	1
displayed	1	Bt247	1:25	N2	2	31	1	32	0.96875
displayed	1	Bt247	1:25	N2	3	26	0	26	1
displayed	1	Bt247	1:25	N2	4	25	0	25	1
displayed	1	Bt247	1:25	N2	5	28	2	30	0.933333
displayed	1	Bt247	1:50	N2	1	29	1	30	0.966667
displayed	1	Bt247	1:50	N2	2	30	0	30	1
displayed	1	Bt247	1:50	N2	3	29	0	29	1
displayed	1	Bt247	1:50	N2	4	30	0	30	1
displayed	1	Bt247	1:50	N2	5	29	0	29	1
displayed	1	Bt407	1:10	N2	1	31	0	31	1
displayed	1	Bt407	1:10	N2	2	30	0	30	1
displayed	1	Bt407	1:10	N2	3	29	0	29	1
displayed	1	Bt407	1:10	N2	4	31	0	31	1
displayed	1	Bt407	1:10	N2	5	29	0	29	1
displayed	2	Bt247	1:5	clec-42(RNAi)	1	17	12	29	0.586207
displayed	2	Bt247	1:5	clec-42(RNAi)	2	14	14	28	0.5
displayed	2	Bt247	1:5	clec-42(RNAi)	3	19	10	29	0.655172
displayed	2	Bt247	1:5	clec-42(RNAi)	4	6	3	9	0.666667
displayed	2	Bt247	1:5	clec-42(RNAi)	5	28	1	29	0.965517
displayed	2	Bt247	1:10	clec-42(RNAi)	1	25	0	25	1
displayed	2	Bt247	1:10	clec-42(RNAi)	2	27	3	30	0.9
displayed	2	Bt247	1:10	clec-42(RNAi)	3	16	7	23	0.695652
displayed	2	Bt247	1:10	clec-42(RNAi)	4	22	2	24	0.916667
displayed	2	Bt247	1:10	clec-42(RNAi)	5	24	3	27	0.888889
displayed	2	Bt407	1:2	clec-42(RNAi)	1	29	0	29	1
displayed	2	Bt407	1:2	clec-42(RNAi)	2	31	0	31	1
displayed	2	Bt407	1:2	clec-42(RNAi)	3	30	0	30	1
displayed	2	Bt407	1:2	clec-42(RNAi)	4	30	0	30	1
displayed	2	Bt407	1:2	clec-42(RNAi)	5	33	0	33	1
displayed	2	Bt247	1:5	N2	1	23	4	27	0.851852
displayed	2	Bt247	1:5	N2	2	27	4	31	0.870968
displayed	2	Bt247	1:5	N2	3	14	15	29	0.482759
displayed	2	Bt247	1:5	N2	4	19	11	30	0.633333
displayed	2	Bt247	1:5	N2	5	20	9	29	0.689655
displayed	2	Bt247	1:10	N2	1	20	8	28	0.714286
displayed	2	Bt247	1:10	N2	2	29	2	31	0.935484
displayed	2	Bt247	1:10	N2	3	25	5	30	0.833333
displayed	2	Bt247	1:10	N2	4	28	3	31	0.903226
displayed	2	Bt247	1:10	N2	5	29	0	29	1
displayed	2	Bt407	1:2	N2	1	29	0	29	1
displayed	2	Bt407	1:2	N2	2	29	0	29	1
displayed	2	Bt407	1:2	N2	3	29	0	29	1
displayed	2	Bt407	1:2	N2	4	29	0	29	1
displayed	2	Bt407	1:2	N2	5	30	0	30	1
displayed	3	Bt247	1:10	clec-42(RNAi)	1	24	4	28	0.857143
displayed	3	Bt247	1:10	clec-42(RNAi)	2	18	7	25	0.72
displayed	3	Bt247	1:10	clec-42(RNAi)	3	13	2	15	0.866667
displayed	3	Bt247	1:10	clec-42(RNAi)	4	19	7	26	0.730769
displayed	3	Bt247	1:10	clec-42(RNAi)	5	21	4	25	0.84
displayed	3	Bt247	1:50	clec-42(RNAi)	1	32	0	32	1
displayed	3	Bt247	1:50	clec-42(RNAi)	2	28	0	28	1
displayed	3	Bt247	1:50	clec-42(RNAi)	3	21	1	22	0.954545
displayed	3	Bt247	1:50	clec-42(RNAi)	4	33	0	33	1
displayed	3	Bt247	1:50	clec-42(RNAi)	5	28	0	28	1
displayed	3	Bt407	1:10	clec-42(RNAi)	1	30	0	30	1
displayed	3	Bt407	1:10	clec-42(RNAi)	2	31	0	31	1
displayed	3	Bt407	1:10	clec-42(RNAi)	3	31	0	31	1
displayed	3	Bt407	1:10	clec-42(RNAi)	4	28	0	28	1
displayed	3	Bt407	1:10	clec-42(RNAi)	5	32	0	32	1
displayed	3	Bt247	1:10	N2	1	23	1	24	0.958333
displayed	3	Bt247	1:10	N2	2	24	4	28	0.857143
displayed	3	Bt247	1:10	N2	3	23	1	24	0.958333
displayed	3	Bt247	1:10	N2	4	13	5	18	0.722222
displayed	3	Bt247	1:10	N2	5	27	0	27	1
displayed	3	Bt247	1:50	N2	1	29	0	29	1
displayed	3	Bt247	1:50	N2	2	27	0	27	1
displayed	3	Bt247	1:50	N2	3	31	0	31	1
displayed	3	Bt247	1:50	N2	4	29	0	29	1
displayed	3	Bt247	1:50	N2	5	32	0	32	1
displayed	3	Bt407	1:10	N2	1	30	0	30	1
displayed	3	Bt407	1:10	N2	2	30	0	30	1
displayed	3	Bt407	1:10	N2	3	28	0	28	1
displayed	3	Bt407	1:10	N2	4	33	0	33	1
displayed	3	Bt407	1:10	N2	5	31	0	31	1
displayed	4	Bt247	1:2	clec-42(RNAi)	1	22	5	27	0.814815
displayed	4	Bt247	1:2	clec-42(RNAi)	2	6	23	29	0.206897
displayed	4	Bt247	1:2	clec-42(RNAi)	3	7	22	29	0.241379
displayed	4	Bt247	1:2	clec-42(RNAi)	4	5	24	29	0.172414
displayed	4	Bt247	1:2	clec-42(RNAi)	5	10	19	29	0.344828
displayed	4	Bt247	1:10	clec-42(RNAi)	1	17	12	29	0.586207
displayed	4	Bt247	1:10	clec-42(RNAi)	2	13	12	25	0.52
displayed	4	Bt247	1:10	clec-42(RNAi)	3	16	14	30	0.533333
displayed	4	Bt247	1:10	clec-42(RNAi)	4	11	15	26	0.423077
displayed	4	Bt247	1:10	clec-42(RNAi)	5	17	13	30	0.566667
displayed	4	Bt247	1:25	clec-42(RNAi)	1	26	2	28	0.928571
displayed	4	Bt247	1:25	clec-42(RNAi)	2	27	0	27	1
displayed	4	Bt247	1:25	clec-42(RNAi)	3	29	4	33	0.878788
displayed	4	Bt247	1:25	clec-42(RNAi)	4	25	1	26	0.961538
displayed	4	Bt247	1:25	clec-42(RNAi)	5	26	4	30	0.866667
displayed	4	Bt407	1:2	clec-42(RNAi)	1	28	0	28	1
displayed	4	Bt407	1:2	clec-42(RNAi)	2	31	0	31	1
displayed	4	Bt407	1:2	clec-42(RNAi)	3	30	0	30	1
displayed	4	Bt407	1:2	clec-42(RNAi)	4	28	0	28	1
displayed	4	Bt407	1:2	clec-42(RNAi)	5	29	0	29	1
displayed	4	Bt247	1:2	N2	1	12	17	29	0.413793
displayed	4	Bt247	1:2	N2	2	11	18	29	0.37931
displayed	4	Bt247	1:2	N2	3	19	12	31	0.612903
displayed	4	Bt247	1:2	N2	4	9	18	27	0.333333
displayed	4	Bt247	1:2	N2	5	6	23	29	0.206897
displayed	4	Bt247	1:10	N2	1	18	8	26	0.692308
displayed	4	Bt247	1:10	N2	2	22	7	29	0.758621
displayed	4	Bt247	1:10	N2	3	20	8	28	0.714286
displayed	4	Bt247	1:10	N2	4	25	4	29	0.862069
displayed	4	Bt247	1:10	N2	5	29	4	33	0.878788
displayed	4	Bt247	1:25	N2	1	25	3	28	0.892857
displayed	4	Bt247	1:25	N2	2	30	0	30	1
displayed	4	Bt247	1:25	N2	3	33	2	35	0.942857
displayed	4	Bt247	1:25	N2	4	29	0	29	1
displayed	4	Bt247	1:25	N2	5	27	2	29	0.931034
displayed	4	Bt407	1:2	N2	1	30	0	30	1
displayed	4	Bt407	1:2	N2	2	30	0	30	1
displayed	4	Bt407	1:2	N2	3	25	0	25	1
displayed	4	Bt407	1:2	N2	4	30	0	30	1
displayed	4	Bt407	1:2	N2	5	30	0	30	1
displayed	5	Bt247	1:2	clec-42(RNAi)	1	9	15	24	0.375
displayed	5	Bt247	1:2	clec-42(RNAi)	2	6	18	24	0.25
displayed	5	Bt247	1:2	clec-42(RNAi)	3	2	23	25	0.08
displayed	5	Bt247	1:2	clec-42(RNAi)	4	10	20	30	0.333333
displayed	5	Bt247	1:2	clec-42(RNAi)	5	5	20	25	0.2
displayed	5	Bt247	1:5	clec-42(RNAi)	1	18	7	25	0.72
displayed	5	Bt247	1:5	clec-42(RNAi)	2	9	20	29	0.310345
displayed	5	Bt247	1:5	clec-42(RNAi)	3	12	14	26	0.461538
displayed	5	Bt247	1:5	clec-42(RNAi)	4	9	18	27	0.333333
displayed	5	Bt247	1:5	clec-42(RNAi)	5	16	14	30	0.533333
displayed	5	Bt247	1:10	clec-42(RNAi)	1	22	7	29	0.758621
displayed	5	Bt247	1:10	clec-42(RNAi)	2	23	5	28	0.821429
displayed	5	Bt247	1:10	clec-42(RNAi)	3	22	7	29	0.758621
displayed	5	Bt247	1:10	clec-42(RNAi)	4	27	1	28	0.964286
displayed	5	Bt247	1:10	clec-42(RNAi)	5	22	5	27	0.814815
displayed	5	Bt407	1:2	clec-42(RNAi)	1	34	0	34	1
displayed	5	Bt407	1:2	clec-42(RNAi)	2	30	0	30	1
displayed	5	Bt407	1:2	clec-42(RNAi)	3	30	0	30	1
displayed	5	Bt407	1:2	clec-42(RNAi)	4	32	0	32	1
displayed	5	Bt407	1:2	clec-42(RNAi)	5	30	0	30	1
displayed	5	Bt247	1:2	N2	1	6	20	26	0.230769
displayed	5	Bt247	1:2	N2	2	9	18	27	0.333333
displayed	5	Bt247	1:2	N2	3	9	21	30	0.3
displayed	5	Bt247	1:2	N2	4	6	20	26	0.230769
displayed	5	Bt247	1:2	N2	5	8	18	26	0.307692
displayed	5	Bt247	1:5	N2	1	13	11	24	0.541667
displayed	5	Bt247	1:5	N2	2	8	19	27	0.296296
displayed	5	Bt247	1:5	N2	3	11	17	28	0.392857
displayed	5	Bt247	1:5	N2	4	11	16	27	0.407407
displayed	5	Bt247	1:5	N2	5	12	26	38	0.315789
displayed	5	Bt247	1:10	N2	1	24	1	25	0.96
displayed	5	Bt247	1:10	N2	2	25	6	31	0.806452
displayed	5	Bt247	1:10	N2	3	28	1	29	0.965517
displayed	5	Bt247	1:10	N2	4	24	3	27	0.888889
displayed	5	Bt247	1:10	N2	5	23	9	32	0.71875
displayed	5	Bt407	1:2	N2	1	30	0	30	1
displayed	5	Bt407	1:2	N2	2	33	0	33	1
displayed	5	Bt407	1:2	N2	3	33	0	33	1
displayed	5	Bt407	1:2	N2	4	34	0	34	1
displayed	5	Bt407	1:2	N2	5	32	0	32	1

## Sheet: S4H_Table
data Fig S5E
graph	run	bacterial treatment	dilution Bt:OP50	worm strain	replicate	alive worms	dead worms	total number	proportion alive
displayed	1	Bt407	1:50	clec-41(tm6722);clec-42(tm6526)	1	29	0	29	1
displayed	1	Bt407	1:50	clec-41(tm6722);clec-42(tm6526)	2	47	0	47	1
displayed	1	Bt407	1:50	clec-41(tm6722);clec-42(tm6526)	3	43	0	43	1
displayed	1	Bt407	1:50	clec-41(tm6722);clec-42(tm6526)	4	37	0	37	1
displayed	1	Bt407	1:50	clec-41(tm6722);clec-42(tm6526)	5	49	0	49	1
displayed	1	Bt407	1:50	N2	1	32	0	32	1
displayed	1	Bt407	1:50	N2	2	28	0	28	1
displayed	1	Bt407	1:50	N2	3	40	0	40	1
displayed	1	Bt407	1:50	N2	4	28	0	28	1
displayed	1	Bt407	1:50	N2	5	34	0	34	1
displayed	1	Bt247	1:200	clec-41(tm6722);clec-42(tm6526)	1	27	2	29	0.931034
displayed	1	Bt247	1:200	clec-41(tm6722);clec-42(tm6526)	2	39	7	46	0.847826
displayed	1	Bt247	1:200	clec-41(tm6722);clec-42(tm6526)	3	36	7	43	0.837209
displayed	1	Bt247	1:200	clec-41(tm6722);clec-42(tm6526)	4	34	2	36	0.944444
displayed	1	Bt247	1:200	clec-41(tm6722);clec-42(tm6526)	5	36	1	37	0.972973
displayed	1	Bt247	1:200	N2	1	26	2	28	0.928571
displayed	1	Bt247	1:200	N2	2	32	5	37	0.864865
displayed	1	Bt247	1:200	N2	3	21	1	22	0.954545
displayed	1	Bt247	1:200	N2	4	33	9	42	0.785714
displayed	1	Bt247	1:200	N2	5	27	4	31	0.870968
displayed	1	Bt247	1:100	clec-41(tm6722);clec-42(tm6526)	1	7	11	18	0.388889
displayed	1	Bt247	1:100	clec-41(tm6722);clec-42(tm6526)	2	16	14	30	0.533333
displayed	1	Bt247	1:100	clec-41(tm6722);clec-42(tm6526)	3	33	11	44	0.75
displayed	1	Bt247	1:100	clec-41(tm6722);clec-42(tm6526)	4	11	26	37	0.297297
displayed	1	Bt247	1:100	clec-41(tm6722);clec-42(tm6526)	5	19	19	38	0.5
displayed	1	Bt247	1:100	N2	1	19	8	27	0.703704
displayed	1	Bt247	1:100	N2	2	15	16	31	0.483871
displayed	1	Bt247	1:100	N2	3	9	7	16	0.5625
displayed	1	Bt247	1:100	N2	4	9	15	24	0.375
displayed	1	Bt247	1:100	N2	5	37	25	62	0.596774
displayed	1	Bt247	1:50	clec-41(tm6722);clec-42(tm6526)	1	12	25	37	0.324324
displayed	1	Bt247	1:50	clec-41(tm6722);clec-42(tm6526)	2	7	32	39	0.179487
displayed	1	Bt247	1:50	clec-41(tm6722);clec-42(tm6526)	3	12	51	63	0.190476
displayed	1	Bt247	1:50	clec-41(tm6722);clec-42(tm6526)	4	4	13	17	0.235294
displayed	1	Bt247	1:50	clec-41(tm6722);clec-42(tm6526)	5	12	39	51	0.235294
displayed	1	Bt247	1:50	N2	1	8	27	35	0.228571
displayed	1	Bt247	1:50	N2	2	10	22	32	0.3125
displayed	1	Bt247	1:50	N2	3	6	22	28	0.214286
displayed	1	Bt247	1:50	N2	4	20	30	50	0.4
displayed	1	Bt247	1:50	N2	5	8	24	32	0.25
displayed	2	Bt407	1:50	clec-41(tm6722);clec-42(tm6526)	1	30	0	30	1
displayed	2	Bt407	1:50	clec-41(tm6722);clec-42(tm6526)	2	29	1	30	0.966667
displayed	2	Bt407	1:50	clec-41(tm6722);clec-42(tm6526)	3	30	0	30	1
displayed	2	Bt407	1:50	clec-41(tm6722);clec-42(tm6526)	4	28	0	28	1
displayed	2	Bt407	1:50	clec-41(tm6722);clec-42(tm6526)	5	28	0	28	1
displayed	2	Bt407	1:50	N2	1	29	0	29	1
displayed	2	Bt407	1:50	N2	2	32	1	33	0.969697
displayed	2	Bt407	1:50	N2	3	31	1	32	0.96875
displayed	2	Bt407	1:50	N2	4	29	0	29	1
displayed	2	Bt407	1:50	N2	5	32	1	33	0.969697
displayed	2	Bt247	1:200	clec-41(tm6722);clec-42(tm6526)	1	28	0	28	1
displayed	2	Bt247	1:200	clec-41(tm6722);clec-42(tm6526)	2	27	1	28	0.964286
displayed	2	Bt247	1:200	clec-41(tm6722);clec-42(tm6526)	3	30	0	30	1
displayed	2	Bt247	1:200	clec-41(tm6722);clec-42(tm6526)	4	27	1	28	0.964286
displayed	2	Bt247	1:200	clec-41(tm6722);clec-42(tm6526)	5	29	0	29	1
displayed	2	Bt247	1:200	N2	1	27	0	27	1
displayed	2	Bt247	1:200	N2	2	29	0	29	1
displayed	2	Bt247	1:200	N2	3	29	1	30	0.966667
displayed	2	Bt247	1:200	N2	4	27	0	27	1
displayed	2	Bt247	1:200	N2	5	25	2	27	0.925926
displayed	2	Bt247	1:100	clec-41(tm6722);clec-42(tm6526)	1	14	5	19	0.736842
displayed	2	Bt247	1:100	clec-41(tm6722);clec-42(tm6526)	3	18	8	26	0.692308
displayed	2	Bt247	1:100	clec-41(tm6722);clec-42(tm6526)	4	19	6	25	0.76
displayed	2	Bt247	1:100	clec-41(tm6722);clec-42(tm6526)	5	14	8	22	0.636364
displayed	2	Bt247	1:100	clec-41(tm6722);clec-42(tm6526)	2	22	6	28	0.785714
displayed	2	Bt247	1:100	N2	1	15	15	30	0.5
displayed	2	Bt247	1:100	N2	2	20	5	25	0.8
displayed	2	Bt247	1:100	N2	3	16	9	25	0.64
displayed	2	Bt247	1:100	N2	4	11	13	24	0.458333
displayed	2	Bt247	1:100	N2	5	15	8	23	0.652174
displayed	2	Bt247	1:50	clec-41(tm6722);clec-42(tm6526)	1	13	15	28	0.464286
displayed	2	Bt247	1:50	clec-41(tm6722);clec-42(tm6526)	2	17	7	24	0.708333
displayed	2	Bt247	1:50	clec-41(tm6722);clec-42(tm6526)	3	13	13	26	0.5
displayed	2	Bt247	1:50	clec-41(tm6722);clec-42(tm6526)	4	22	8	30	0.733333
displayed	2	Bt247	1:50	clec-41(tm6722);clec-42(tm6526)	5	8	16	24	0.333333
displayed	2	Bt247	1:50	N2	1	6	23	29	0.206897
displayed	2	Bt247	1:50	N2	2	6	19	25	0.24
displayed	2	Bt247	1:50	N2	3	14	12	26	0.538462
displayed	2	Bt247	1:50	N2	4	13	15	28	0.464286
displayed	2	Bt247	1:50	N2	5	12	15	27	0.444444

## Sheet: S4I_Table
data Fig S6A
graph	run	bacterial strain	protein(s)	MIC (µM)	antimicrobial activity
displayed	1	Bt407	CLEC-4	>1.930	no
additional	2	Bt407	CLEC-4	>1.930	no
displayed	1	Bt407	CLEC-41	>1.510	no
additional	2	Bt407	CLEC-41	>1.510	no
displayed	1	Bt407	CLEC-42	>1.498	no
additional	2	Bt407	CLEC-42	>1.498	no
displayed	1	Bt407	CLEC-41 + CLEC-42	>3.080	no
additional	2	Bt407	CLEC-41 + CLEC-42	>3.080	no
