# Supplementary material for: Effector and regulator: Diverse functions of C. elegans C-type lectin-like domain proteins
Source: PLoS Pathog. 2021 Apr 1;17(4):e1009454. doi: 10.1371/journal.ppat.1009454 (PMC8051790; doi:10.1371/journal.ppat.1009454)
Supplement: S5 Table — (XLSX) [file ppat.1009454.s011.xlsx]

## Sheet: legend
S5 Table. Differential gene expression analysis of C. elegans clec-4(ok2050) on non-pathogenic Bt407
The sheet named DE gene (log2 FC > 0.5) contains information of fold change of all C. elegans genes that were significantly differentially expressed at least for one time point.
The sheet named GO contains the results of the GO enrichment analysis on the clec-4-dependent gene set.
The sheet named WormExp contains the results of the WormExp EASE analysis on the clec-4-dependent gene set.
S5A_Table	differentially expressed (DE) genes (log2 fold change > 0.5)
S5B_Table	WormExp analysis
S5C_Table	GO terms

## Sheet: S5A_Table
WormBaseID	Name	Info	Chr	Start	End	Strand	6 h	12 h
WBGene00018682	aagr-4	protein_coding	chrX	460651	466972	+	-0.606532	-0.0655765
WBGene00000024	abu-1	protein_coding	chrV	10380339	10381823	-	-0.304099	-0.52985
WBGene00000033	abu-10	protein_coding	chrX	3798179	3799741	+	-0.309021	-0.621985
WBGene00000034	abu-11	protein_coding	chrII	192531	194558	-	-0.326449	-0.696934
WBGene00004127	abu-12	protein_coding	chrX	450445	457648	-	-0.67891	-0.494682
WBGene00004133	abu-13	protein_coding	chrIII	6941888	6944738	-	-0.685157	-0.80383
WBGene00004174	abu-14	protein_coding	chrII	9225178	9227233	-	-0.615275	-0.670793
WBGene00004099	abu-15	protein_coding	chrV	5158623	5159897	+	-0.246199	-0.527837
WBGene00000029	abu-6	protein_coding	chrV	5160671	5161892	-	-0.243614	-0.521434
WBGene00000031	abu-8	protein_coding	chrV	5192993	5194608	-	-0.331852	-0.571613
WBGene00000039	acn-1	protein_coding	chrX	5092281	5097067	-	-0.718394	-0.500261
WBGene00009218	acs-20	protein_coding	chrIV	12392123	12398706	-	-0.540169	-0.10394
WBGene00000082	adt-1	protein_coding	chrX	12678832	12689279	+	-0.734907	-0.192032
WBGene00007210	agmo-1	protein_coding	chrIII	12793384	12798157	-	-0.635059	-0.481518
WBGene00011938	alh-13	protein_coding	chrX	12782396	12787154	+	-0.78552	-0.269908
WBGene00000133	amt-1	protein_coding	chrX	4571448	4573914	+	-0.368224	-0.628092
WBGene00010485	ant-1.3	protein_coding	chrIV	9708191	9709302	-	-0.241832	-0.669402
WBGene00020140	ant-1.4	protein_coding	chrIV	8459222	8460277	-	-0.325813	-0.717789
WBGene00000190	arf-1.1	protein_coding	chrIV	7634832	7635707	+	0.792831	0.0450804
WBGene00012683	asp-17	protein_coding	chrV	19035715	19037320	-	-0.542227	-0.872942
WBGene00007097	B0024.4	protein_coding	chrV	10297399	10298982	+	-0.904251	-0.429215
WBGene00015028	B0207.5	protein_coding	chrI	5919055	5935416	+	-0.526071	-0.148919
WBGene00015103	B0280.7	protein_coding	chrIII	7110303	7111873	-	-0.479416	-0.50005
WBGene00015142	B0310.6	protein_coding	chrX	530625	530961	-	-0.233404	-0.500689
WBGene00007169	B0393.4	protein_coding	chrIII	4759742	4763609	-	-0.319972	-0.575663
WBGene00015169	B0403.5	protein_coding	chrX	7057808	7061682	+	-0.591391	-0.32522
WBGene00050875	bah-1	protein_coding	chrI	11465142	11467609	+	-0.567384	-0.808748
WBGene00009133	bed-3	protein_coding	chrIV	9916528	9921969	+	-0.665331	-0.243925
WBGene00000251	bli-1	protein_coding	chrII	10708960	10712125	+	-0.76481	-0.465249
WBGene00000252	bli-2	protein_coding	chrII	5651410	5652426	-	-0.603866	-0.887746
WBGene00000256	bli-6	protein_coding	chrIV	6377094	6378195	+	-0.49082	-0.835722
WBGene00044620	bus-4	protein_coding	chrIV	4688267	4691934	+	-0.430964	-0.538622
WBGene00044623	bus-8	protein_coding	chrX	5492976	5496000	+	-0.719344	-0.552397
WBGene00007230	C01G10.1	protein_coding	chrV	15099747	15104804	+	-0.189386	-0.515551
WBGene00015305	C01G5.3	protein_coding	chrIV	6536179	6537667	+	-0.157759	-0.521701
WBGene00015339	C02E7.6	protein_coding	chrV	4919207	4919581	+	-0.468798	-0.958877
WBGene00015340	C02E7.7	protein_coding	chrV	4918154	4918585	-	-0.529597	-0.646007
WBGene00007264	C02F4.4	protein_coding	chrIV	10513890	10515283	-	-0.520628	-0.404774
WBGene00014665	C04G2.3	pseudogene	chrIV	10093061	10093511	+	-0.20381	-0.634401
WBGene00015453	C04G6.2	protein_coding	chrII	5093236	5094214	+	-0.413806	-0.756918
WBGene00045242	C05B5.11	protein_coding	chrIII	10004466	10004965	+	-0.502605	-0.413374
WBGene00007344	C05E7.2	protein_coding	chrX	12938697	12940711	-	-0.357983	-0.534357
WBGene00015541	C06E7.4	protein_coding	chrIV	5850839	5859976	-	-0.552459	-0.347573
WBGene00015544	C06E8.5	protein_coding	chrIII	7002301	7005363	-	-0.274129	-0.589297
WBGene00015546	C06G1.2	protein_coding	chrX	16621814	16622739	+	-0.522705	-0.508399
WBGene00007479	C09F9.2	protein_coding	chrII	14705516	14712600	+	-0.692482	-0.295235
WBGene00015655	C09G12.5	protein_coding	chrIV	3479335	3479730	+	-0.52177	-0.388665
WBGene00007505	C10C5.1	protein_coding	chrIV	9343358	9366506	-	-0.640389	-0.301164
WBGene00007530	C11H1.5	protein_coding	chrX	14298091	14303140	-	-0.518994	-0.558744
WBGene00015781	C14F11.6	protein_coding	chrX	6238021	6239087	-	-0.489331	-0.67415
WBGene00015795	C15F1.2	protein_coding	chrII	6979951	6988629	+	-0.535613	-0.260707
WBGene00015856	C16C8.19	protein_coding	chrII	3458501	3459056	+	-0.434002	-0.529585
WBGene00007688	C18E9.8	protein_coding	chrII	8986020	8988060	-	-0.175454	-0.650161
WBGene00016106	C25F6.7	protein_coding	chrX	5445161	5448030	+	-0.530152	-0.685865
WBGene00016133	C26B9.3	protein_coding	chrX	5338273	5340181	+	-0.522875	-0.537007
WBGene00016146	C26F1.1	protein_coding	chrV	7785419	7787711	+	-0.368555	-0.547386
WBGene00016180	C28C12.4	protein_coding	chrIV	8487497	8488423	+	-0.598876	-0.760641
WBGene00016286	C31H1.1	protein_coding	chrIV	5797454	5800208	+	-0.235269	-0.65173
WBGene00007938	C34F6.1	protein_coding	chrX	11192512	11196841	-	-0.63906	-0.327446
WBGene00044016	C35A5.10	protein_coding	chrV	10504193	10505289	+	-0.367967	-0.532417
WBGene00016474	C36C5.5	protein_coding	chrV	3157095	3157870	+	-0.263978	-0.506892
WBGene00044683	C36E6.8	protein_coding	chrX	17438619	17439696	+	-0.232769	-0.593847
WBGene00007996	C38C6.3	protein_coding	chrII	14633184	14634657	+	-0.452912	-0.503411
WBGene00016523	C39B5.5	protein_coding	chrIII	2208270	2211296	+	-0.0526886	-0.582177
WBGene00016596	C42D4.3	protein_coding	chrIV	7179239	7180414	+	-0.61874	-0.813297
WBGene00016659	C45B2.2	protein_coding	chrX	6084739	6085188	+	-0.244876	-0.572592
WBGene00008175	C48B4.12	protein_coding	chrIII	9597359	9598361	+	-0.52777	-0.353862
WBGene00219436	C49H3.16	protein_coding	chrIV	7920416	7921923	+	-0.57721	-0.186877
WBGene00016805	C50D2.1	protein_coding	chrII	111644	114454	+	-0.530555	-0.347338
WBGene00016962	C56C10.4	protein_coding	chrII	6583039	6584514	+	-0.531452	-0.233461
WBGene00015660	catp-3	protein_coding	chrV	8076085	8079914	+	-0.646781	-0.270105
WBGene00007248	catp-4	protein_coding	chrII	14593524	14597640	+	-0.118129	-0.543762
WBGene00000402	cdh-10	protein_coding	chrIV	2436515	2463369	-	-0.725966	-0.428937
WBGene00022103	cdh-12	protein_coding	chrIII	1152044	1181143	+	-0.708937	-0.288375
WBGene00000397	cdh-5	protein_coding	chrIV	8669142	8676542	+	-0.568522	-0.0803368
WBGene00000399	cdh-7	protein_coding	chrII	14843218	14850834	+	-0.588793	-0.399532
WBGene00023407	cex-1	protein_coding	chrII	5447679	5448440	+	-0.656996	-0.306254
WBGene00000493	che-14	protein_coding	chrI	5746725	5754278	+	-0.514792	-0.179915
WBGene00018048	clec-137	protein_coding	chrII	4617152	4618090	-	-0.546443	-0.396292
WBGene00018049	clec-138	protein_coding	chrII	4618881	4619800	-	-0.545067	-0.347076
WBGene00010228	clec-161	protein_coding	chrIII	9603026	9608688	-	-0.588185	-0.224902
WBGene00021580	clec-174	protein_coding	chrIV	3940213	3941702	-	-0.618771	-0.36319
WBGene00017991	clec-180	protein_coding	chrIV	7568902	7573778	+	-0.667163	-0.374926
WBGene00008202	clec-197	protein_coding	chrIV	17345547	17346695	-	-0.557957	-0.566945
WBGene00018096	clec-207	protein_coding	chrV	2096072	2097257	+	-0.509978	-0.368786
WBGene00020945	clec-219	protein_coding	chrV	8318435	8322863	+	-0.539322	-0.425331
WBGene00012583	clec-4	protein_coding	chrII	12578418	12581068	-	-0.951154	-0.753982
WBGene00014046	clec-60	protein_coding	chrII	10480102	10481846	-	-0.525321	-0.324222
WBGene00014047	clec-61	protein_coding	chrII	10488728	10490514	-	-0.900192	-0.196002
WBGene00009397	clec-66	protein_coding	chrII	12904400	12906607	+	-0.609464	-0.569924
WBGene00018547	clec-78	protein_coding	chrIV	3989102	4014221	+	-0.542426	-0.207574
WBGene00016912	clec-86	protein_coding	chrX	7139901	7140564	+	-0.592353	-0.448587
WBGene00013927	clec-95	protein_coding	chrI	11148973	11150295	+	-0.598623	-0.418567
WBGene00013933	clec-99	protein_coding	chrI	11156745	11158840	-	-0.528919	-0.473296
WBGene00012901	cnp-2	protein_coding	chrII	12760797	12767230	+	-0.31366	-0.588351
WBGene00000599	col-10	protein_coding	chrV	9164295	9165307	-	-0.567309	-0.786866
WBGene00000678	col-104	protein_coding	chrIV	1353679	1355305	-	-0.587024	-0.985022
WBGene00000681	col-107	protein_coding	chrIV	1548724	1549718	+	-0.593864	-0.922397
WBGene00000683	col-109	protein_coding	chrIV	1817045	1820253	-	-0.68811	-1.19305
WBGene00000684	col-110	protein_coding	chrIV	4608210	4609679	-	-0.487716	-0.583854
WBGene00000685	col-111	protein_coding	chrIV	4655792	4657587	-	-0.469618	-0.621213
WBGene00000687	col-113	protein_coding	chrIV	7150665	7152490	-	-0.429993	-0.685476
WBGene00000689	col-115	protein_coding	chrIV	7988688	7991423	+	-0.471006	-0.521851
WBGene00000691	col-117	protein_coding	chrIV	8822965	8824174	-	-0.32336	-0.734507
WBGene00000601	col-12	protein_coding	chrV	10423907	10425092	-	-0.231202	-0.933788
WBGene00000694	col-120	protein_coding	chrIV	9260610	9261767	-	-0.426752	-0.680113
WBGene00000699	col-125	protein_coding	chrIV	11225505	11226519	+	-0.366526	-1.05954
WBGene00000602	col-13	protein_coding	chrV	10420890	10421892	-	-0.185806	-0.850203
WBGene00000704	col-130	protein_coding	chrIV	12427505	12428516	-	-0.438199	-0.93567
WBGene00000707	col-133	protein_coding	chrIV	14098335	14099352	-	-0.259743	-0.977648
WBGene00000710	col-137	protein_coding	chrIV	16601485	16602776	-	-0.352279	-0.634509
WBGene00000711	col-138	protein_coding	chrIV	17182800	17183740	-	-0.810864	-1.07675
WBGene00000603	col-14	protein_coding	chrIV	7753408	7754647	+	-0.608152	-1.094
WBGene00000717	col-144	protein_coding	chrV	9159642	9160642	-	-0.510646	-0.790049
WBGene00000718	col-145	protein_coding	chrV	9162051	9163005	-	-0.641117	-0.837857
WBGene00000719	col-146	protein_coding	chrV	9629943	9631011	+	-0.154179	-1.02117
WBGene00000720	col-147	protein_coding	chrV	9632271	9633337	-	0.0745648	-0.740542
WBGene00000722	col-149	protein_coding	chrV	10291696	10292868	-	-0.259324	-0.944899
WBGene00000727	col-154	protein_coding	chrV	11385360	11386381	+	-0.676853	-1.00779
WBGene00000729	col-156	protein_coding	chrV	11449223	11450357	-	-0.323558	-0.629117
WBGene00000730	col-157	protein_coding	chrV	11484054	11484998	+	-0.518286	-0.827924
WBGene00000734	col-161	protein_coding	chrV	13317032	13318010	-	-0.362704	-0.881145
WBGene00000735	col-162	protein_coding	chrV	13441967	13443402	+	-0.411541	-0.842943
WBGene00000740	col-167	protein_coding	chrX	6323297	6324517	+	-0.483947	-1.11114
WBGene00000741	col-168	protein_coding	chrX	6326191	6327375	+	-0.35853	-1.05835
WBGene00000742	col-169	protein_coding	chrX	6329160	6330127	+	-0.508617	-0.861658
WBGene00000606	col-17	protein_coding	chrII	4866436	4867574	-	-0.79262	-1.07843
WBGene00000743	col-170	protein_coding	chrX	6331620	6332686	+	-0.546971	-0.744444
WBGene00000746	col-173	protein_coding	chrX	6875167	6877534	-	-0.571773	-0.654774
WBGene00000747	col-174	protein_coding	chrX	7546842	7548366	+	-0.550323	-0.69784
WBGene00000748	col-175	protein_coding	chrX	9233642	9234616	-	-0.614337	-1.01169
WBGene00000749	col-176	protein_coding	chrX	10077613	10078738	+	-0.481877	-0.574506
WBGene00000753	col-180	protein_coding	chrX	11711311	11712280	-	-0.42257	-0.928869
WBGene00000755	col-182	protein_coding	chrX	12636153	12637056	-	-0.535554	-0.516383
WBGene00000594	col-3	protein_coding	chrIV	8824804	8826013	+	-0.355991	-0.680057
WBGene00000610	col-33	protein_coding	chrIV	4263341	4265202	+	-0.592612	-0.495798
WBGene00000615	col-38	protein_coding	chrII	8568033	8569088	-	-0.646259	-1.05124
WBGene00000616	col-39	protein_coding	chrII	10704903	10706020	+	-0.0169312	-0.907697
WBGene00000618	col-41	protein_coding	chrX	15175039	15176481	-	-0.788402	-0.617632
WBGene00000625	col-48	protein_coding	chrI	3010690	3011659	+	-0.580091	-0.897554
WBGene00000626	col-49	protein_coding	chrI	3137188	3138446	+	-0.699982	-0.884947
WBGene00000631	col-54	protein_coding	chrI	5842714	5844057	+	-0.626924	-0.494178
WBGene00000634	col-58	protein_coding	chrI	6311251	6312413	+	-0.412255	-0.582704
WBGene00000636	col-60	protein_coding	chrI	7105319	7106924	+	-0.436396	-0.690513
WBGene00000638	col-62	protein_coding	chrI	7403341	7404352	-	-0.00200803	-0.744472
WBGene00000639	col-63	protein_coding	chrI	8243693	8244961	-	-0.77175	-1.22241
WBGene00000641	col-65	protein_coding	chrI	11489158	11490560	-	-0.532931	-0.743317
WBGene00000596	col-7	protein_coding	chrI	7401675	7402756	+	-0.0292445	-0.90091
WBGene00000646	col-70	protein_coding	chrII	1470040	1472260	+	-0.52812	-0.372755
WBGene00000647	col-71	protein_coding	chrII	3500073	3502449	-	-0.697605	-0.935627
WBGene00000649	col-73	protein_coding	chrII	4872098	4873127	-	-0.650208	-1.01251
WBGene00000653	col-77	protein_coding	chrII	8358228	8359378	-	-0.558971	-0.760388
WBGene00000655	col-79	protein_coding	chrII	10703618	10704574	+	-0.499446	-0.717177
WBGene00000663	col-88	protein_coding	chrIII	41061	42018	+	-0.408219	-0.579751
WBGene00000665	col-90	protein_coding	chrIII	7948838	7950067	+	-0.70677	-0.764841
WBGene00000666	col-91	protein_coding	chrIII	8262361	8263664	-	-0.351127	-0.683404
WBGene00000667	col-92	protein_coding	chrIII	10982166	10983253	-	-0.11543	-0.546374
WBGene00000672	col-97	protein_coding	chrIII	12992402	12993704	-	-0.755515	-1.00173
WBGene00009983	cut-2	protein_coding	chrV	13415062	13416121	+	-0.877918	-0.967812
WBGene00022591	cuti-1	protein_coding	chrI	6404587	6405706	+	-0.542643	-0.530748
WBGene00000893	cyn-17	protein_coding	chrV	5799683	5805659	+	-0.517906	-0.64161
WBGene00017018	D1014.5	protein_coding	chrV	8123684	8126704	+	-0.508135	-0.631595
WBGene00008376	D1054.9	protein_coding	chrV	10785796	10791051	-	-0.550063	-0.5405
WBGene00017068	D2092.8	protein_coding	chrI	6620665	6621282	+	-0.527684	-0.532107
WBGene00000928	dao-2	protein_coding	chrII	4562853	4563546	+	-0.648217	-0.894554
WBGene00000930	dao-4	protein_coding	chrX	10075288	10076358	+	-0.470863	-0.672301
WBGene00018380	decr-1.1	protein_coding	chrII	2353315	2354375	+	0.0821827	-0.57693
WBGene00022644	dod-19	protein_coding	chrV	411779	414760	-	0.225907	-0.557346
WBGene00001063	dpy-1	protein_coding	chrIII	2034977	2047997	-	-0.566696	-0.00580803
WBGene00001072	dpy-10	protein_coding	chrII	6710150	6712932	-	-0.571235	-0.249751
WBGene00001074	dpy-13	protein_coding	chrIV	4235614	4236706	+	-0.733429	-0.949598
WBGene00001077	dpy-18	protein_coding	chrIII	11372881	11377980	-	-0.648151	-0.16951
WBGene00001064	dpy-2	protein_coding	chrII	6714292	6715997	+	-0.575026	-0.544607
WBGene00001065	dpy-3	protein_coding	chrX	2144602	2145647	-	-0.54447	-0.629683
WBGene00001066	dpy-4	protein_coding	chrIV	14985543	14986782	-	-0.839987	-1.04691
WBGene00001067	dpy-5	protein_coding	chrI	5432158	5433054	-	-0.648942	-0.961448
WBGene00001069	dpy-7	protein_coding	chrX	7536460	7537792	-	-0.53973	-0.563838
WBGene00001070	dpy-8	protein_coding	chrX	5148678	5150476	-	-0.608088	-0.498971
WBGene00001071	dpy-9	protein_coding	chrIV	257382	259204	-	-0.472594	-0.543825
WBGene00008448	E01G4.6	protein_coding	chrII	13482405	13485780	+	-0.750238	-0.982409
WBGene00008449	E01G6.1	protein_coding	chrX	12260884	12266557	+	-0.782789	-0.547655
WBGene00012980	efhd-1	protein_coding	chrII	14178814	14189930	+	-0.648789	-0.409608
WBGene00008496	F01D5.6	protein_coding	chrII	14006511	14008576	+	-0.642977	-0.702172
WBGene00008512	F01G10.10	protein_coding	chrIV	10246162	10249907	+	-0.562768	-0.381028
WBGene00008559	F07H5.8	protein_coding	chrII	8801130	8804883	+	-0.530536	-0.459389
WBGene00008620	F09C6.10	protein_coding	chrV	16915373	16916179	-	-0.55501	-0.415475
WBGene00008652	F10D11.6	protein_coding	chrI	8445351	8450994	-	-0.703696	-0.312067
WBGene00017438	F13H8.5	protein_coding	chrII	6252774	6256073	-	-0.651544	-0.579203
WBGene00008851	F15B9.8	protein_coding	chrV	12988532	12992186	+	-0.565653	-0.859584
WBGene00017573	F18E9.7	protein_coding	chrX	8595152	8597747	-	-0.533571	-0.355801
WBGene00017592	F19C7.2	protein_coding	chrIV	4599954	4602776	+	-0.506303	-0.31592
WBGene00017716	F22F4.1	protein_coding	chrX	6004483	6007043	+	-0.501115	-0.566304
WBGene00009094	F23H12.5	protein_coding	chrV	12358647	12363691	+	-0.519557	-0.265802
WBGene00009104	F25C8.1	pseudogene	chrV	20907470	20909746	-	-0.74098	-0.304898
WBGene00017788	F25E5.7	protein_coding	chrV	7440107	7441483	+	-0.506136	-0.389756
WBGene00017814	F26A10.2	protein_coding	chrX	7632018	7637085	-	-0.58681	-0.199164
WBGene00017937	F30H5.3	protein_coding	chrIII	505237	512175	-	-0.78851	-0.625523
WBGene00009355	F33A8.7	protein_coding	chrII	11023834	11025666	-	-0.490324	-0.56686
WBGene00017998	F33D4.6	protein_coding	chrIV	7714164	7718009	-	-0.704229	-0.556009
WBGene00018031	F35B3.4	protein_coding	chrX	17019623	17020805	-	-0.470192	-0.69774
WBGene00009573	F40E10.5	protein_coding	chrX	14701791	14703684	+	-0.672392	-0.71179
WBGene00018292	F41E6.11	protein_coding	chrV	8619931	8621313	-	-0.34	-0.593545
WBGene00018297	F41F3.3	protein_coding	chrV	4647661	4648241	-	-0.467194	-0.932746
WBGene00018379	F43C11.2	protein_coding	chrII	2354776	2355972	+	-0.541576	-0.323634
WBGene00018418	F44E2.4	protein_coding	chrIII	8832467	8838424	-	-0.902898	-0.42253
WBGene00018424	F44E7.2	protein_coding	chrV	5770455	5771767	+	-0.525684	-0.163957
WBGene00018487	F46C8.8	protein_coding	chrX	7551202	7554426	-	-0.712096	-0.436107
WBGene00018500	F46F5.9	protein_coding	chrII	822516	822830	-	-0.00598386	-0.557433
WBGene00018616	F48G7.5	protein_coding	chrV	622188	622951	-	-0.418497	-0.55932
WBGene00044163	F49C5.11	protein_coding	chrII	12555909	12557100	+	-0.478249	-0.546766
WBGene00018640	F49E10.2	protein_coding	chrX	5890406	5894743	+	-0.742769	-0.592831
WBGene00018737	F53B1.4	protein_coding	chrX	2111778	2113084	-	-0.59984	-0.538377
WBGene00009982	F53F1.4	protein_coding	chrV	13411077	13411714	+	-0.565782	-0.379986
WBGene00010124	F55G11.4	protein_coding	chrIV	12973636	12975597	+	-0.587502	-0.519611
WBGene00018965	F56D2.3	protein_coding	chrIII	5584687	5587049	+	-0.586438	-0.514068
WBGene00018969	F56D3.1	protein_coding	chrII	4142816	4149679	+	-0.725475	-0.863966
WBGene00019021	F57H12.6	protein_coding	chrIV	7975429	7976369	-	-0.444933	-0.669912
WBGene00010262	F58E10.7	protein_coding	chrV	13992699	13993478	+	-0.573239	-0.375015
WBGene00077697	F58E6.13	protein_coding	chrV	9745241	9749228	+	-0.48356	-0.823774
WBGene00010319	F59B10.3	protein_coding	chrII	10510542	10512991	+	-0.286177	-0.512267
WBGene00010314	F59B2.12	protein_coding	chrIII	9017607	9020960	+	-0.632074	-0.394849
WBGene00010345	F59F5.7	protein_coding	chrX	10559535	10566668	+	-0.510954	-0.255291
WBGene00022816	fbn-1	protein_coding	chrIII	7625376	7641053	+	-0.641951	-0.190077
WBGene00044676	fbxa-42	protein_coding	chrIII	2259901	2261430	-	-0.250625	-0.538685
WBGene00013105	fip-7	protein_coding	chrIV	16626228	16626458	+	-0.500857	-0.264943
WBGene00007541	fipr-4	protein_coding	chrV	10228052	10228405	-	-0.00926097	-0.521945
WBGene00007544	fipr-6	protein_coding	chrV	10231268	10231536	+	-0.0213249	-0.662013
WBGene00007537	fipr-8	protein_coding	chrV	10239646	10240185	-	-0.0701069	-0.561725
WBGene00019154	glf-1	protein_coding	chrIV	5885835	5889805	+	-0.647704	-0.673933
WBGene00009824	gpdh-1	protein_coding	chrI	14075836	14078214	+	-0.610499	-0.342862
WBGene00001690	grd-1	protein_coding	chrX	11109450	11115841	+	-0.610487	-0.225109
WBGene00001703	grd-14	protein_coding	chrX	8499664	8501037	+	-0.483962	-0.543918
WBGene00001691	grd-2	protein_coding	chrV	20609863	20613784	+	-0.55421	-0.668162
WBGene00001695	grd-6	protein_coding	chrV	9221890	9224349	+	-0.57278	-0.500154
WBGene00001724	grl-15	protein_coding	chrIII	12232632	12235711	-	-0.585769	-0.5648
WBGene00001725	grl-16	protein_coding	chrI	572177	575119	-	-0.593763	-0.777991
WBGene00001730	grl-21	protein_coding	chrIV	10737477	10738191	+	-0.208881	-0.633087
WBGene00001714	grl-5	protein_coding	chrV	4412747	4414626	-	-0.64946	-0.570588
WBGene00001716	grl-7	protein_coding	chrV	11344817	11347012	-	-0.662872	-0.874943
WBGene00001786	gst-38	protein_coding	chrV	15915168	15916079	-	0.573659	0.210976
WBGene00019148	H03E18.1	protein_coding	chrX	8507876	8514140	+	-0.706895	-0.228819
WBGene00019169	H06I04.5	protein_coding	chrIII	3052916	3057604	+	-0.192622	-0.545057
WBGene00019184	H10E21.4	protein_coding	chrIII	17316	19627	-	-0.471894	-0.778183
WBGene00019236	H23N18.5	protein_coding	chrV	4911764	4912383	-	-0.456048	-0.832384
WBGene00019272	H42K12.3	protein_coding	chrX	1311605	1316636	+	-0.699889	-0.726443
WBGene00013852	hhat-1	protein_coding	chrII	14678468	14681152	+	-0.542304	-0.614081
WBGene00013073	hmit-1.1	protein_coding	chrV	18516789	18524221	+	-0.740634	-0.522261
WBGene00018215	igcm-1	protein_coding	chrX	845730	851507	-	-0.563347	-0.25364
WBGene00016669	ilys-2	protein_coding	chrIV	2467681	2468879	+	0.577752	0.000188206
WBGene00010468	K01D12.9	protein_coding	chrV	12403956	12404644	-	-0.359463	-0.704206
WBGene00044109	K02E11.10	protein_coding	chrV	14239924	14241151	-	-0.625124	-0.894981
WBGene00010509	K02E2.8	protein_coding	chrV	20365760	20366937	-	-0.428619	-0.597503
WBGene00010573	K04H4.2	protein_coding	chrIII	9347714	9355480	-	-0.801575	-0.598169
WBGene00195004	K08D12.8	protein_coding	chrIV	1726140	1727917	+	-0.537862	-0.315302
WBGene00010673	K08E7.5	protein_coding	chrIV	12573370	12578846	+	-0.600246	-0.423829
WBGene00010738	K10D3.4	protein_coding	chrI	7134743	7139973	-	-0.567856	-0.0129188
WBGene00010760	K10H10.4	protein_coding	chrII	14500484	14501663	+	-0.153949	-0.597508
WBGene00019684	K12H6.4	protein_coding	chrII	2823413	2824269	-	-0.604182	-0.373455
WBGene00008047	lact-7	protein_coding	chrX	11759214	11764244	+	-0.511668	-0.115237
WBGene00002282	let-4	protein_coding	chrX	14577953	14580915	+	-0.610634	-0.387787
WBGene00007903	lgc-21	protein_coding	chrX	14064315	14067984	-	-0.551848	-0.550636
WBGene00002983	lgx-1	protein_coding	chrX	5525199	5538514	-	-0.762005	-0.460964
WBGene00018572	lin-42	protein_coding	chrII	1233244	1244035	-	-0.69757	-0.363612
WBGene00008655	lips-3	protein_coding	chrIII	4616526	4618900	+	-0.586678	-0.561917
WBGene00015645	lips-7	protein_coding	chrII	553095	554786	+	-0.522491	-0.509699
WBGene00010267	lips-9	protein_coding	chrII	12933855	12935357	-	-0.475539	-0.79
WBGene00003057	lon-3	protein_coding	chrV	12197433	12198625	-	-0.649306	-0.875973
WBGene00013352	lon-8	protein_coding	chrV	17995345	18001370	-	-0.45816	-0.654393
WBGene00012261	lpr-3	protein_coding	chrX	11057436	11059794	+	-0.72669	-0.517221
WBGene00012257	lpr-4	protein_coding	chrX	11065133	11066811	+	-0.663569	-0.437353
WBGene00012256	lpr-5	protein_coding	chrX	11062132	11064540	+	-0.653587	-0.53575
WBGene00012255	lpr-6	protein_coding	chrX	11059994	11061868	+	-0.648645	-0.575481
WBGene00020571	lpr-7	protein_coding	chrX	656188	658514	+	-0.575392	-0.341396
WBGene00011971	lron-9	protein_coding	chrI	7684882	7689403	-	-0.575945	-0.195155
WBGene00003071	lrp-1	protein_coding	chrI	7614176	7634143	+	-0.516257	0.112768
WBGene00003091	lys-2	protein_coding	chrV	10280310	10281470	-	-0.670405	-0.594756
WBGene00010830	M02G9.1	protein_coding	chrII	10326130	10335762	+	-0.661094	-0.464338
WBGene00010831	M02G9.2	protein_coding	chrII	10321461	10324850	+	-0.472245	-0.650479
WBGene00019744	M02H5.8	protein_coding	chrV	449741	450441	+	-0.727815	-0.553509
WBGene00010835	M03B6.3	protein_coding	chrX	13860761	13864292	-	-0.585757	-0.20722
WBGene00019759	M03F4.6	protein_coding	chrX	4964409	4969359	-	-0.601399	-0.534539
WBGene00010924	M153.1	protein_coding	chrX	12146817	12148471	+	-0.529917	-0.260536
WBGene00010946	M176.10	protein_coding	chrII	9423318	9426173	-	-0.517607	-0.277394
WBGene00010948	M195.2	protein_coding	chrII	8360789	8363196	+	-0.617173	-0.333891
WBGene00010885	M7.9	protein_coding	chrIV	11100627	11101478	-	-0.551276	-0.425087
WBGene00019785	M70.3	protein_coding	chrIV	2237663	2242417	-	-0.116789	-0.509571
WBGene00003104	mab-7	protein_coding	chrX	892242	898070	-	-0.515805	-0.549795
WBGene00022504	mam-1	protein_coding	chrX	882967	888394	-	-0.5347	-0.196493
WBGene00008150	mam-2	protein_coding	chrIV	9983290	9989700	+	-0.564907	-0.671015
WBGene00010714	mam-3	protein_coding	chrIV	13434242	13445309	-	-0.56031	-0.469644
WBGene00015646	mlt-10	protein_coding	chrII	546705	552026	+	-0.791409	-0.50365
WBGene00012186	mlt-11	protein_coding	chrV	20667211	20678540	+	-0.844971	-0.343216
WBGene00021095	mlt-8	protein_coding	chrII	569269	572110	-	-0.752842	-1.00375
WBGene00008605	mlt-9	protein_coding	chrX	15101787	15107967	-	-0.753082	-0.601249
WBGene00008964	mltn-9	protein_coding	chrII	14616129	14622589	+	-0.505926	-0.22746
WBGene00003388	moe-3	protein_coding	chrII	13160415	13165733	-	-0.522883	0.0976418
WBGene00017387	mpst-4	protein_coding	chrII	4862315	4863457	-	-0.171462	-0.505449
WBGene00003460	msp-71	pseudogene	chrII	5012874	5013275	-	-0.216341	-0.57939
WBGene00003533	nas-14	protein_coding	chrIV	13170544	13173694	+	-0.510852	-0.257299
WBGene00003534	nas-15	protein_coding	chrX	777721	780514	+	-0.680249	-0.556243
WBGene00003543	nas-24	protein_coding	chrV	13769669	13771326	+	-0.554209	-0.377551
WBGene00003548	nas-30	protein_coding	chrI	942257	947711	+	-0.549729	-0.314991
WBGene00003554	nas-38	protein_coding	chrX	558141	563657	+	-0.647086	-0.488964
WBGene00003778	nnt-1	protein_coding	chrX	6122315	6127541	+	-0.523566	-0.0427072
WBGene00016422	noah-1	protein_coding	chrI	5874433	5878954	-	-0.757942	-0.331151
WBGene00009926	noah-2	protein_coding	chrIV	14091254	14096624	+	-0.675859	-0.429347
WBGene00009398	nspb-11	protein_coding	chrII	12907405	12907782	+	-0.256778	-0.513012
WBGene00017305	nspb-12	protein_coding	chrIII	5568210	5568778	-	-0.219186	-0.655703
WBGene00019152	nspb-6	protein_coding	chrIV	5895496	5895855	+	-0.0970229	-0.651761
WBGene00007243	nspb-7	protein_coding	chrII	14578285	14578597	+	-0.104388	-0.569027
WBGene00007250	nspb-8	protein_coding	chrII	14580331	14581043	-	-0.129711	-0.63663
WBGene00007177	oac-1	protein_coding	chrV	19551016	19555872	-	-0.495851	-0.620557
WBGene00018573	oac-30	protein_coding	chrII	1263069	1266890	-	-0.584693	-0.322216
WBGene00003879	ora-1	protein_coding	chrIV	7977836	7979014	+	-0.535457	-0.302811
WBGene00003981	pes-8	protein_coding	chrX	9251818	9255717	+	-0.574867	-0.422725
WBGene00004000	pgp-6	protein_coding	chrX	10871214	10877425	-	0.107469	-0.50881
WBGene00016732	phat-1	protein_coding	chrI	5044201	5045720	-	-0.540718	-0.396288
WBGene00020237	phat-4	protein_coding	chrV	4129906	4130908	+	-0.331434	-0.6391
WBGene00004017	phg-1	protein_coding	chrII	10137656	10139217	+	-0.474562	-0.555191
WBGene00004104	pqn-13	protein_coding	chrV	5669648	5676087	-	-0.662997	-0.590058
WBGene00004115	pqn-26	protein_coding	chrI	8771434	8777511	-	-0.539379	-0.266102
WBGene00004120	pqn-32	protein_coding	chrII	13108019	13110170	+	-0.831405	-0.713047
WBGene00004139	pqn-54	protein_coding	chrV	1464990	1466350	+	-0.389523	-0.52564
WBGene00004153	pqn-71	protein_coding	chrV	15465677	15467074	+	-0.213005	-0.548731
WBGene00004100	pqn-8	protein_coding	chrIII	9996211	9997920	-	-0.242017	-0.53319
WBGene00004165	pqn-84	protein_coding	chrIII	11700285	11702868	+	-0.526089	-0.385597
WBGene00004216	ptr-1	protein_coding	chrV	9178044	9181719	-	-0.792989	-0.480084
WBGene00004224	ptr-10	protein_coding	chrI	5662143	5667144	+	-0.502834	-0.439747
WBGene00004230	ptr-16	protein_coding	chrV	1170129	1174814	+	-0.538324	-0.180168
WBGene00004231	ptr-17	protein_coding	chrI	12834665	12843233	+	-0.50894	-0.241226
WBGene00004232	ptr-18	protein_coding	chrII	12965568	12978156	+	-0.662334	-0.563766
WBGene00004219	ptr-4	protein_coding	chrX	6060757	6065986	-	-0.783415	-0.708927
WBGene00017501	pud-3	protein_coding	chrV	2324510	2326847	-	0.330005	0.516139
WBGene00004264	qua-1	protein_coding	chrII	8198803	8204005	+	-0.900375	-0.528656
WBGene00044724	R02E4.3	protein_coding	chrX	4101702	4102125	-	-0.4381	-0.534963
WBGene00019839	R02F11.1	protein_coding	chrV	4801099	4802626	+	-0.694389	-0.580287
WBGene00010987	R03C1.1	protein_coding	chrII	14907509	14910401	-	-0.422118	-0.519356
WBGene00019856	R03H10.4	protein_coding	chrII	4167555	4168500	-	-0.431468	-0.529926
WBGene00019929	R07C3.13	protein_coding	chrII	926531	927859	-	-0.0702012	-0.551203
WBGene00011107	R07E3.6	protein_coding	chrX	10317722	10321854	+	-0.687564	-0.354835
WBGene00011112	R07E5.4	protein_coding	chrIII	4394794	4396616	+	-0.519137	-0.145774
WBGene00020017	R12A1.3	protein_coding	chrV	1422796	1425717	-	-0.599077	-0.648249
WBGene00020039	R12E2.14	protein_coding	chrI	4149981	4150634	+	-0.56765	-0.68406
WBGene00020040	R12E2.15	protein_coding	chrI	4148832	4149429	-	-0.611413	-0.717737
WBGene00020033	R12E2.7	protein_coding	chrI	4153957	4154550	-	-0.503337	-0.681259
WBGene00020128	R193.2	protein_coding	chrX	1132999	1148477	-	-0.531069	-0.00997061
WBGene00004300	ram-2	protein_coding	chrII	11015588	11016842	-	-0.482731	-0.934741
WBGene00004394	rol-1	protein_coding	chrII	12172573	12176071	+	-0.814389	-0.668085
WBGene00004397	rol-6	protein_coding	chrII	8733050	8734314	+	-0.589526	-0.933241
WBGene00004398	rol-8	protein_coding	chrII	7544106	7545332	+	-0.610774	-0.878096
WBGene00008028	scl-6	protein_coding	chrIV	13068768	13070290	+	-0.0893987	-0.549318
WBGene00015841	skpo-2	protein_coding	chrII	3431286	3436512	-	-0.632278	-0.525801
WBGene00005016	sqt-1	protein_coding	chrII	11336691	11337835	-	-0.774573	-0.95985
WBGene00005017	sqt-2	protein_coding	chrII	23328	24457	+	-0.633668	-1.04532
WBGene00005018	sqt-3	protein_coding	chrV	12352994	12354314	+	-0.836551	-0.968088
WBGene00005552	sri-40	protein_coding	chrII	3177966	3180468	+	0.849397	0.117596
WBGene00006057	sss-2	protein_coding	chrV	14346008	14346997	+	-0.0822213	-0.543757
WBGene00011235	suro-1	protein_coding	chrI	7871584	7875554	-	-0.580511	-0.437035
WBGene00006366	sym-1	protein_coding	chrX	14581654	14584368	+	-0.669934	-0.354676
WBGene00020167	T02G5.11	pseudogene	chrII	7078765	7081718	-	-0.504489	-0.58169
WBGene00011393	T03D8.6	protein_coding	chrV	20816576	20820161	-	-0.597835	-0.187344
WBGene00020281	T06A4.1	protein_coding	chrI	770892	776368	+	-0.49647	-0.562051
WBGene00020283	T06A4.3	protein_coding	chrI	763625	770720	+	-0.521211	-0.463853
WBGene00011530	T06D8.10	protein_coding	chrII	11240923	11247514	-	-0.824518	-0.67697
WBGene00011537	T06E4.10	protein_coding	chrV	9618233	9619019	-	-0.249478	-0.518816
WBGene00044011	T06E4.12	protein_coding	chrV	9628025	9629110	-	-0.455173	-0.585086
WBGene00077691	T06E4.14	protein_coding	chrV	9625425	9626269	+	-0.43807	-0.653868
WBGene00011536	T06E4.9	protein_coding	chrV	9620171	9620955	+	-0.454554	-0.623944
WBGene00011548	T06G6.6	protein_coding	chrI	12718309	12719795	+	-0.395187	-0.660508
WBGene00011617	T08G3.4	pseudogene	chrV	16439667	16442450	-	-0.131256	-0.688552
WBGene00020421	T10E10.4	protein_coding	chrX	6314529	6322819	-	-0.624174	-0.448237
WBGene00011748	T13F2.9	pseudogene	chrIV	9768057	9768984	+	-0.0573437	-0.517914
WBGene00011796	T16G1.2	protein_coding	chrV	12929487	12932830	+	-0.537198	-0.211685
WBGene00020550	T17H7.1	protein_coding	chrIII	740682	742974	+	-0.636892	-0.0392526
WBGene00020551	T17H7.7	protein_coding	chrIII	755265	758075	-	-0.599998	-0.306186
WBGene00020554	T19A5.3	protein_coding	chrV	8939591	8944063	-	-0.810774	-0.441839
WBGene00011831	T19B10.2	protein_coding	chrV	11221302	11222834	+	-0.996117	-0.392002
WBGene00020560	T19C3.2	protein_coding	chrIII	614707	617447	-	-0.564821	-0.846893
WBGene00011895	T21C9.9	protein_coding	chrV	10590551	10592579	-	-0.375456	-0.586411
WBGene00020766	T24C12.4	protein_coding	chrX	2204050	2205063	-	-0.443317	-0.580511
WBGene00020803	T25E4.1	protein_coding	chrII	5578320	5579965	+	-0.42608	-0.680655
WBGene00020846	T27A10.6	protein_coding	chrX	3588857	3596460	-	-0.620424	-0.268437
WBGene00020906	T28H11.8	protein_coding	chrIV	5017999	5020651	-	-0.977635	-0.878804
WBGene00007999	tag-297	protein_coding	chrII	14627630	14630122	+	-1.02169	-0.694932
WBGene00013079	ttr-26	protein_coding	chrV	18558735	18560306	-	-0.176018	-0.611507
WBGene00016505	ttr-33	protein_coding	chrV	7837088	7837935	-	-0.167597	-0.521512
WBGene00006651	tts-2	ncRNA	chrII	10201125	10202230	-	-0.450041	-0.663432
WBGene00006956	wrt-10	protein_coding	chrII	7533300	7534514	-	-0.557549	-0.421607
WBGene00006950	wrt-4	protein_coding	chrX	15752258	15757269	-	-0.579267	-0.807012
WBGene00006952	wrt-6	protein_coding	chrX	3480251	3483661	+	-0.667688	-0.682545
WBGene00006954	wrt-8	protein_coding	chrV	15342085	15344572	-	-0.477714	-0.619723
WBGene00006955	wrt-9	protein_coding	chrX	1576635	1590895	+	-0.509722	-0.219057
WBGene00022415	Y102A11A.5	protein_coding	chrX	2030959	2031508	-	-0.514411	-0.633435
WBGene00022444	Y110A2AL.7	protein_coding	chrII	2842555	2843188	-	-0.552616	-0.441473
WBGene00012429	Y11D7A.5	protein_coding	chrIV	9244511	9245523	-	-0.399314	-0.589805
WBGene00012433	Y11D7A.9	protein_coding	chrIV	9254260	9256099	-	-0.553557	-0.433473
WBGene00021213	Y18H1A.9	protein_coding	chrI	748228	757010	-	-0.514121	-0.421909
WBGene00012379	Y1A5A.1	protein_coding	chrIII	3985564	3986809	-	-0.243433	-0.717299
WBGene00021309	Y32G9B.1	protein_coding	chrV	1823129	1830030	-	-0.525083	-0.40268
WBGene00021326	Y34B4A.10	protein_coding	chrX	5249851	5252781	+	-0.540938	-0.492777
WBGene00045416	Y37H2A.14	protein_coding	chrV	18143738	18144721	+	0.526605	-0.140819
WBGene00021389	Y38A10A.2	protein_coding	chrV	6057364	6063425	-	-0.560283	-0.569659
WBGene00012757	Y41C4A.11	protein_coding	chrIII	11719900	11723602	+	0.771471	0.0829472
WBGene00012791	Y43D4A.5	protein_coding	chrIV	16775847	16785057	+	-0.596496	-0.555448
WBGene00012814	Y43F8B.3	protein_coding	chrV	19503112	19520006	+	-0.580135	-0.403574
WBGene00012917	Y46G5A.29	protein_coding	chrII	12856195	12862035	+	-0.642779	-0.386743
WBGene00012942	Y47D3B.6	protein_coding	chrIII	11427135	11428347	+	-0.503738	-0.475361
WBGene00021625	Y47D7A.13	protein_coding	chrV	4434882	4435927	-	-0.464704	-0.851739
WBGene00021627	Y47D7A.15	protein_coding	chrV	4431686	4433187	-	-0.341487	-0.780301
WBGene00021641	Y47G6A.15	protein_coding	chrI	3472962	3476311	-	-0.527641	-1.08953
WBGene00021690	Y48G8AL.12	protein_coding	chrI	1218494	1218982	-	-0.424283	-0.764992
WBGene00021151	Y4C6A.1	pseudogene	chrIV	5458767	5460735	+	-0.170856	-0.502075
WBGene00021779	Y51H7C.1	protein_coding	chrII	1467727	1469674	+	-0.507701	-0.107371
WBGene00021791	Y51H7C.13	protein_coding	chrII	1463266	1467367	-	-0.699688	-0.778679
WBGene00013173	Y53F4B.27	protein_coding	chrII	15145948	15151917	+	-0.665519	-0.54048
WBGene00235268	Y54G2A.76	protein_coding	chrIV	2809446	2812855	+	-0.461468	-0.591519
WBGene00021931	Y55F3AM.14	protein_coding	chrIV	1058845	1063187	-	-0.506531	-0.284025
WBGene00022033	Y65B4BL.1	protein_coding	chrI	530969	532852	+	-0.699714	-0.427106
WBGene00022160	Y71G12B.25	protein_coding	chrI	1771369	1775933	-	-0.678539	-0.440153
WBGene00022282	Y74C10AR.2	protein_coding	chrI	2483203	2483728	+	-0.543634	-0.490758
WBGene00022287	Y75B7AR.1	protein_coding	chrV	1391163	1392056	-	-0.684431	-0.853511
WBGene00013559	Y75B8A.28	protein_coding	chrIII	12319108	12323868	+	-0.756569	-0.504712
WBGene00022383	Y95B8A.2	protein_coding	chrI	938483	941776	+	-0.385655	-0.62315
WBGene00022517	ZC123.1	protein_coding	chrI	837996	841747	+	-0.603012	-0.43103
WBGene00013891	ZC434.3	protein_coding	chrI	10334659	10335739	-	-0.507061	-0.471669
WBGene00013846	ZC84.1	protein_coding	chrIII	9199945	9206252	-	-0.53832	-0.414153
WBGene00014183	ZK1025.3	protein_coding	chrI	11460780	11463068	-	-0.589236	-0.926517
WBGene00022653	ZK105.1	protein_coding	chrV	7713990	7714700	+	-0.691033	-0.854567
WBGene00022679	ZK180.5	protein_coding	chrIV	4515039	4517169	-	-0.68572	-0.638349
WBGene00022680	ZK180.6	protein_coding	chrIV	4520181	4524937	-	-0.809448	-0.910014
WBGene00013939	ZK218.5	protein_coding	chrV	17101132	17101982	+	-0.618252	-0.574334
WBGene00014006	ZK596.1	protein_coding	chrIV	10900372	10901383	+	-0.462327	-0.726593
WBGene00014039	ZK662.2	protein_coding	chrX	15696730	15698056	+	-0.518471	-0.683731
WBGene00022649	ZK84.1	protein_coding	chrII	6020653	6023349	+	-0.906651	-0.837357
WBGene00014100	ZK849.1	protein_coding	chrI	14182787	14185717	-	-0.282788	-0.519852

## Sheet: S5B_Table
Category	Term	Counts	ListSize	PopHit	Pop.Size	p-value	Bonferroni	OverlappedID	Refs
Mutants	UP miR-243 mutant	313	434	1786	29469	1.4271e-284	3.27234e-281	ptr-16,Y75B7AR.1,pqn-54,Y32G9B.1,clec-207,grl-5,Y47D7A.13,F41F3.3,R02F11.1,H23N18.5,C02E7.7,C02E7.6,abu-15,abu-6,pqn-13,Y38A10A.2,F25E5.7,C26F1.1,ttr-33,D1014.5,clec-219,F41E6.11,T19A5.3,col-144,col-145,col-10,ptr-1,grd-6,T06E4.10,T06E4.9,col-146,col-149,abu-1,col-13,T21C9.9,D1054.9,T19B10.2,grl-7,col-154,col-156,lon-3,sqt-3,F23H12.5,K01D12.9,T16G1.2,F15B9.8,F53F1.4,cut-2,col-162,nas-24,wrt-8,pqn…	http://www.ncbi.nlm.nih.gov/pubmed/20386745
Chemicals/stress	UP by 1-methylnicotinamide (MNA)	241	434	714	29469	4.48118e-281	1.02754e-277	F48G7.5,ptr-16,Y75B7AR.1,R12A1.3,pqn-54,Y32G9B.1,phat-4,grl-5,Y47D7A.15,Y47D7A.13,F41F3.3,R02F11.1,H23N18.5,C02E7.7,C02E7.6,abu-8,pqn-13,cyn-17,Y38A10A.2,D1014.5,F41E6.11,T19A5.3,col-144,col-145,col-10,grd-6,T06E4.10,T06E4.14,T06E4.12,col-146,col-149,col-12,C35A5.10,T21C9.9,D1054.9,T19B10.2,grl-7,col-154,col-156,col-157,lon-3,F23H12.5,K01D12.9,T16G1.2,col-161,F53F1.4,cut-2,col-162,K02E11.10,sss-2…	http://www.ncbi.nlm.nih.gov/pubmed/24077178
Mutants	UP by ced-4(n1162) mutant	214	434	467	29469	1.23387e-280	2.82926e-277	Y75B7AR.1,R12A1.3,pqn-54,C36C5.5,grl-5,Y47D7A.13,F41F3.3,R02F11.1,H23N18.5,C02E7.7,C02E7.6,abu-15,abu-6,abu-8,pqn-13,Y38A10A.2,D1014.5,F41E6.11,T19A5.3,col-145,ptr-1,grd-6,T06E4.9,F58E6.13,abu-1,T19B10.2,grl-7,col-156,lon-3,sqt-3,K01D12.9,F15B9.8,col-161,F53F1.4,cut-2,col-162,wrt-8,pqn-71,lon-8,Y39B6A.24,K02E2.8,mlt-11,abu-12,aagr-4,B0310.6,nas-38,lpr-7,mab-7,H42K12.3,Y102A11A.5,F53B1.4,dpy-3,T24…	http://www.ncbi.nlm.nih.gov/pubmed/24813612
Microbes	down by S. enterica SL2048 under fer-1 mutant	257	434	927	29469	2.23608e-277	5.12732e-274	F48G7.5,ptr-16,Y75B7AR.1,pqn-54,Y32G9B.1,phat-4,grl-5,Y47D7A.15,Y47D7A.13,R02F11.1,H23N18.5,C02E7.7,C02E7.6,abu-6,abu-8,cyn-17,Y38A10A.2,D1014.5,F41E6.11,T19A5.3,col-144,col-145,col-10,ptr-1,grd-6,T06E4.10,T06E4.9,T06E4.12,F58E6.13,abu-1,T21C9.9,D1054.9,T19B10.2,grl-7,col-156,lon-3,F23H12.5,K01D12.9,T16G1.2,F15B9.8,col-161,col-162,K02E11.10,wrt-8,pqn-71,lon-8,hmit-1.1,oac-1,K02E2.8,grd-2,mlt-11,T…	http://www.ncbi.nlm.nih.gov/pubmed/25340560
Mutants	UP by daf-12 mutant (Delaney)	264	434	1071	29469	3.2751e-271	7.5098e-268	F48G7.5,ptr-16,Y75B7AR.1,R12A1.3,pqn-54,Y32G9B.1,phat-4,grl-5,Y47D7A.15,Y47D7A.13,F41F3.3,R02F11.1,H23N18.5,C02E7.7,C02E7.6,abu-15,abu-8,pqn-13,cyn-17,Y38A10A.2,C26F1.1,F41E6.11,T19A5.3,col-145,ptr-1,grd-6,T06E4.10,T06E4.9,T06E4.14,T06E4.12,col-146,fipr-4,fipr-6,abu-1,col-13,col-12,C35A5.10,T21C9.9,D1054.9,grl-7,col-156,col-157,lon-3,sqt-3,F23H12.5,K01D12.9,T16G1.2,F15B9.8,col-161,F53F1.4,cut-2,c…	https://www.ncbi.nlm.nih.gov/pubmed/28209779
Mutants	down by pmk-1 (km25) (Bond)	235	434	849	29469	2.03305e-249	4.66179e-246	F48G7.5,ptr-16,Y75B7AR.1,R12A1.3,pqn-54,Y32G9B.1,F15E11.15,grl-5,Y47D7A.13,R02F11.1,H23N18.5,pqn-13,Y38A10A.2,catp-3,D1014.5,F41E6.11,T19A5.3,ptr-1,T06E4.9,F58E6.13,lys-2,abu-1,T21C9.9,T19B10.2,grl-7,col-156,lon-3,sqt-3,F23H12.5,K01D12.9,T16G1.2,F15B9.8,F53F1.4,cut-2,wrt-8,lon-8,grd-2,mlt-11,T03D8.6,abu-12,aagr-4,B0310.6,nas-38,lpr-7,nas-15,igcm-1,mam-1,mab-7,H42K12.3,Y102A11A.5,F53B1.4,dpy-3,T24…	http://www.ncbi.nlm.nih.gov/pubmed/25474640
DAF/Insulin/food	UP by daf-16 mutant (Delaney)	268	434	1352	29469	2.42349e-248	5.55706e-245	F48G7.5,ptr-16,Y75B7AR.1,R12A1.3,pqn-54,Y32G9B.1,C36C5.5,phat-4,grl-5,Y47D7A.15,Y47D7A.13,F41F3.3,R02F11.1,H23N18.5,C02E7.7,C02E7.6,abu-15,abu-8,pqn-13,cyn-17,Y38A10A.2,C26F1.1,catp-3,F41E6.11,T19A5.3,col-145,ptr-1,grd-6,T06E4.10,T06E4.9,T06E4.14,T06E4.12,col-146,fipr-4,fipr-6,B0024.4,abu-1,col-13,col-12,C35A5.10,T21C9.9,D1054.9,grl-7,col-156,col-157,lon-3,sqt-3,F23H12.5,K01D12.9,T16G1.2,F15B9.8,…	https://www.ncbi.nlm.nih.gov/pubmed/28209779
Mutants	UP by dpy-21 mutant (Delaney)	242	434	1027	29469	3.79134e-239	8.69354e-236	F48G7.5,ptr-16,Y75B7AR.1,R12A1.3,pqn-54,Y32G9B.1,C36C5.5,phat-4,grl-5,Y47D7A.13,F41F3.3,R02F11.1,H23N18.5,C02E7.7,C02E7.6,abu-15,abu-8,pqn-13,cyn-17,Y38A10A.2,C26F1.1,F41E6.11,T19A5.3,col-145,grd-6,T06E4.10,T06E4.9,T06E4.14,T06E4.12,col-146,fipr-4,fipr-6,B0024.4,abu-1,col-13,col-12,C35A5.10,T21C9.9,D1054.9,grl-7,col-156,col-157,lon-3,sqt-3,K01D12.9,F15B9.8,col-161,F53F1.4,cut-2,col-162,K02E11.10,…	https://www.ncbi.nlm.nih.gov/pubmed/28209779
Development/Dauer/Aging	expression oscillatory during larval development	320	434	2682	29469	3.49318e-237	8.00986e-234	dod-19,F48G7.5,ptr-16,Y75B7AR.1,R12A1.3,pqn-54,Y32G9B.1,phat-4,grl-5,Y47D7A.13,F41F3.3,R02F11.1,H23N18.5,C02E7.7,C02E7.6,abu-15,abu-6,abu-8,pqn-13,cyn-17,Y38A10A.2,C26F1.1,ttr-33,catp-3,D1014.5,F41E6.11,T19A5.3,col-144,col-145,col-10,ptr-1,grd-6,T06E4.10,T06E4.9,T06E4.14,T06E4.12,col-146,col-147,fipr-4,fipr-6,col-149,B0024.4,col-13,col-12,C35A5.10,T21C9.9,D1054.9,T19B10.2,grl-7,col-154,col-156,co…	http://www.ncbi.nlm.nih.gov/pubmed/24440504
DAF/Insulin/food	Down fed by Comamonas DA1877 vs. OP50 Young adult	167	434	315	29469	8.2311e-228	1.88739e-224	Y75B7AR.1,pqn-54,phat-4,grl-5,Y47D7A.13,F41F3.3,R02F11.1,H23N18.5,C02E7.7,C02E7.6,abu-15,abu-6,abu-8,pqn-13,D1014.5,T19A5.3,col-145,ptr-1,grd-6,F58E6.13,T19B10.2,grl-7,col-156,lon-3,sqt-3,F23H12.5,K01D12.9,F15B9.8,F53F1.4,cut-2,lon-8,hmit-1.1,K02E2.8,mlt-11,T03D8.6,aagr-4,lpr-7,mab-7,H42K12.3,Y102A11A.5,F53B1.4,dpy-3,wrt-6,abu-10,M03F4.6,acn-1,dpy-8,C26B9.3,C25F6.7,bus-8,lgx-1,F49E10.2,F22F4.1,pt…	http://www.ncbi.nlm.nih.gov/pubmed/23540701
Microbes	UP infected by PA14 octr-1 mutant vs. N2	235	434	1028	29469	1.3703e-227	3.1421e-224	M02H5.8,ptr-16,Y75B7AR.1,grl-5,Y47D7A.13,F41F3.3,R02F11.1,H23N18.5,C02E7.7,C02E7.6,abu-15,abu-6,abu-8,pqn-13,F44E7.2,Y38A10A.2,C26F1.1,D1014.5,T19A5.3,col-144,col-145,col-10,ptr-1,grd-6,F58E6.13,abu-1,T21C9.9,T19B10.2,grl-7,col-156,lon-3,sqt-3,F23H12.5,K01D12.9,T16G1.2,F15B9.8,col-161,F53F1.4,cut-2,col-162,wrt-8,lon-8,Y37H2A.14,K02E2.8,grd-2,mlt-11,T03D8.6,abu-12,aagr-4,nas-38,lpr-7,mab-7,H42K12.…	http://www.ncbi.nlm.nih.gov/pubmed/21474712
Mutants	down by daf-9 mutant	208	434	701	29469	6.82275e-224	1.56446e-220	F48G7.5,ptr-16,Y75B7AR.1,R12A1.3,grl-5,Y47D7A.15,F41F3.3,R02F11.1,pqn-13,cyn-17,C26F1.1,T19A5.3,grd-6,T06E4.9,T06E4.14,T06E4.12,F58E6.13,B0024.4,abu-1,D1054.9,grl-7,col-156,lon-3,K01D12.9,T16G1.2,F15B9.8,col-162,K02E11.10,lon-8,Y39B6A.24,Y43F8B.3,mlt-11,abu-12,nas-38,lpr-7,nas-15,igcm-1,mam-1,mab-7,H42K12.3,Y102A11A.5,F53B1.4,dpy-3,T24C12.4,wrt-6,T27A10.6,abu-10,R02E4.3,acn-1,dpy-8,Y34B4A.10,C26B…	http://www.ncbi.nlm.nih.gov/geo/query/acc.cgi?acc=GSE41661
Mutants	down by oga-1 (ok1207) mutant	186	434	500	29469	5.02895e-219	1.15314e-215	ptr-16,Y75B7AR.1,R12A1.3,Y32G9B.1,grl-5,Y47D7A.13,R02F11.1,H23N18.5,pqn-13,Y38A10A.2,D1014.5,T19A5.3,ptr-1,F58E6.13,T19B10.2,grl-7,lon-3,F23H12.5,T16G1.2,F15B9.8,cut-2,wrt-8,lon-8,grd-2,mlt-11,T03D8.6,abu-12,lpr-7,nas-15,mam-1,mab-7,H42K12.3,Y102A11A.5,F53B1.4,dpy-3,T24C12.4,wrt-6,T27A10.6,M03F4.6,dpy-8,C26B9.3,C25F6.7,bus-8,lgx-1,F49E10.2,F22F4.1,ptr-4,C14F11.6,T10E10.4,col-173,clec-86,dpy-7,F46…	http://www.ncbi.nlm.nih.gov/pubmed/25474640
Mutants	down by lin-45 mutant (Burton)	224	434	1294	29469	3.73056e-186	8.55418e-183	F48G7.5,ptr-16,Y75B7AR.1,R12A1.3,Y32G9B.1,grl-5,Y47D7A.13,F41F3.3,R02F11.1,H23N18.5,C02E7.7,C02E7.6,abu-15,pqn-13,cyn-17,Y38A10A.2,C26F1.1,D1014.5,F41E6.11,T19A5.3,ptr-1,grd-6,T06E4.10,T06E4.9,T06E4.14,T06E4.12,F58E6.13,col-12,C35A5.10,T21C9.9,D1054.9,T19B10.2,grl-7,col-156,col-157,lon-3,sqt-3,F23H12.5,K01D12.9,T16G1.2,F15B9.8,cut-2,wrt-8,lon-8,hmit-1.1,Y43F8B.3,K02E2.8,grd-2,mlt-11,T03D8.6,abu-1…	https://www.ncbi.nlm.nih.gov/pubmed/28166192
Mutants	UP by rhy-1 mutant (Albores)	211	434	1076	29469	1.42758e-185	3.27345e-182	dod-19,F48G7.5,Y75B7AR.1,R12A1.3,pqn-54,phat-4,grl-5,Y47D7A.15,Y47D7A.13,F41F3.3,R02F11.1,abu-15,abu-6,abu-8,F44E7.2,cyn-17,C26F1.1,ttr-33,catp-3,F41E6.11,T19A5.3,col-144,col-145,col-10,ptr-1,grd-6,T06E4.10,T06E4.9,T06E4.14,T06E4.12,col-146,col-147,F58E6.13,col-149,B0024.4,abu-1,col-13,col-12,T21C9.9,T19B10.2,col-154,col-157,lon-3,sqt-3,F23H12.5,K01D12.9,col-161,cut-2,col-162,K02E11.10,wrt-8,pqn-…	http://www.biorxiv.org/content/early/2017/03/02/112920.1
Mutants	Down lin-14 mutant	142	434	310	29469	2.43507e-179	5.58361e-176	R12A1.3,pqn-54,F41F3.3,R02F11.1,H23N18.5,C02E7.7,C02E7.6,abu-15,abu-6,abu-8,pqn-13,cyn-17,Y38A10A.2,C26F1.1,catp-3,D1014.5,F41E6.11,T19A5.3,T19B10.2,grl-7,lon-3,sqt-3,K01D12.9,T16G1.2,F15B9.8,F53F1.4,cut-2,wrt-8,oac-1,mlt-11,T03D8.6,B0310.6,nas-38,lpr-7,nas-15,H42K12.3,F53B1.4,dpy-3,T24C12.4,abu-10,dpy-8,C26B9.3,bus-8,F22F4.1,ptr-4,C14F11.6,T10E10.4,dpy-7,col-174,F46C8.8,grd-14,H03E18.1,lpr-3,lpr…	http://www.ncbi.nlm.nih.gov/pubmed/16314527
Other	Cluster 6, cycling expression postembryonic	127	434	218	29469	2.05788e-177	4.71872e-174	ptr-16,Y75B7AR.1,pqn-54,grl-5,Y47D7A.13,F41F3.3,H23N18.5,C02E7.7,C02E7.6,abu-15,abu-6,cyn-17,Y38A10A.2,D1014.5,F41E6.11,grd-6,T06E4.10,T06E4.9,T06E4.14,T06E4.12,abu-1,col-13,col-12,T21C9.9,D1054.9,grl-7,col-157,lon-3,sqt-3,K01D12.9,F15B9.8,col-161,cut-2,col-162,K02E11.10,wrt-8,grd-2,abu-12,nas-15,mab-7,H42K12.3,Y102A11A.5,F53B1.4,wrt-6,dpy-8,F49E10.2,F22F4.1,col-173,grd-14,R07E3.6,grd-1,col-182,C…	http://www.ncbi.nlm.nih.gov/pubmed/24036951
DAF/Insulin/food	down by starved (Mueller)	228	434	1504	29469	1.89982e-176	4.35629e-173	dod-19,ptr-16,Y75B7AR.1,R12A1.3,Y32G9B.1,F15E11.15,phat-4,grl-5,Y47D7A.13,F41F3.3,R02F11.1,H23N18.5,C02E7.7,C02E7.6,pqn-13,F44E7.2,Y38A10A.2,D1014.5,F41E6.11,T19A5.3,ptr-1,F58E6.13,lys-2,col-149,D1054.9,T19B10.2,grl-7,col-154,col-156,lon-3,sqt-3,F23H12.5,K01D12.9,T16G1.2,F15B9.8,F53F1.4,cut-2,wrt-8,gst-38,lon-8,K02E2.8,grd-2,mlt-11,abu-12,aagr-4,B0310.6,nas-38,lpr-7,nas-15,igcm-1,mam-1,mab-7,R193…	http://www.ncbi.nlm.nih.gov/pubmed/25419847
Chemicals/stress	down by UV irradiation on xpa-1 mutant	176	434	676	29469	2.10107e-174	4.81774e-171	ptr-16,Y75B7AR.1,R12A1.3,pqn-54,Y32G9B.1,phat-4,grl-5,Y47D7A.13,F41F3.3,R02F11.1,H23N18.5,C02E7.7,C02E7.6,abu-15,abu-6,abu-8,pqn-13,Y38A10A.2,D1014.5,F41E6.11,T19A5.3,grd-6,T06E4.9,abu-1,D1054.9,grl-7,col-156,lon-3,K01D12.9,F15B9.8,F53F1.4,cut-2,wrt-8,pqn-71,lon-8,hmit-1.1,K02E2.8,grd-2,abu-12,B0310.6,lpr-7,nas-15,igcm-1,mam-1,mab-7,wrt-9,F53B1.4,T24C12.4,wrt-6,abu-10,bus-8,lgx-1,F49E10.2,F22F4.1…	http://www.ncbi.nlm.nih.gov/pubmed/25419847
Microbes	UP P.luminescens 24h, RNASeq	284	434	3017	29469	3.14555e-172	7.21275e-169	dod-19,F48G7.5,ptr-16,Y75B7AR.1,R12A1.3,Y32G9B.1,phat-4,grl-5,Y47D7A.15,Y47D7A.13,F41F3.3,R02F11.1,H23N18.5,C02E7.7,C02E7.6,abu-8,pqn-13,Y38A10A.2,catp-3,D1014.5,F41E6.11,T19A5.3,col-145,ptr-1,grd-6,T06E4.10,T06E4.9,col-146,lys-2,col-149,B0024.4,abu-1,col-12,T21C9.9,D1054.9,T19B10.2,grl-7,col-154,col-156,col-157,lon-3,sqt-3,F23H12.5,T16G1.2,F15B9.8,col-161,F53F1.4,cut-2,col-162,nas-24,K02E11.10,s…	http://www.ncbi.nlm.nih.gov/pubmed/21602919
Mutants	Down crh-1 null	161	434	532	29469	5.9093e-170	1.355e-166	ptr-16,Y75B7AR.1,Y32G9B.1,F15E11.15,grl-5,Y47D7A.15,F41F3.3,R02F11.1,H23N18.5,C02E7.7,C02E7.6,pqn-13,cyn-17,Y38A10A.2,ZK105.1,T19A5.3,F58E6.13,D1054.9,grl-7,lon-3,K01D12.9,F15B9.8,F53F1.4,cut-2,F58E10.7,lon-8,Y39B6A.24,K02E2.8,grd-2,T03D8.6,abu-12,lpr-7,nas-15,igcm-1,mam-1,mab-7,H42K12.3,wrt-9,F53B1.4,wrt-6,C26B9.3,bus-8,lgx-1,F49E10.2,F22F4.1,nnt-1,col-173,clec-86,F46C8.8,H03E18.1,col-175,pes-8,…	http://www.ncbi.nlm.nih.gov/pubmed/21331044
Chemicals/stress	down by UV irradiation	171	434	658	29469	9.1166e-169	2.09044e-165	ptr-16,Y75B7AR.1,R12A1.3,Y32G9B.1,phat-4,grl-5,Y47D7A.13,F41F3.3,R02F11.1,H23N18.5,C02E7.7,C02E7.6,pqn-13,Y38A10A.2,D1014.5,F41E6.11,T19A5.3,F58E6.13,D1054.9,grl-7,col-156,lon-3,sqt-3,K01D12.9,F15B9.8,F53F1.4,cut-2,wrt-8,lon-8,K02E2.8,grd-2,abu-12,B0310.6,nas-38,lpr-7,nas-15,igcm-1,mam-1,mab-7,H42K12.3,wrt-9,F53B1.4,T24C12.4,wrt-6,C26B9.3,C25F6.7,bus-8,lgx-1,F49E10.2,F22F4.1,C14F11.6,T10E10.4,col…	http://www.ncbi.nlm.nih.gov/pubmed/25419847
DAF/Insulin/food	UP by glucose (Ladage)	200	434	1103	29469	2.98214e-167	6.83805e-164	Y75B7AR.1,pqn-54,Y32G9B.1,Y47D7A.15,Y47D7A.13,R02F11.1,H23N18.5,C02E7.6,abu-15,C26F1.1,col-144,col-145,col-10,grd-6,T06E4.9,T06E4.14,T06E4.12,col-146,col-147,F58E6.13,fipr-4,col-149,col-13,col-12,C35A5.10,T21C9.9,D1054.9,T19B10.2,grl-7,col-154,col-157,sqt-3,T16G1.2,F15B9.8,col-161,cut-2,col-162,K02E11.10,sss-2,lon-8,Y37H2A.14,mlt-11,abu-12,aagr-4,nas-38,lpr-7,igcm-1,mab-7,H42K12.3,F53B1.4,dpy-3,w…	https://www.ncbi.nlm.nih.gov/pubmed/27507791
Chemicals/stress	UP dpy-9 mutant	231	434	1736	29469	6.98459e-166	1.60157e-162	M02H5.8,F48G7.5,R12A1.3,pqn-54,C36C5.5,phat-4,grl-5,Y47D7A.13,F41F3.3,R02F11.1,H23N18.5,C02E7.7,C02E7.6,abu-15,abu-6,abu-8,pqn-13,cyn-17,Y38A10A.2,C26F1.1,D1014.5,F41E6.11,T19A5.3,col-144,col-145,col-10,ptr-1,grd-6,col-146,col-147,lys-2,col-149,abu-1,col-13,col-12,T21C9.9,T19B10.2,col-154,col-156,lon-3,K01D12.9,T16G1.2,F15B9.8,col-161,F53F1.4,cut-2,F58E10.7,sss-2,gst-38,T08G3.4,lon-8,hmit-1.1,ttr…	http://www.ncbi.nlm.nih.gov/pubmed/20126308
Mutants	UP by gas-1 mutant (Marni)	181	434	822	29469	1.82559e-165	4.18607e-162	Y75B7AR.1,phat-4,Y47D7A.13,F41F3.3,R02F11.1,H23N18.5,C02E7.7,C02E7.6,abu-15,abu-6,abu-8,pqn-13,catp-3,D1014.5,F41E6.11,T19A5.3,col-144,col-145,col-10,ptr-1,grd-6,col-146,col-147,F58E6.13,col-149,B0024.4,abu-1,col-13,col-12,T19B10.2,grl-7,col-156,lon-3,sqt-3,F23H12.5,K01D12.9,T16G1.2,F15B9.8,col-161,F53F1.4,cut-2,col-162,pqn-71,lon-8,Y37H2A.14,ttr-26,mlt-11,T03D8.6,aagr-4,lpr-7,igcm-1,H42K12.3,Y10…	https://www.ncbi.nlm.nih.gov/geo/query/acc.cgi?acc=GSE66680
Mutants	UP alg-1 mutant (gk214)	162	434	585	29469	5.32096e-164	1.2201e-160	ptr-16,Y75B7AR.1,R12A1.3,F15E11.15,grl-5,R02F11.1,H23N18.5,pqn-13,Y38A10A.2,D1014.5,T19A5.3,ptr-1,F58E6.13,D1054.9,T19B10.2,grl-7,lon-3,sqt-3,F23H12.5,T16G1.2,F15B9.8,F58E10.7,wrt-8,lon-8,Y39B6A.24,grd-2,mlt-11,abu-12,aagr-4,lpr-7,nas-15,igcm-1,mam-1,mab-7,H42K12.3,wrt-9,Y102A11A.5,F53B1.4,dpy-3,wrt-6,T27A10.6,acn-1,dpy-8,C26B9.3,C25F6.7,bus-8,lgx-1,F49E10.2,F22F4.1,ptr-4,nnt-1,C14F11.6,col-173,c…	http://www.ncbi.nlm.nih.gov/pubmed/20062054
Mutants	UP D2030.4 RNAi ETC complex I	234	434	1847	29469	1.77848e-163	4.07806e-160	M02H5.8,F48G7.5,ptr-16,Y75B7AR.1,pqn-54,F15E11.15,grl-5,Y47D7A.13,H23N18.5,abu-15,abu-6,abu-8,pqn-13,D1014.5,F41E6.11,T19A5.3,col-144,col-145,col-10,ptr-1,grd-6,T06E4.10,T06E4.9,col-146,col-147,F58E6.13,col-149,abu-1,T21C9.9,D1054.9,grl-7,col-156,col-157,lon-3,F23H12.5,K01D12.9,col-161,F53F1.4,col-162,sss-2,wrt-8,ZK218.5,hmit-1.1,K02E2.8,grd-2,mlt-11,abu-12,aagr-4,B0310.6,nas-38,nas-15,mab-7,R193…	http://www.ncbi.nlm.nih.gov/pubmed/18178500
DAF/Insulin/food	UP by rapamycin	182	434	862	29469	6.48662e-163	1.48738e-159	dod-19,M02H5.8,Y75B7AR.1,C36C5.5,phat-4,grl-5,Y47D7A.13,F41F3.3,R02F11.1,H23N18.5,C02E7.7,C02E7.6,cyn-17,Y38A10A.2,F25E5.7,ZK105.1,catp-3,D1014.5,clec-219,F41E6.11,T19A5.3,col-145,ptr-1,col-149,B0024.4,abu-1,grl-7,lon-3,sqt-3,F23H12.5,T16G1.2,F15B9.8,F53F1.4,cut-2,F09C6.10,lon-8,mlt-11,lpr-7,nas-15,H42K12.3,Y102A11A.5,F53B1.4,dpy-3,wrt-6,T27A10.6,M03F4.6,acn-1,dpy-8,C26B9.3,F22F4.1,ptr-4,C14F11.6…	http://www.ncbi.nlm.nih.gov/pubmed/26676933
Mutants	UP by aak-2 overexpressed	157	434	562	29469	3.86255e-159	8.85683e-156	Y75B7AR.1,C36C5.5,phat-4,Y47D7A.13,F41F3.3,R02F11.1,H23N18.5,C02E7.7,C02E7.6,abu-15,abu-6,abu-8,T19A5.3,col-144,col-145,col-10,ptr-1,grd-6,col-147,F58E6.13,grl-7,col-154,col-157,lon-3,sqt-3,F23H12.5,T16G1.2,F15B9.8,col-161,F53F1.4,cut-2,col-162,mlt-11,aagr-4,lpr-7,H42K12.3,Y102A11A.5,F53B1.4,dpy-3,wrt-6,M03F4.6,acn-1,dpy-8,C26B9.3,C25F6.7,bus-8,F22F4.1,ptr-4,C45B2.2,C14F11.6,col-167,col-168,col-1…	http://www.ncbi.nlm.nih.gov/pubmed/26959186
Development/Dauer/Aging	down by Dauer vs. Dauer recovery 12 h (McElwee)	196	434	1166	29469	1.12421e-156	2.57782e-153	dod-19,ptr-16,R12A1.3,F41F3.3,R02F11.1,H23N18.5,C02E7.7,C02E7.6,pqn-13,cyn-17,Y38A10A.2,T19A5.3,col-144,col-145,col-10,ptr-1,grd-6,T06E4.10,T06E4.9,col-146,lys-2,col-149,B0024.4,col-13,col-12,T21C9.9,D1054.9,T19B10.2,grl-7,col-154,col-156,col-157,lon-3,sqt-3,F23H12.5,K01D12.9,T16G1.2,F15B9.8,F53F1.4,cut-2,wrt-8,hmit-1.1,mlt-11,T03D8.6,abu-12,nas-38,lpr-7,nas-15,mab-7,H42K12.3,F53B1.4,dpy-3,T24C12…	http://www.ncbi.nlm.nih.gov/pubmed/15308663
Microbes	down by MC-BA (M. aeruginosa)	203	434	1328	29469	1.59613e-154	3.65993e-151	dod-19,M02H5.8,F48G7.5,Y75B7AR.1,R12A1.3,pqn-54,grl-5,Y47D7A.13,F41F3.3,H23N18.5,C02E7.6,abu-15,abu-6,abu-8,pqn-13,cyn-17,D1014.5,F41E6.11,T19A5.3,col-145,grd-6,T06E4.10,T06E4.9,col-147,F58E6.13,lys-2,col-149,B0024.4,abu-1,grl-7,col-156,lon-3,sqt-3,F23H12.5,K01D12.9,F15B9.8,col-161,cut-2,col-162,sss-2,lon-8,Y37H2A.14,hmit-1.1,lpr-7,nas-15,igcm-1,H42K12.3,Y102A11A.5,F53B1.4,dpy-3,abu-10,amt-1,M03F…	http://www.ncbi.nlm.nih.gov/pubmed/25994267
Microbes	UP P.luminescens 24h, TillingArray	291	434	3782	29469	3.31986e-153	7.61245e-150	dod-19,F48G7.5,ptr-16,Y75B7AR.1,R12A1.3,Y32G9B.1,phat-4,grl-5,Y47D7A.13,F41F3.3,R02F11.1,H23N18.5,C02E7.7,C02E7.6,abu-15,abu-6,abu-8,pqn-13,Y38A10A.2,F25E5.7,C26F1.1,catp-3,D1014.5,T19A5.3,col-144,col-10,ptr-1,grd-6,T06E4.9,col-146,col-147,lys-2,col-149,B0024.4,abu-1,col-13,col-12,C35A5.10,D1054.9,T19B10.2,grl-7,col-156,lon-3,sqt-3,F23H12.5,K01D12.9,T16G1.2,F15B9.8,col-161,F53F1.4,cut-2,col-162,F…	http://www.ncbi.nlm.nih.gov/pubmed/21602919
Mutants	down by ife-1 mutant polysome	179	434	953	29469	3.1049e-150	7.11954e-147	F48G7.5,Y75B7AR.1,pqn-54,phat-4,grl-5,R02F11.1,H23N18.5,C02E7.7,C02E7.6,abu-15,abu-6,abu-8,C26F1.1,D1014.5,F41E6.11,T19A5.3,col-145,grd-6,T06E4.9,col-147,F58E6.13,col-149,abu-1,T19B10.2,grl-7,lon-3,F23H12.5,F15B9.8,col-161,F53F1.4,cut-2,col-162,F58E10.7,pqn-71,lon-8,K02E2.8,mlt-11,B0310.6,lpr-7,nas-15,mab-7,H42K12.3,Y102A11A.5,F53B1.4,dpy-3,abu-10,M03F4.6,dpy-8,C26B9.3,bus-8,F22F4.1,C45B2.2,nnt-1…	http://www.ncbi.nlm.nih.gov/pubmed/26542024
Chemicals/stress	UP dpy-10 mutant	227	434	1934	29469	5.37558e-150	1.23262e-146	dod-19,M02H5.8,pqn-54,C36C5.5,phat-4,grl-5,Y47D7A.13,F41F3.3,R02F11.1,H23N18.5,C02E7.7,C02E7.6,abu-15,abu-6,abu-8,cyn-17,Y38A10A.2,C26F1.1,D1014.5,F41E6.11,T19A5.3,col-144,col-145,col-10,ptr-1,grd-6,col-146,col-147,lys-2,col-149,abu-1,col-13,col-12,T19B10.2,col-154,col-156,lon-3,K01D12.9,T16G1.2,F15B9.8,col-161,F53F1.4,cut-2,sss-2,gst-38,T08G3.4,lon-8,hmit-1.1,ttr-26,mlt-11,T03D8.6,abu-12,aagr-4,…	http://www.ncbi.nlm.nih.gov/pubmed/20126308
Development/Dauer/Aging	Down dauer vs. dauer-exit	140	434	440	29469	1.49359e-149	3.42479e-146	Y32G9B.1,grl-5,Y47D7A.13,F41F3.3,H23N18.5,Y38A10A.2,D1014.5,T19A5.3,col-145,D1054.9,grl-7,col-157,lon-3,sqt-3,F23H12.5,F15B9.8,F53F1.4,cut-2,K02E11.10,wrt-8,lon-8,hmit-1.1,oac-1,mlt-11,aagr-4,nas-38,lpr-7,R193.2,H42K12.3,Y102A11A.5,F53B1.4,dpy-3,wrt-6,T27A10.6,R02E4.3,M03F4.6,acn-1,dpy-8,C26B9.3,F22F4.1,ptr-4,C45B2.2,C14F11.6,col-169,dpy-7,col-174,H03E18.1,R07E3.6,lpr-3,lpr-6,lpr-5,lpr-4,grd-1,M1…	http://www.ncbi.nlm.nih.gov/pubmed/22712530
Mutants	UP hpl-1 KO	153	434	607	29469	4.24021e-147	9.72281e-144	dod-19,F48G7.5,Y75B7AR.1,pqn-54,Y32G9B.1,C36C5.5,grl-5,Y47D7A.13,H23N18.5,C02E7.7,abu-15,abu-6,D1014.5,F41E6.11,col-144,col-145,grd-6,col-146,lys-2,B0024.4,col-13,T21C9.9,grl-7,col-156,lon-3,col-162,gst-38,hmit-1.1,K02E2.8,mlt-11,abu-12,nas-38,H42K12.3,Y102A11A.5,wrt-6,abu-10,M03F4.6,dpy-8,C26B9.3,ptr-4,C14F11.6,col-167,col-170,col-173,dpy-7,col-174,grd-14,H03E18.1,col-175,dao-4,col-176,R07E3.6,l…	http://www.ncbi.nlm.nih.gov/pubmed/22083954
Chemicals/stress	UP by nicotinic acid (NA)	142	434	479	29469	7.76525e-147	1.78057e-143	Y75B7AR.1,pqn-54,phat-4,grl-5,Y47D7A.15,Y47D7A.13,F41F3.3,H23N18.5,C02E7.7,C02E7.6,col-144,col-145,col-10,grd-6,T06E4.12,col-146,col-147,F58E6.13,col-149,col-13,col-12,T21C9.9,grl-7,col-156,col-157,lon-3,K01D12.9,col-161,F53F1.4,col-162,K02E11.10,sss-2,T08G3.4,hmit-1.1,nas-15,Y102A11A.5,F53B1.4,dpy-8,col-167,col-169,col-170,col-173,grd-14,col-175,dao-4,col-176,grd-1,C34F6.1,col-180,col-182,C05E7.…	http://www.ncbi.nlm.nih.gov/pubmed/24077178
Mutants	UP by aak-2 overexpressed and daf-2 mutant	157	434	666	29469	2.64671e-146	6.0689e-143	Y75B7AR.1,phat-4,Y47D7A.13,F41F3.3,H23N18.5,C02E7.7,C02E7.6,abu-15,abu-6,abu-8,D1014.5,T19A5.3,col-144,col-145,col-10,ptr-1,col-147,F58E6.13,col-13,col-12,grl-7,col-154,col-157,lon-3,sqt-3,F23H12.5,T16G1.2,F15B9.8,col-161,F53F1.4,cut-2,col-162,mlt-11,aagr-4,lpr-7,H42K12.3,Y102A11A.5,F53B1.4,dpy-3,wrt-6,M03F4.6,acn-1,dpy-8,C26B9.3,C25F6.7,bus-8,F22F4.1,ptr-4,C45B2.2,C14F11.6,col-167,col-168,col-16…	http://www.ncbi.nlm.nih.gov/pubmed/26959186
DAF/Insulin/food	UP daf-2 (e1370) vs. wildtype	283	434	3720	29469	5.89836e-146	1.35249e-142	ptr-16,Y75B7AR.1,R12A1.3,Y32G9B.1,F15E11.15,phat-4,grl-5,Y47D7A.15,Y47D7A.13,R02F11.1,H23N18.5,C02E7.7,C02E7.6,abu-8,pqn-13,cyn-17,Y38A10A.2,ZK105.1,C26F1.1,D1014.5,F41E6.11,T19A5.3,col-144,col-145,col-10,ptr-1,grd-6,T06E4.10,T06E4.9,T06E4.14,col-146,col-147,F58E6.13,lys-2,col-149,abu-1,col-12,C35A5.10,T21C9.9,D1054.9,T19B10.2,grl-7,col-157,lon-3,sqt-3,F23H12.5,K01D12.9,T16G1.2,F15B9.8,F58E10.7,w…	http://www.ncbi.nlm.nih.gov/pubmed/22482728
Mutants	UP by aak-2 overexpressed and rsks-1 mutant	172	434	910	29469	3.91356e-144	8.9738e-141	Y75B7AR.1,F15E11.15,C36C5.5,Y47D7A.13,F41F3.3,H23N18.5,C02E7.7,C02E7.6,abu-15,D1014.5,col-144,col-145,col-10,ptr-1,col-146,col-147,col-149,col-13,col-12,grl-7,col-154,col-157,lon-3,sqt-3,T16G1.2,F15B9.8,col-161,F53F1.4,cut-2,col-162,lon-8,mlt-11,aagr-4,lpr-7,H42K12.3,Y102A11A.5,F53B1.4,dpy-3,wrt-6,T27A10.6,M03F4.6,acn-1,dpy-8,C26B9.3,C25F6.7,bus-8,F22F4.1,ptr-4,C45B2.2,C14F11.6,col-167,col-168,co…	http://www.ncbi.nlm.nih.gov/pubmed/26959186
Mutants	Down xbp-1 mutant on daf-2(e1370)	107	434	199	29469	6.95119e-143	1.59391e-139	F48G7.5,grl-5,Y47D7A.13,H23N18.5,C02E7.7,C02E7.6,D1014.5,grd-6,F58E6.13,col-149,B0024.4,T21C9.9,grl-7,lon-3,K01D12.9,F15B9.8,col-162,C01G10.1,wrt-8,grd-2,abu-12,H42K12.3,Y102A11A.5,F53B1.4,wrt-6,dpy-8,ptr-4,col-167,col-170,dpy-7,col-174,col-175,dao-4,col-176,lpr-3,lpr-6,lpr-5,col-182,lgc-21,sym-1,mlt-9,col-41,F35B3.4,col-104,col-107,col-109,dpy-13,ZK180.5,ZK180.6,col-110,glf-1,nspb-6,C42D4.3,F33D…	http://www.ncbi.nlm.nih.gov/pubmed/20460307
Chemicals/stress	Down by pRJ-Fr.5	120	434	295	29469	3.91004e-142	8.96572e-139	dod-19,ptr-16,Y75B7AR.1,grl-5,Y47D7A.15,H23N18.5,C02E7.6,cyn-17,Y38A10A.2,D1014.5,D1054.9,grl-7,lon-3,K02E11.10,lon-8,oac-1,grd-2,abu-12,nas-15,R193.2,H42K12.3,Y102A11A.5,F53B1.4,wrt-6,T27A10.6,dpy-8,Y34B4A.10,C25F6.7,bus-8,F49E10.2,ptr-4,C45B2.2,col-173,F46C8.8,pes-8,dao-4,grd-1,C34F6.1,col-182,C11H1.5,F40E10.5,mlt-9,col-41,wrt-4,C06G1.2,C36E6.8,dpy-9,col-104,col-109,cdh-10,ZK180.6,col-110,clec-…	http://www.ncbi.nlm.nih.gov/pubmed/21858156
Mutants	down by elo-5 mutant under C13ISO	182	434	1176	29469	3.29006e-137	7.54411e-134	ptr-16,Y75B7AR.1,Y32G9B.1,grl-5,Y47D7A.13,F41F3.3,H23N18.5,C02E7.7,C02E7.6,Y38A10A.2,D1014.5,T19A5.3,ptr-1,col-149,D1054.9,T19B10.2,grl-7,col-156,lon-3,F23H12.5,T16G1.2,F15B9.8,col-161,col-162,wrt-8,lon-8,K02E2.8,grd-2,mlt-11,abu-12,aagr-4,lpr-7,nas-15,mam-1,mab-7,H42K12.3,wrt-9,Y102A11A.5,F53B1.4,dpy-3,wrt-6,T27A10.6,M03F4.6,acn-1,dpy-8,C26B9.3,bus-8,F49E10.2,F22F4.1,ptr-4,nnt-1,C14F11.6,col-173…	http://www.ncbi.nlm.nih.gov/geo/query/acc.cgi?acc=GSE64973
Mutants	down by ife-1 mutant non-polysome	163	434	900	29469	1.41727e-132	3.2498e-129	M02H5.8,pqn-54,F15E11.15,grl-5,Y47D7A.13,F41F3.3,R02F11.1,H23N18.5,C02E7.7,C02E7.6,abu-15,abu-6,abu-8,pqn-13,C26F1.1,D1014.5,T19A5.3,col-145,grd-6,col-146,col-147,col-149,abu-1,col-13,col-12,T19B10.2,grl-7,col-156,col-157,lon-3,K01D12.9,F15B9.8,col-161,cut-2,col-162,pqn-71,lon-8,mlt-11,aagr-4,mab-7,H42K12.3,Y102A11A.5,F53B1.4,dpy-3,M03F4.6,acn-1,dpy-8,C26B9.3,C25F6.7,bus-8,F49E10.2,F22F4.1,nnt-1,…	http://www.ncbi.nlm.nih.gov/pubmed/26542024
Mutants	UP by aak-2 overexpressed and daf-2:rsks-1 mutant	170	434	1027	29469	4.54066e-132	1.04117e-128	Y75B7AR.1,F15E11.15,Y47D7A.13,F41F3.3,H23N18.5,C02E7.7,C02E7.6,abu-15,abu-6,abu-8,D1014.5,T19A5.3,col-144,col-145,col-10,ptr-1,col-146,col-147,col-13,col-12,grl-7,col-154,col-157,lon-3,sqt-3,K01D12.9,F15B9.8,col-161,F53F1.4,cut-2,col-162,lon-8,ttr-26,mlt-11,aagr-4,lpr-7,H42K12.3,Y102A11A.5,F53B1.4,dpy-3,wrt-6,M03F4.6,acn-1,dpy-8,C26B9.3,C25F6.7,bus-8,F22F4.1,ptr-4,C45B2.2,nnt-1,C14F11.6,col-167,c…	http://www.ncbi.nlm.nih.gov/pubmed/26959186
Mutants	UP by gas-1 mutant, L1 (McCormack)	173	434	1150	29469	2.36484e-127	5.42258e-124	phat-4,grl-5,Y47D7A.13,F41F3.3,R02F11.1,H23N18.5,C02E7.7,C02E7.6,abu-15,abu-6,abu-8,pqn-13,D1014.5,F41E6.11,T19A5.3,col-144,col-145,col-10,ptr-1,F58E6.13,B0024.4,T19B10.2,grl-7,sqt-3,F23H12.5,K01D12.9,T16G1.2,F15B9.8,F53F1.4,cut-2,F58E10.7,pqn-71,lon-8,Y37H2A.14,ttr-26,mlt-11,aagr-4,lpr-7,igcm-1,mam-1,mab-7,H42K12.3,Y102A11A.5,F53B1.4,dpy-3,wrt-6,T27A10.6,abu-10,M03F4.6,acn-1,C26B9.3,C25F6.7,bus-…	http://www.ncbi.nlm.nih.gov/pubmed/25744875
Mutants	down by ogt-1 (ok1474) mutant	116	434	336	29469	3.80829e-127	8.73241e-124	Y75B7AR.1,R12A1.3,Y32G9B.1,grl-5,R02F11.1,H23N18.5,pqn-13,Y38A10A.2,D1014.5,T19A5.3,F58E6.13,grl-7,lon-3,F23H12.5,T16G1.2,F15B9.8,cut-2,wrt-8,lon-8,Y39B6A.24,mlt-11,abu-12,aagr-4,lpr-7,nas-15,mam-1,mab-7,H42K12.3,F53B1.4,T24C12.4,C26B9.3,bus-8,lgx-1,F49E10.2,F22F4.1,ptr-4,C14F11.6,T10E10.4,F46C8.8,F26A10.2,H03E18.1,dao-4,grd-1,M153.1,E01G6.1,col-182,F40E10.5,wrt-4,C06G1.2,col-109,clec-174,ZK180.6…	http://www.ncbi.nlm.nih.gov/pubmed/25474640
Mutants	Down nhr-23 RNAi	106	434	252	29469	1.24333e-126	2.85096e-123	F48G7.5,phat-4,grl-5,Y47D7A.13,F41F3.3,R02F11.1,H23N18.5,C02E7.6,abu-15,abu-6,abu-8,pqn-13,T19A5.3,grd-6,T19B10.2,grl-7,lon-3,sqt-3,F23H12.5,T16G1.2,F15B9.8,cut-2,ttr-26,mlt-11,B0310.6,H42K12.3,F53B1.4,dpy-3,T27A10.6,abu-10,M03F4.6,acn-1,dpy-8,C26B9.3,bus-8,F22F4.1,ptr-4,C14F11.6,dpy-7,grd-14,H03E18.1,R07E3.6,lpr-3,lpr-6,lpr-5,lpr-4,C34F6.1,C05E7.2,M03B6.3,sym-1,F40E10.5,mlt-9,col-41,wrt-4,dpy-9,…	http://www.ncbi.nlm.nih.gov/pubmed/21910973
DAF/Insulin/food	down by daf-2 mutant (Mueller)	119	434	373	29469	7.23413e-126	1.65879e-122	ptr-16,Y75B7AR.1,phat-4,grl-5,F41F3.3,R02F11.1,H23N18.5,C02E7.7,C02E7.6,pqn-13,F44E7.2,Y38A10A.2,D1014.5,T19A5.3,D1054.9,grl-7,lon-3,sqt-3,F15B9.8,cut-2,nas-15,igcm-1,mam-1,H42K12.3,wrt-9,Y102A11A.5,F53B1.4,dpy-3,wrt-6,T27A10.6,dpy-8,C26B9.3,C25F6.7,bus-8,lgx-1,F49E10.2,F22F4.1,col-173,clec-86,H03E18.1,R07E3.6,F59F5.7,lpr-5,lpr-4,grd-1,C34F6.1,alh-13,M03B6.3,F40E10.5,mlt-9,col-41,ZK662.2,wrt-4,co…	http://www.ncbi.nlm.nih.gov/pubmed/25419847
Mutants	UP by bcat-1 RNAi	242	434	2951	29469	1.33884e-125	3.06996e-122	ptr-16,Y75B7AR.1,pqn-54,Y32G9B.1,phat-4,grl-5,Y47D7A.15,Y47D7A.13,F41F3.3,C02E7.7,C02E7.6,abu-8,Y38A10A.2,ttr-33,D1014.5,T19A5.3,col-144,col-145,col-10,ptr-1,grd-6,T06E4.12,col-146,col-147,F58E6.13,col-149,col-13,col-12,T21C9.9,D1054.9,grl-7,col-154,col-156,col-157,lon-3,sqt-3,F23H12.5,T16G1.2,F15B9.8,col-161,F53F1.4,cut-2,col-162,K02E11.10,wrt-8,Y43F8B.3,oac-1,mlt-11,T03D8.6,abu-12,aagr-4,nas-38…	http://www.ncbi.nlm.nih.gov/pubmed/26620638
Mutants	down by crtc-1 mutant	131	434	532	29469	7.30311e-123	1.6746e-119	M02H5.8,F48G7.5,R12A1.3,pqn-54,F15E11.15,Y47D7A.15,Y47D7A.13,F41F3.3,R02F11.1,H23N18.5,C02E7.7,C02E7.6,F44E7.2,C26F1.1,F41E6.11,T19A5.3,col-144,grd-6,T06E4.9,T06E4.14,T06E4.12,abu-1,col-12,T21C9.9,col-154,col-156,col-157,K01D12.9,T16G1.2,col-161,F53F1.4,cut-2,col-162,K02E11.10,wrt-8,hmit-1.1,nas-38,lpr-7,mab-7,T10E10.4,col-170,B0403.5,col-174,F46C8.8,grd-14,col-175,col-180,lact-7,M153.1,E01G6.1,a…	http://www.ncbi.nlm.nih.gov/pubmed/25723162
Development/Dauer/Aging	Late stage Nodes	98	434	209	29469	1.56696e-122	3.59305e-119	ptr-16,pqn-54,R02F11.1,H23N18.5,abu-6,Y38A10A.2,col-149,T21C9.9,col-156,lon-3,sqt-3,col-161,wrt-8,abu-12,B0310.6,nas-38,lpr-7,mab-7,wrt-9,F53B1.4,dpy-3,dpy-8,C26B9.3,F22F4.1,ptr-4,col-173,F46C8.8,grd-14,R07E3.6,lpr-3,lpr-5,lpr-4,C34F6.1,M153.1,E01G6.1,col-182,M03B6.3,sym-1,col-41,ZK662.2,wrt-4,C06G1.2,col-104,dpy-13,ZK180.6,col-111,clec-180,F57H12.6,ora-1,bed-3,F01G10.10,C02F4.4,acs-20,nas-14,noa…	http://www.ncbi.nlm.nih.gov/pubmed/12620986
Mutants	down by ets-4 RNAi (Habacher)	151	434	828	29469	2.84409e-122	6.5215e-119	dod-19,M02H5.8,F48G7.5,F41F3.3,H23N18.5,C02E7.6,cyn-17,Y38A10A.2,D1014.5,T19A5.3,col-144,grd-6,F58E6.13,lys-2,B0024.4,T19B10.2,grl-7,col-156,lon-3,sqt-3,F23H12.5,K01D12.9,F15B9.8,col-162,K02E11.10,Y37H2A.14,ttr-26,Y39B6A.24,grd-2,mlt-11,abu-12,igcm-1,H42K12.3,Y102A11A.5,F53B1.4,dpy-3,wrt-6,T27A10.6,acn-1,dpy-8,C26B9.3,F22F4.1,ptr-4,nnt-1,C14F11.6,dpy-7,H03E18.1,col-175,dao-4,col-176,lpr-3,lpr-6,l…	https://www.ncbi.nlm.nih.gov/pubmed/27746047
DAF/Insulin/food	UP Food vs. Starve 24H	148	434	819	29469	5.45185e-119	1.25011e-115	dod-19,Y75B7AR.1,Y32G9B.1,grl-5,R02F11.1,C02E7.7,C02E7.6,abu-15,abu-6,abu-8,pqn-13,Y38A10A.2,catp-3,D1014.5,T19A5.3,ptr-1,grd-6,T06E4.10,lys-2,T19B10.2,col-157,lon-3,sqt-3,K01D12.9,T16G1.2,F15B9.8,F53F1.4,cut-2,hmit-1.1,mlt-11,abu-12,aagr-4,B0310.6,igcm-1,R193.2,H42K12.3,wrt-9,Y102A11A.5,F53B1.4,T24C12.4,abu-10,M03F4.6,acn-1,dpy-8,C26B9.3,lgx-1,F22F4.1,ptr-4,C14F11.6,F46C8.8,H03E18.1,R07E3.6,lpr-…	http://www.ncbi.nlm.nih.gov/pubmed/19251593
Chemicals/stress	UP by D-glucosamine	169	434	1217	29469	4.16157e-118	9.54247e-115	ptr-16,Y75B7AR.1,R12A1.3,Y32G9B.1,phat-4,grl-5,Y47D7A.13,R02F11.1,H23N18.5,C02E7.7,C02E7.6,abu-8,pqn-13,cyn-17,Y38A10A.2,D1014.5,T19A5.3,ptr-1,F58E6.13,C35A5.10,T21C9.9,D1054.9,T19B10.2,sqt-3,F23H12.5,K01D12.9,T16G1.2,F15B9.8,pqn-71,lon-8,mlt-11,abu-12,nas-38,lpr-7,nas-15,igcm-1,mam-1,mab-7,H42K12.3,wrt-9,Y102A11A.5,F53B1.4,dpy-3,wrt-6,T27A10.6,R02E4.3,acn-1,C26B9.3,C25F6.7,bus-8,lgx-1,F22F4.1,pt…	http://www.ncbi.nlm.nih.gov/pubmed/24714520
Microbes	UP S. marcescens 24h, RNASeq	207	434	2263	29469	1.93585e-112	4.43889e-109	dod-19,M02H5.8,ptr-16,Y32G9B.1,F15E11.15,grl-5,Y47D7A.13,F41F3.3,F44E7.2,Y38A10A.2,catp-3,D1014.5,T19A5.3,col-145,ptr-1,grd-6,col-146,lys-2,col-149,B0024.4,T21C9.9,T19B10.2,grl-7,col-156,col-157,lon-3,sqt-3,F23H12.5,T16G1.2,F15B9.8,col-161,F53F1.4,cut-2,K02E11.10,sss-2,wrt-8,gst-38,F09C6.10,Y37H2A.14,hmit-1.1,Y39B6A.24,oac-1,grd-2,mlt-11,F25C8.1,abu-12,aagr-4,nas-38,lpr-7,mam-1,mab-7,R193.2,H42K1…	http://www.ncbi.nlm.nih.gov/pubmed/21602919
Mutants	UP by prp-8:prp-6:prp-31 RNAi on N2	113	434	405	29469	1.12397e-111	2.57726e-108	ptr-16,Y75B7AR.1,Y32G9B.1,grl-5,H23N18.5,C02E7.6,pqn-13,cyn-17,Y38A10A.2,ptr-1,D1054.9,T19B10.2,grl-7,sqt-3,K01D12.9,F15B9.8,K02E11.10,wrt-8,lon-8,oac-1,K02E2.8,grd-2,T03D8.6,abu-12,lpr-7,nas-15,mab-7,wrt-9,F53B1.4,Y34B4A.10,C26B9.3,bus-8,col-173,col-174,F46C8.8,dao-4,F59F5.7,col-182,lgc-21,F40E10.5,mlt-9,wrt-4,C06G1.2,K08D12.8,col-109,dpy-13,col-33,ZK180.5,ZK180.6,bus-4,F33D4.6,ora-1,cdh-5,Y11D7…	http://www.ncbi.nlm.nih.gov/pubmed/26490224
Chemicals/stress	UP osm-8 mutant	145	434	874	29469	8.53874e-111	1.95793e-107	grl-5,Y47D7A.13,F41F3.3,R02F11.1,H23N18.5,C02E7.7,C02E7.6,abu-15,col-144,col-145,col-10,grd-6,col-146,col-147,col-149,abu-1,T19B10.2,col-156,lon-3,F15B9.8,col-161,F53F1.4,cut-2,sss-2,lon-8,hmit-1.1,T03D8.6,aagr-4,H42K12.3,F53B1.4,wrt-6,M03F4.6,acn-1,dpy-8,C26B9.3,F22F4.1,ptr-4,C45B2.2,C14F11.6,col-167,col-168,col-173,F46C8.8,grd-14,H03E18.1,col-175,pes-8,dao-4,lpr-3,lpr-4,col-180,M153.1,alh-13,C0…	http://www.ncbi.nlm.nih.gov/pubmed/20126308
Mutants	UP by met-2 mutant (eemb)	238	434	3335	29469	1.87424e-109	4.29763e-106	dod-19,ptr-16,R12A1.3,Y32G9B.1,phat-4,grl-5,Y47D7A.13,F41F3.3,R02F11.1,H23N18.5,C02E7.7,C02E7.6,abu-8,pqn-13,cyn-17,Y38A10A.2,catp-3,D1014.5,T19A5.3,col-144,col-10,ptr-1,grd-6,T06E4.10,F58E6.13,lys-2,C35A5.10,T21C9.9,D1054.9,T19B10.2,grl-7,lon-3,sqt-3,F23H12.5,K01D12.9,T16G1.2,F15B9.8,F53F1.4,cut-2,pqn-71,lon-8,hmit-1.1,ttr-26,Y43F8B.3,grd-2,mlt-11,T03D8.6,abu-12,aagr-4,nas-38,lpr-7,nas-15,igcm-1…	https://www.ncbi.nlm.nih.gov/geo/query/acc.cgi?acc=GSE100726
Mutants	UP by set-4 mutant (Delaney)	93	434	226	29469	2.48202e-109	5.69127e-106	Y75B7AR.1,R12A1.3,C36C5.5,phat-4,Y47D7A.13,F41F3.3,C02E7.7,C02E7.6,col-145,grd-6,T06E4.10,T06E4.14,T06E4.12,fipr-6,T21C9.9,grl-7,col-156,col-157,lon-3,K01D12.9,col-161,cut-2,col-162,K02E11.10,wrt-8,Y39B6A.24,oac-1,B0310.6,Y102A11A.5,wrt-6,F22F4.1,col-173,grd-14,dao-4,pgp-6,E01G6.1,col-182,adt-1,lgc-21,C11H1.5,F40E10.5,col-41,ZK662.2,wrt-4,C06G1.2,F35B3.4,col-104,col-109,dpy-13,ZK180.5,ZK180.6,col…	https://www.ncbi.nlm.nih.gov/pubmed/28209779
Mutants	Down tdp-1 mutant	202	434	2281	29469	1.8263e-106	4.18771e-103	F48G7.5,Y75B7AR.1,pqn-54,F15E11.15,phat-4,grl-5,Y47D7A.13,R02F11.1,H23N18.5,C02E7.7,C02E7.6,abu-15,abu-6,abu-8,pqn-13,cyn-17,Y38A10A.2,C26F1.1,D1014.5,T19A5.3,col-145,col-10,ptr-1,grd-6,col-147,F58E6.13,col-149,T19B10.2,grl-7,col-154,col-156,col-157,lon-3,sqt-3,F23H12.5,K01D12.9,T16G1.2,F15B9.8,col-161,pqn-71,lon-8,hmit-1.1,mlt-11,abu-12,aagr-4,lpr-7,mab-7,H42K12.3,wrt-9,Y102A11A.5,F53B1.4,dpy-3,…	http://www.ncbi.nlm.nih.gov/pubmed/22232551
Mutants	down by kin-1 mutant	104	434	362	29469	8.93624e-104	2.04908e-100	Y32G9B.1,H23N18.5,pqn-13,T19A5.3,F58E6.13,D1054.9,T19B10.2,grl-7,T16G1.2,F15B9.8,C01G10.1,hmit-1.1,grd-2,mlt-11,abu-12,nas-38,mam-1,mab-7,R193.2,H42K12.3,wrt-9,Y102A11A.5,wrt-6,T27A10.6,acn-1,Y34B4A.10,lgx-1,F49E10.2,F22F4.1,T10E10.4,col-173,F46C8.8,H03E18.1,col-175,dao-4,R07E3.6,grd-1,F40E10.5,mlt-9,C06G1.2,C36E6.8,col-104,col-109,ilys-2,clec-174,ZK180.6,col-110,glf-1,clec-180,F33D4.6,F57H12.6,c…	http://www.ncbi.nlm.nih.gov/geo/query/acc.cgi?acc=GSE40809
Mutants	UP spr-5 mutant (sprf1 vs. N2)	147	434	1085	29469	1.8933e-99	4.34134e-96	dod-19,M02H5.8,pqn-54,phat-4,Y47D7A.15,H23N18.5,C02E7.6,abu-15,abu-6,F44E7.2,D1014.5,F41E6.11,ptr-1,T06E4.9,col-146,lys-2,col-149,abu-1,col-13,col-12,T21C9.9,T19B10.2,grl-7,col-154,col-156,col-157,lon-3,K01D12.9,F15B9.8,F53F1.4,mlt-11,aagr-4,nas-15,mam-1,H42K12.3,F53B1.4,wrt-6,abu-10,acn-1,dpy-8,C26B9.3,bus-8,F22F4.1,ptr-4,C45B2.2,dpy-7,grd-14,H03E18.1,col-175,pes-8,pgp-6,lpr-3,lpr-6,lpr-5,lpr-4,…	http://www.ncbi.nlm.nih.gov/pubmed/19379696
Mutants	UP spr-5 mutant (sprf13 vs. N2)	168	434	1609	29469	6.16273e-97	1.41311e-93	dod-19,M02H5.8,pqn-54,phat-4,grl-5,Y47D7A.15,H23N18.5,C02E7.7,C02E7.6,abu-15,abu-6,abu-8,F44E7.2,ZK105.1,clec-219,col-10,T06E4.10,T06E4.9,col-146,lys-2,col-149,B0024.4,abu-1,col-13,col-12,T21C9.9,T19B10.2,grl-7,col-154,col-156,col-157,lon-3,K01D12.9,F53F1.4,sss-2,gst-38,grd-2,aagr-4,nas-38,nas-15,H42K12.3,Y102A11A.5,F53B1.4,wrt-6,acn-1,dpy-8,C26B9.3,ptr-4,C45B2.2,clec-86,F46C8.8,grd-14,H03E18.1,c…	http://www.ncbi.nlm.nih.gov/pubmed/19379696
Mutants	down by daf-12 mutant	82	434	195	29469	7.16457e-97	1.64283e-93	Y75B7AR.1,grl-5,H23N18.5,cyn-17,F58E6.13,D1054.9,grl-7,K01D12.9,F15B9.8,lon-8,T03D8.6,igcm-1,mam-1,mab-7,H42K12.3,Y102A11A.5,dpy-3,acn-1,dpy-8,C25F6.7,F49E10.2,F22F4.1,ptr-4,C14F11.6,col-173,dpy-7,H03E18.1,R07E3.6,lpr-3,lpr-6,lpr-5,lpr-4,C34F6.1,lgc-21,sym-1,F40E10.5,mlt-9,clec-180,F33D4.6,F57H12.6,ora-1,Y11D7A.9,bed-3,C02F4.4,ZK596.1,K08E7.5,noah-2,lips-7,mlt-8,C16C8.2,dao-2,bli-2,dpy-10,wrt-10,…	http://www.ncbi.nlm.nih.gov/geo/query/acc.cgi?acc=GSE41661
Development/Dauer/Aging	Dauer specific	169	434	1677	29469	4.09237e-95	9.3838e-92	dod-19,F48G7.5,ptr-16,pqn-54,C36C5.5,R02F11.1,H23N18.5,C02E7.7,C02E7.6,abu-6,pqn-13,cyn-17,Y38A10A.2,F25E5.7,T19A5.3,col-144,col-145,col-10,ptr-1,col-149,T21C9.9,D1054.9,T19B10.2,grl-7,col-154,col-156,col-157,lon-3,sqt-3,F23H12.5,T16G1.2,F15B9.8,col-161,F53F1.4,F58E10.7,wrt-8,hmit-1.1,Y43F8B.3,mlt-11,T03D8.6,abu-12,B0310.6,nas-38,lpr-7,nas-15,mab-7,H42K12.3,wrt-9,F53B1.4,dpy-3,T27A10.6,acn-1,dpy-…	http://www.ncbi.nlm.nih.gov/pubmed/12620986
Mutants	Down Nep-1 mutant larval	82	434	206	29469	1.83308e-94	4.20325e-91	ptr-16,pqn-54,F15E11.15,grl-5,Y47D7A.13,H23N18.5,C02E7.6,pqn-13,F41E6.11,col-145,grd-6,abu-1,col-156,K01D12.9,col-161,F53F1.4,cut-2,col-162,wrt-8,K02E2.8,abu-12,lpr-7,mab-7,T24C12.4,clec-86,F46C8.8,grd-14,col-180,E01G6.1,C05E7.2,lgc-21,F40E10.5,col-41,ZK662.2,C06G1.2,col-104,col-109,ZK180.5,ZK180.6,F19C7.2,col-111,C06E7.4,col-14,ora-1,bed-3,mam-2,col-130,mam-3,abu-11,T25E4.1,F13H8.5,C56C10.4,col-…	http://www.ncbi.nlm.nih.gov/geo/query/acc.cgi?acc=GSE32339
Chemicals/stress	UP by Glucose-Fed	56	434	63	29469	1.82005e-93	4.17337e-90	Y47D7A.15,Y47D7A.13,C02E7.6,col-145,grd-6,col-146,col-12,T21C9.9,col-157,col-161,cut-2,col-162,K02E11.10,R02E4.3,col-169,col-175,dao-4,wrt-4,F35B3.4,col-104,col-107,col-109,dpy-13,ZK180.5,C42D4.3,col-120,grl-21,col-125,col-133,dpy-4,col-137,col-138,col-17,col-73,T25E4.1,col-77,rol-6,sqt-1,rol-1,E01G4.6,K10H10.4,tag-297,grl-16,col-49,R12E2.15,R12E2.14,R12E2.7,dpy-5,col-60,col-7,col-63,col-65,H10E2…	http://www.ncbi.nlm.nih.gov/pubmed/25762526
Mutants	down by crtc-1 and aak-2 mutant (Burkewitz)	130	434	873	29469	3.64716e-92	8.36294e-89	R12A1.3,pqn-54,F15E11.15,Y47D7A.15,Y47D7A.13,F41F3.3,R02F11.1,H23N18.5,C02E7.7,C02E7.6,F44E7.2,C26F1.1,F41E6.11,T19A5.3,col-144,col-10,grd-6,T06E4.9,T06E4.14,T06E4.12,abu-1,col-13,col-12,T21C9.9,col-154,col-156,col-157,K01D12.9,T16G1.2,col-161,F53F1.4,cut-2,col-162,K02E11.10,wrt-8,hmit-1.1,lpr-7,mab-7,R193.2,F53B1.4,C26B9.3,lgx-1,col-167,col-168,col-170,col-174,F46C8.8,grd-14,col-175,col-180,lact…	http://www.ncbi.nlm.nih.gov/pubmed/25723162
Chemicals/stress	down by arsenite at 48h	74	434	158	29469	1.73495e-91	3.97823e-88	phat-4,grl-5,Y47D7A.13,F41F3.3,abu-8,F41E6.11,col-144,col-10,grd-6,T06E4.14,col-147,T21C9.9,grl-7,F53F1.4,cut-2,pqn-71,nas-38,F53B1.4,bus-8,F22F4.1,C45B2.2,col-167,col-168,col-169,grd-14,C05E7.2,lgc-21,mlt-9,col-41,col-104,col-107,ZK180.5,ZK180.6,glf-1,F33D4.6,col-14,col-125,col-130,abu-11,col-17,T25E4.1,ZK84.1,F13H8.5,rol-8,col-77,rol-6,abu-14,F59B10.3,col-39,ram-2,T06D8.10,sqt-1,ptr-18,Y53F4B.2…	http://www.ncbi.nlm.nih.gov/pubmed/23534459
Chemicals/stress	Down by H2S 24H	184	434	2186	29469	2.01739e-91	4.62587e-88	pqn-54,Y47D7A.15,Y47D7A.13,F41F3.3,H23N18.5,abu-15,abu-6,cyn-17,Y38A10A.2,C26F1.1,F41E6.11,T19A5.3,col-144,col-145,col-10,grd-6,col-146,col-147,col-149,B0024.4,col-12,D1054.9,col-156,col-157,F23H12.5,T16G1.2,F15B9.8,col-161,cut-2,K02E11.10,sss-2,C01G10.1,wrt-8,gst-38,hmit-1.1,Y39B6A.24,mlt-11,abu-12,B0310.6,nas-38,H42K12.3,wrt-9,F53B1.4,wrt-6,T27A10.6,amt-1,M03F4.6,acn-1,dpy-8,Y34B4A.10,C25F6.7,b…	http://www.ncbi.nlm.nih.gov/pubmed/21980473
Development/Dauer/Aging	down by bar-1(ga80), with development effect	118	434	702	29469	3.04505e-89	6.9823e-86	ptr-16,grl-5,Y47D7A.15,cyn-17,Y38A10A.2,D1014.5,D1054.9,lon-3,F23H12.5,col-162,gst-38,lon-8,hmit-1.1,grd-2,mlt-11,T03D8.6,abu-12,aagr-4,mam-1,mab-7,H42K12.3,Y102A11A.5,F53B1.4,dpy-3,wrt-6,R02E4.3,C25F6.7,F22F4.1,ptr-4,C14F11.6,col-174,H03E18.1,col-175,pes-8,dao-4,R07E3.6,F59F5.7,lpr-6,lpr-5,grd-1,col-182,M03B6.3,C11H1.5,mlt-9,wrt-4,C06G1.2,C36E6.8,dpy-9,col-104,col-109,ilys-2,ZK180.6,col-110,glf-…	http://www.ncbi.nlm.nih.gov/pubmed/24819947
Mutants	down by aak-2 mutant (Burkewitz)	121	434	763	29469	1.39009e-88	3.18748e-85	F48G7.5,R12A1.3,pqn-54,F15E11.15,Y47D7A.15,Y47D7A.13,R02F11.1,C02E7.7,abu-15,abu-6,abu-8,F44E7.2,C26F1.1,ttr-33,F41E6.11,T19A5.3,col-144,col-145,grd-6,T06E4.9,T06E4.14,T06E4.12,col-146,abu-1,col-13,col-12,C35A5.10,T21C9.9,col-154,col-156,col-157,K01D12.9,T16G1.2,col-161,F53F1.4,col-162,hmit-1.1,Y43F8B.3,nas-38,lpr-7,R193.2,abu-10,lgx-1,T10E10.4,col-167,col-168,col-170,B0403.5,col-174,grd-14,col-1…	http://www.ncbi.nlm.nih.gov/pubmed/25723162
DAF/Insulin/food	UP by Resveratrol Treatment in daf-16 mutant	134	434	1043	29469	9.44354e-87	2.1654e-83	pqn-54,Y32G9B.1,Y47D7A.13,F41F3.3,R02F11.1,C02E7.7,C02E7.6,pqn-13,Y38A10A.2,F41E6.11,T19A5.3,grd-6,T06E4.9,abu-1,col-13,col-12,T21C9.9,col-154,col-156,col-157,sqt-3,K01D12.9,F15B9.8,col-161,F53F1.4,cut-2,F58E10.7,sss-2,lon-8,T03D8.6,abu-12,B0310.6,nas-38,mab-7,F53B1.4,T24C12.4,T10E10.4,col-173,col-174,F46C8.8,grd-14,col-175,pes-8,dao-4,lact-7,E01G6.1,col-182,alh-13,lgc-21,F40E10.5,ZK662.2,wrt-4,C…	http://www.ncbi.nlm.nih.gov/pubmed/16256736
Development/Dauer/Aging	Dauer recovery	174	434	2040	29469	1.62511e-86	3.72638e-83	dod-19,F48G7.5,ptr-16,pqn-54,C36C5.5,R02F11.1,H23N18.5,C02E7.7,C02E7.6,abu-6,pqn-13,cyn-17,Y38A10A.2,F25E5.7,D1014.5,T19A5.3,col-144,col-145,col-10,ptr-1,col-149,T21C9.9,D1054.9,T19B10.2,grl-7,col-154,col-156,col-157,lon-3,sqt-3,F23H12.5,T16G1.2,F15B9.8,col-161,F53F1.4,F58E10.7,wrt-8,hmit-1.1,Y43F8B.3,mlt-11,T03D8.6,abu-12,B0310.6,nas-38,lpr-7,nas-15,mab-7,H42K12.3,wrt-9,F53B1.4,dpy-3,T27A10.6,ac…	http://www.ncbi.nlm.nih.gov/pubmed/12620986
Mutants	UP by aak-2 mutant (Burkewitz)	102	434	492	29469	5.58198e-86	1.27995e-82	dod-19,ptr-16,C36C5.5,grl-5,D1014.5,F58E6.13,lys-2,col-149,B0024.4,D1054.9,grl-7,lon-3,sqt-3,F23H12.5,grd-2,mlt-11,igcm-1,H42K12.3,Y102A11A.5,F53B1.4,dpy-3,wrt-6,T27A10.6,dpy-8,Y34B4A.10,bus-8,F49E10.2,F22F4.1,ptr-4,C14F11.6,dpy-7,H03E18.1,dao-4,col-176,R07E3.6,lpr-3,lpr-6,lpr-5,lpr-4,grd-1,C34F6.1,sym-1,mlt-9,dpy-9,cdh-10,col-110,glf-1,clec-180,F33D4.6,F57H12.6,Y11D7A.5,bed-3,mam-2,ZK596.1,K08E7…	http://www.ncbi.nlm.nih.gov/pubmed/25723162
Mutants	UP by skn-1 under daf-2 mutant	95	434	425	29469	4.7075e-83	1.07943e-79	F48G7.5,pqn-54,Y47D7A.15,Y47D7A.13,abu-15,abu-6,abu-8,C26F1.1,T19A5.3,col-144,col-145,col-10,grd-6,T06E4.10,T06E4.12,col-146,abu-1,col-13,col-12,T21C9.9,col-156,col-161,cut-2,col-162,K02E11.10,gst-38,abu-12,nas-38,abu-10,C26B9.3,nnt-1,col-167,col-168,col-169,col-170,B0403.5,col-174,F46C8.8,grd-14,pes-8,dao-4,col-176,pgp-6,col-180,C05E7.2,lgc-21,ZK662.2,wrt-4,F35B3.4,ZK180.6,C06E7.4,nspb-6,col-113…	http://www.ncbi.nlm.nih.gov/pubmed/25517099
Mutants	UP by crtc-1 mutant	103	434	545	29469	1.49584e-82	3.42995e-79	dod-19,C36C5.5,grl-5,ttr-33,D1014.5,col-146,col-147,F58E6.13,lys-2,col-149,B0024.4,D1054.9,grl-7,F23H12.5,grd-2,mlt-11,igcm-1,H42K12.3,Y102A11A.5,dpy-3,wrt-6,T27A10.6,dpy-8,Y34B4A.10,bus-8,F49E10.2,F22F4.1,ptr-4,C45B2.2,C14F11.6,dpy-7,H03E18.1,dao-4,col-176,R07E3.6,lpr-3,lpr-6,lpr-5,lpr-4,grd-1,C34F6.1,sym-1,mlt-9,F35B3.4,dpy-9,cdh-10,col-110,glf-1,clec-180,F33D4.6,F57H12.6,Y11D7A.5,mam-2,grl-21,…	http://www.ncbi.nlm.nih.gov/pubmed/25723162
Other	Cluster 1, cycling expression postembryonic	76	434	223	29469	3.26236e-81	7.48059e-78	Y32G9B.1,R02F11.1,pqn-13,T19A5.3,col-149,F23H12.5,oac-1,mlt-11,lpr-7,mam-1,wrt-9,dpy-3,T27A10.6,acn-1,Y34B4A.10,C26B9.3,C25F6.7,bus-8,lgx-1,ptr-4,C14F11.6,dpy-7,col-174,F46C8.8,H03E18.1,F59F5.7,lpr-3,lpr-6,lpr-5,lpr-4,C34F6.1,M03B6.3,sym-1,C06G1.2,dpy-9,Y55F3AM.14,cdh-10,bus-4,clec-180,cdh-5,Y11D7A.9,F01G10.10,nas-14,mam-3,noah-2,C50D2.1,mlt-8,lin-42,C16C8.2,F56D3.1,dao-2,C56C10.4,dpy-10,dpy-2,C1…	http://www.ncbi.nlm.nih.gov/pubmed/24036951
Chemicals/stress	UP by Toxic-Se (selenium)	71	434	181	29469	7.76514e-81	1.78055e-77	phat-4,grl-5,R02F11.1,H23N18.5,C02E7.7,C02E7.6,pqn-13,T19A5.3,ptr-1,F58E6.13,grl-7,lon-3,F53F1.4,cut-2,grd-2,nas-15,mab-7,H42K12.3,T24C12.4,wrt-6,C26B9.3,bus-8,F22F4.1,H03E18.1,col-175,pes-8,R07E3.6,E01G6.1,F40E10.5,mlt-9,wrt-4,col-110,col-111,glf-1,col-14,ora-1,Y11D7A.9,mam-2,K08E7.5,mam-3,lips-7,mlt-8,Y51H7C.13,Y51H7C.1,col-70,bli-2,ZK84.1,C56C10.4,rol-8,M195.2,phg-1,M02G9.2,M02G9.1,col-79,T06D…	http://www.ncbi.nlm.nih.gov/pubmed/24971995
Mutants	UP by sek-1 mutant (Wu)	116	434	793	29469	1.41933e-80	3.25453e-77	Y47D7A.13,F41F3.3,C02E7.7,C02E7.6,T19A5.3,col-144,col-10,ptr-1,B0024.4,T19B10.2,grl-7,col-154,sqt-3,T16G1.2,F15B9.8,F53F1.4,cut-2,Y39B6A.24,mlt-11,T03D8.6,aagr-4,nas-38,H42K12.3,wrt-9,F53B1.4,dpy-3,M03F4.6,acn-1,bus-8,F22F4.1,ptr-4,col-167,B0403.5,dpy-7,F46C8.8,F26A10.2,lpr-3,lpr-6,lpr-5,lpr-4,adt-1,lgc-21,let-4,sym-1,mlt-9,F35B3.4,col-107,col-109,ilys-2,clec-78,dpy-13,ZK180.5,F19C7.2,C06E7.4,glf…	https://www.ncbi.nlm.nih.gov/geo/query/acc.cgi?acc=GSE92902
Chemicals/stress	UP by Beta-naphthoflavone 8	187	434	2693	29469	6.53985e-79	1.49959e-75	ptr-16,R12A1.3,F41F3.3,R02F11.1,H23N18.5,pqn-13,cyn-17,Y38A10A.2,catp-3,D1014.5,T19A5.3,col-144,col-10,ptr-1,lys-2,D1054.9,T19B10.2,grl-7,lon-3,sqt-3,F15B9.8,F53F1.4,cut-2,C01G10.1,T08G3.4,hmit-1.1,Y43F8B.3,grd-2,mlt-11,T03D8.6,abu-12,lpr-7,nas-15,mab-7,H42K12.3,wrt-9,F53B1.4,dpy-3,T24C12.4,wrt-6,T27A10.6,acn-1,dpy-8,C26B9.3,bus-8,lgx-1,F49E10.2,F22F4.1,ptr-4,nnt-1,C14F11.6,col-167,col-173,dpy-7,…	http://www.ncbi.nlm.nih.gov/pubmed/11697852
Mutants	UP by crtc-1 and aak-2 mutant (Burkewitz)	109	434	698	29469	1.86341e-78	4.27279e-75	dod-19,F48G7.5,C36C5.5,grl-5,abu-15,ttr-33,catp-3,D1014.5,col-146,col-147,lys-2,col-149,B0024.4,D1054.9,grl-7,F23H12.5,grd-2,mlt-11,nas-38,igcm-1,H42K12.3,Y102A11A.5,dpy-3,wrt-6,T27A10.6,abu-10,dpy-8,Y34B4A.10,bus-8,F49E10.2,F22F4.1,ptr-4,C45B2.2,C14F11.6,B0403.5,dpy-7,H03E18.1,col-176,R07E3.6,lpr-3,lpr-6,lpr-5,lpr-4,grd-1,C34F6.1,sym-1,mlt-9,F35B3.4,dpy-9,cdh-10,col-110,glf-1,C42D4.3,clec-180,F3…	http://www.ncbi.nlm.nih.gov/pubmed/25723162
Mutants	Down daf-8 mutant	99	434	583	29469	1.88043e-74	4.31183e-71	Y32G9B.1,Y47D7A.13,F41F3.3,H23N18.5,C02E7.7,C02E7.6,F44E7.2,Y38A10A.2,C26F1.1,catp-3,col-144,col-13,col-12,grl-7,col-156,lon-3,sqt-3,K01D12.9,col-161,F53F1.4,cut-2,nas-38,lpr-7,mab-7,wrt-9,F53B1.4,wrt-6,C26B9.3,bus-8,F22F4.1,C45B2.2,col-173,F46C8.8,grd-14,R07E3.6,col-182,alh-13,M03B6.3,C11H1.5,mlt-9,col-41,F35B3.4,col-104,col-107,dpy-13,ZK180.5,ZK180.6,col-111,C42D4.3,col-14,Y11D7A.9,bed-3,mam-2,…	http://www.ncbi.nlm.nih.gov/pubmed/15380030
Chemicals/stress	down by vitamin C under wrn-1 mutant	61	434	139	29469	8.59325e-73	1.97043e-69	F48G7.5,Y47D7A.13,F41F3.3,C02E7.7,C02E7.6,col-144,col-10,grd-6,col-146,col-13,col-12,T21C9.9,col-161,F53F1.4,cut-2,col-162,K02E11.10,oac-1,grd-2,col-167,col-170,grd-14,col-180,col-41,wrt-4,col-107,dpy-13,ZK180.5,ZK180.6,col-115,col-117,col-3,grl-21,col-125,col-130,K08E7.5,col-133,dpy-4,sqt-2,mlt-10,oac-30,col-17,col-73,col-77,col-39,ram-2,sqt-1,K10H10.4,mltn-9,grl-16,R12E2.15,R12E2.14,dpy-5,col-5…	http://www.ncbi.nlm.nih.gov/pubmed/25346348
Mutants	down by crh-1(tz2) mutant	120	434	1030	29469	5.52393e-72	1.26664e-68	Y75B7AR.1,C36C5.5,grl-5,Y47D7A.15,Y47D7A.13,F41F3.3,H23N18.5,C02E7.7,catp-3,F41E6.11,grd-6,col-146,F58E6.13,fipr-4,fipr-6,col-149,col-13,grl-7,col-154,col-156,lon-3,col-161,cut-2,sss-2,Y102A11A.5,dpy-3,wrt-6,T27A10.6,dpy-8,C45B2.2,col-167,col-169,col-170,grd-14,H03E18.1,col-175,dao-4,col-176,grd-1,C05E7.2,ZK662.2,wrt-4,F35B3.4,dpy-9,col-104,M70.3,dpy-13,ZK180.6,col-110,col-111,bli-6,C42D4.3,F33D4…	http://www.ncbi.nlm.nih.gov/pubmed/17900898
Mutants	down by dpy-21(e428) mutant, L3 (Lau)	83	434	379	29469	2.50256e-71	5.73837e-68	F15E11.15,C36C5.5,Y47D7A.15,Y47D7A.13,H23N18.5,C02E7.7,C02E7.6,Y38A10A.2,D1014.5,T19A5.3,col-145,grd-6,col-156,col-157,K01D12.9,col-161,col-162,wrt-8,ZK218.5,oac-1,K02E2.8,grd-2,mab-7,wrt-6,col-180,col-41,dpy-13,ZK180.5,ZK180.6,C06E7.4,F33D4.6,ora-1,Y11D7A.5,col-120,mam-2,F01G10.10,col-125,K08E7.5,mam-3,col-133,dpy-4,mlt-10,lips-7,oac-30,C16C8.2,col-71,col-17,col-73,C04G6.2,F13H8.5,C56C10.4,col-7…	https://www.ncbi.nlm.nih.gov/pubmed/27777629
Chemicals/stress	Changed by nitric oxide (NO) treatment under hsf-1 (SY441) mutant	54	434	99	29469	6.84696e-71	1.57001e-67	grl-5,F41F3.3,F58E6.13,T19B10.2,grl-7,sqt-3,F15B9.8,K02E11.10,lon-8,grd-2,F53B1.4,wrt-6,col-173,col-175,dao-4,wrt-4,col-104,col-109,dpy-13,ZK180.6,F19C7.2,F33D4.6,col-14,F57H12.6,Y11D7A.9,mam-3,dpy-4,col-138,sqt-2,mlt-10,mlt-8,col-17,col-73,C04G6.2,bli-2,rol-8,col-38,rol-6,clec-60,sqt-1,rol-1,lips-9,ptr-18,pqn-32,tag-297,Y53F4B.27,col-48,col-49,dpy-5,col-63,ZK1025.3,T19C3.2,abu-13,col-97	http://www.ncbi.nlm.nih.gov/pubmed/23415229
Microbes	UP E. faecalis 24h, RNASeq	188	434	3101	29469	1.29367e-69	2.96638e-66	ptr-16,Y75B7AR.1,R12A1.3,phat-4,grl-5,Y47D7A.15,Y47D7A.13,R02F11.1,abu-8,pqn-13,F44E7.2,Y38A10A.2,F25E5.7,catp-3,D1014.5,clec-219,F41E6.11,T19A5.3,col-145,ptr-1,T06E4.10,T06E4.9,lys-2,col-149,abu-1,T21C9.9,D1054.9,grl-7,col-154,sqt-3,T16G1.2,cut-2,nas-24,sss-2,C01G10.1,wrt-8,pqn-71,ZK218.5,hmit-1.1,Y39B6A.24,K02E2.8,grd-2,F25C8.1,abu-12,nas-15,mam-1,R193.2,H42K12.3,wrt-9,F53B1.4,wrt-6,abu-10,amt-…	http://www.ncbi.nlm.nih.gov/pubmed/21602919
Mutants	UP by crh-1 mutant (Xiao)	116	434	1023	29469	4.40325e-68	1.00967e-64	M02H5.8,ptr-16,Y75B7AR.1,R12A1.3,C36C5.5,grl-5,R02F11.1,pqn-13,cyn-17,catp-3,ptr-1,T06E4.10,D1054.9,col-156,lon-3,F23H12.5,T16G1.2,F53F1.4,cut-2,Y43F8B.3,mlt-11,nas-15,igcm-1,mam-1,H42K12.3,Y102A11A.5,dpy-3,M03F4.6,acn-1,C25F6.7,bus-8,lgx-1,F49E10.2,F22F4.1,ptr-4,C45B2.2,C14F11.6,col-167,col-169,dpy-7,H03E18.1,col-176,R07E3.6,F59F5.7,lpr-3,lpr-6,lpr-5,lpr-4,grd-1,C34F6.1,col-180,E01G6.1,M03B6.3,C…	http://www.ncbi.nlm.nih.gov/geo/query/acc.cgi?acc=GSE40809
DAF/Insulin/food	UP Food vs. Starve 15H	98	434	664	29469	1.1264e-67	2.58283e-64	dod-19,pqn-54,Y32G9B.1,phat-4,C02E7.7,C02E7.6,abu-15,abu-6,abu-8,pqn-13,C26F1.1,catp-3,F41E6.11,ptr-1,grd-6,T06E4.9,col-146,fipr-8,lys-2,abu-1,col-13,col-12,T19B10.2,col-156,K01D12.9,F15B9.8,col-161,F53F1.4,cut-2,gst-38,hmit-1.1,ttr-26,aagr-4,abu-10,M03F4.6,C45B2.2,col-167,F46C8.8,grd-14,F59F5.7,lpr-4,col-180,M153.1,col-182,lgc-21,sym-1,ZK662.2,col-104,col-109,clec-174,ZK180.5,glf-1,nspb-6,col-11…	http://www.ncbi.nlm.nih.gov/pubmed/19251593
Mutants	UP by lem-2(tm1582) mutant and emr-1 RNAi	171	434	2598	29469	2.17925e-67	4.99703e-64	dod-19,ptr-16,pqn-54,F15E11.15,C36C5.5,phat-4,grl-5,F41F3.3,C02E7.6,abu-15,abu-6,abu-8,F44E7.2,cyn-17,C26F1.1,ttr-33,D1014.5,T06E4.10,col-146,fipr-4,fipr-6,lys-2,col-149,B0024.4,abu-1,col-12,C35A5.10,D1054.9,T19B10.2,grl-7,lon-3,sqt-3,F23H12.5,F15B9.8,col-161,F53F1.4,K02E11.10,wrt-8,lon-8,hmit-1.1,ttr-26,Y43F8B.3,oac-1,T03D8.6,aagr-4,dpy-3,wrt-6,T27A10.6,abu-10,R02E4.3,dpy-8,Y34B4A.10,bus-8,ptr-4…	http://www.ncbi.nlm.nih.gov/pubmed/24490688
TF Targets	RNA bound by lin-28	121	434	1165	29469	6.60963e-67	1.51559e-63	Y75B7AR.1,R12A1.3,pqn-54,Y47D7A.13,F41F3.3,R02F11.1,C02E7.7,C02E7.6,abu-8,pqn-13,C26F1.1,F41E6.11,ptr-1,T06E4.10,T06E4.14,T06E4.12,fipr-6,col-13,col-12,C35A5.10,T21C9.9,col-156,K01D12.9,col-161,cut-2,col-162,K02E11.10,wrt-8,pqn-71,oac-1,K02E2.8,T03D8.6,nas-38,nas-15,mab-7,wrt-9,F53B1.4,T24C12.4,R02E4.3,Y34B4A.10,T10E10.4,col-167,B0403.5,col-174,F46C8.8,F26A10.2,grd-14,F59F5.7,lact-7,E01G6.1,col-1…	http://www.ncbi.nlm.nih.gov/pubmed/25805859
Kim Mountains	Cell structural,muscle	76	434	332	29469	1.24235e-66	2.8487e-63	col-144,col-145,col-10,col-146,col-147,col-149,col-13,col-12,col-154,col-156,col-157,lon-3,sqt-3,R193.2,dpy-3,dpy-8,col-173,dpy-7,col-174,col-175,col-176,col-180,col-182,sym-1,col-41,dpy-9,col-104,col-107,col-109,dpy-13,col-33,col-110,col-111,col-113,col-14,col-115,col-117,col-3,col-120,col-125,col-130,col-133,dpy-4,col-138,sqt-2,col-70,col-71,col-17,col-73,bli-2,dpy-10,dpy-2,rol-8,qua-1,col-77,c…	http://www.ncbi.nlm.nih.gov/pubmed/11557892
Development/Dauer/Aging	Down overexpressed SIR-2.1	111	434	970	29469	2.45233e-65	5.6232e-62	F48G7.5,pqn-54,C36C5.5,Y47D7A.13,F41F3.3,H23N18.5,C02E7.7,C02E7.6,abu-6,abu-8,col-144,col-145,col-10,col-146,col-149,col-13,col-12,T21C9.9,grl-7,col-154,col-156,col-157,sqt-3,F15B9.8,col-161,sss-2,T08G3.4,Y43F8B.3,aagr-4,abu-10,dpy-8,C45B2.2,dpy-7,col-174,grd-14,F18E9.7,col-175,dao-4,col-176,col-180,col-182,col-41,ZK662.2,F35B3.4,col-104,col-107,col-109,dpy-13,col-33,ZK180.5,ZK180.6,col-113,C42D4…	http://www.ncbi.nlm.nih.gov/pubmed/16256736
DAF/Insulin/food	down by daf-2 mutant (Kumar)	135	434	1566	29469	2.57992e-65	5.91577e-62	ptr-16,Y75B7AR.1,R12A1.3,pqn-54,Y32G9B.1,C36C5.5,R02F11.1,abu-15,abu-6,abu-8,Y38A10A.2,D1014.5,F41E6.11,ptr-1,T06E4.10,T06E4.9,T06E4.14,T06E4.12,fipr-6,fipr-8,abu-1,C35A5.10,grl-7,sqt-3,F23H12.5,K01D12.9,F15B9.8,F53F1.4,cut-2,K02E11.10,ZK218.5,K02E2.8,grd-2,mlt-11,abu-12,lpr-7,R193.2,H42K12.3,wrt-9,Y102A11A.5,dpy-3,T24C12.4,abu-10,acn-1,dpy-8,Y34B4A.10,bus-8,F22F4.1,ptr-4,clec-86,dpy-7,H03E18.1,R…	http://www.ncbi.nlm.nih.gov/pubmed/26539642
DAF/Insulin/food	Down nhr-114 RNAi	113	434	1029	29469	1.09272e-64	2.5056e-61	R12A1.3,C02E7.6,abu-8,pqn-13,cyn-17,C26F1.1,clec-219,T19A5.3,T06E4.10,D1054.9,grl-7,sqt-3,T16G1.2,F15B9.8,cut-2,nas-24,pqn-71,Y43F8B.3,K02E2.8,mlt-11,abu-12,lpr-7,igcm-1,H42K12.3,wrt-9,F53B1.4,dpy-3,T24C12.4,wrt-6,bus-8,lgx-1,F49E10.2,ptr-4,C14F11.6,col-168,dpy-7,F26A10.2,F18E9.7,F59F5.7,lpr-3,lpr-6,lpr-5,lpr-4,M03B6.3,sym-1,mlt-9,ZK662.2,wrt-4,C06G1.2,col-107,C09G12.5,clec-78,bus-4,C06E7.4,glf-1…	http://www.ncbi.nlm.nih.gov/pubmed/23499532
Mutants	down by eat-2 mutant (Calvert)	49	434	90	29469	4.05983e-64	9.3092e-61	Y47D7A.13,F41F3.3,C02E7.7,abu-15,col-144,col-145,col-10,col-146,col-147,col-13,col-12,col-161,F53F1.4,col-162,C45B2.2,col-167,col-168,col-169,col-170,F35B3.4,col-104,col-107,col-109,dpy-13,ZK180.5,col-113,C42D4.3,col-14,col-117,col-3,grl-21,col-125,dpy-4,col-71,col-17,col-73,col-77,col-39,ram-2,tag-297,col-49,R12E2.15,R12E2.14,R12E2.7,H10E21.4,col-90,col-91,col-92,col-97	http://www.ncbi.nlm.nih.gov/pubmed/26676933
Mutants	UP Y56A3A.19 RNAi ETC complex I	105	434	886	29469	4.50917e-63	1.03395e-59	Y75B7AR.1,pqn-54,F15E11.15,Y47D7A.13,H23N18.5,abu-15,F25E5.7,ZK105.1,D1014.5,col-145,grd-6,col-147,col-149,abu-1,col-156,lon-3,col-161,col-162,F58E10.7,sss-2,F09C6.10,ZK218.5,Y37H2A.14,nas-15,R193.2,wrt-6,dpy-8,C45B2.2,col-169,col-170,col-173,col-174,grd-14,col-175,col-176,C34F6.1,col-180,C05E7.2,lgc-21,col-41,wrt-4,F35B3.4,dpy-9,col-107,cdh-10,col-33,ZK180.5,ZK180.6,col-111,clec-180,F33D4.6,F57H…	http://www.ncbi.nlm.nih.gov/pubmed/18178500
Tissue	WT-Pico Pan-neural Depleted Genes	120	434	1278	29469	2.07064e-61	4.74797e-58	dod-19,M02H5.8,Y75B7AR.1,pqn-54,C36C5.5,phat-4,grl-5,Y47D7A.15,F41F3.3,R02F11.1,C02E7.6,abu-15,abu-8,T19A5.3,col-145,col-147,lys-2,col-149,B0024.4,col-13,col-12,T19B10.2,grl-7,col-157,lon-3,sqt-3,F23H12.5,col-161,F53F1.4,cut-2,ttr-26,mlt-11,aagr-4,R193.2,H42K12.3,dpy-3,R02E4.3,M03F4.6,acn-1,dpy-8,F22F4.1,ptr-4,C45B2.2,col-167,col-168,col-173,F46C8.8,col-176,R07E3.6,lpr-3,lpr-6,lpr-5,lpr-4,C34F6.1…	http://www.ncbi.nlm.nih.gov/pubmed/18284693
Mutants	UP by emr-1(gk119) mutant	89	434	605	29469	5.21418e-61	1.19561e-57	F48G7.5,Y47D7A.15,H23N18.5,pqn-13,F44E7.2,grd-6,T06E4.10,col-146,col-147,col-149,col-13,col-12,C35A5.10,D1054.9,col-154,lon-3,F15B9.8,lon-8,hmit-1.1,T03D8.6,aagr-4,mam-1,mab-7,T24C12.4,R02E4.3,M03F4.6,acn-1,C26B9.3,bus-8,ptr-4,C45B2.2,C14F11.6,B0403.5,dpy-7,grd-14,H03E18.1,col-175,pes-8,dao-4,lpr-3,lpr-4,C05E7.2,mlt-9,C36E6.8,col-104,C31H1.1,nspb-6,col-113,C42D4.3,clec-180,col-115,C28C12.4,Y11D7A…	http://www.ncbi.nlm.nih.gov/pubmed/24490688
Mutants	Down L3 hpl-2 mutant	89	434	610	29469	1.07355e-60	2.46166e-57	F48G7.5,R12A1.3,pqn-54,C36C5.5,Y47D7A.13,C02E7.7,abu-15,abu-6,abu-8,F41E6.11,col-144,col-145,grd-6,T06E4.10,T06E4.9,T06E4.14,T06E4.12,col-147,B0024.4,abu-1,col-13,C35A5.10,T21C9.9,col-156,K01D12.9,col-161,F53F1.4,cut-2,wrt-8,pqn-71,B0310.6,nas-38,T24C12.4,abu-10,T10E10.4,B0403.5,grd-14,pes-8,col-180,lact-7,adt-1,C05E7.2,lgc-21,ZK662.2,F35B3.4,col-104,col-109,nspb-6,col-113,C42D4.3,ora-1,col-115,g…	http://www.ncbi.nlm.nih.gov/pubmed/22185090
Mutants	Down tax-6 null	104	434	943	29469	2.4049e-59	5.51444e-56	M02H5.8,ptr-16,Y32G9B.1,F15E11.15,grl-5,pqn-13,cyn-17,Y38A10A.2,ZK105.1,F58E6.13,col-149,D1054.9,grl-7,lon-3,F23H12.5,cut-2,C01G10.1,F09C6.10,Y39B6A.24,grd-2,T03D8.6,aagr-4,igcm-1,mam-1,H42K12.3,wrt-9,Y102A11A.5,F53B1.4,wrt-6,C26B9.3,bus-8,lgx-1,F49E10.2,F22F4.1,ptr-4,C45B2.2,clec-86,H03E18.1,dao-4,R07E3.6,grd-1,C34F6.1,alh-13,M03B6.3,sym-1,F40E10.5,mlt-9,wrt-4,col-109,M70.3,col-110,C31H1.1,glf-1…	http://www.ncbi.nlm.nih.gov/pubmed/21331044
Mutants	UP by hlh-25 mutant	80	434	487	29469	2.25971e-58	5.18151e-55	dod-19,Y75B7AR.1,pqn-54,F15E11.15,phat-4,Y47D7A.13,F41F3.3,H23N18.5,C02E7.7,C02E7.6,abu-15,abu-6,abu-8,F41E6.11,col-145,grd-6,col-147,F58E6.13,col-149,abu-1,col-12,T19B10.2,grl-7,col-157,lon-3,F53F1.4,H42K12.3,abu-10,col-167,col-169,grd-14,col-175,col-180,col-41,ZK662.2,F35B3.4,col-104,col-109,ZK180.5,ZK180.6,C42D4.3,F33D4.6,col-125,col-130,F55G11.4,col-138,abu-11,bli-2,ZK84.1,rol-8,col-77,col-38…	http://www.ncbi.nlm.nih.gov/pubmed/26438299
Other	UP in sleep vs. wake	76	434	432	29469	1.28735e-57	2.9519e-54	F48G7.5,pqn-54,phat-4,Y47D7A.13,C02E7.7,C02E7.6,abu-15,abu-6,abu-8,F44E7.2,C26F1.1,F41E6.11,grd-6,T06E4.10,T06E4.9,T06E4.12,abu-1,col-13,C35A5.10,T21C9.9,col-161,F53F1.4,pqn-71,Y43F8B.3,B0310.6,nas-38,abu-10,R02E4.3,lgx-1,nnt-1,T10E10.4,B0403.5,col-174,grd-14,lact-7,E01G6.1,C05E7.2,lgc-21,ZK662.2,F35B3.4,col-33,ZK180.5,col-113,C42D4.3,col-120,col-130,col-133,col-137,abu-11,T25E4.1,ZK84.1,F07H5.8,…	http://www.ncbi.nlm.nih.gov/pubmed/25409030
Mutants	Down transgenic aex-3::his-SUMO-1	85	434	593	29469	3.40844e-57	7.81555e-54	grl-5,Y47D7A.13,F41F3.3,H23N18.5,Y38A10A.2,C26F1.1,D1014.5,grd-6,F58E6.13,T21C9.9,grl-7,col-156,K01D12.9,F15B9.8,F53F1.4,lon-8,mab-7,H42K12.3,F53B1.4,wrt-6,dpy-8,C26B9.3,col-173,F46C8.8,grd-14,col-175,dao-4,R07E3.6,lpr-5,lgc-21,wrt-4,col-109,cdh-10,ZK180.5,F19C7.2,col-110,clec-180,F33D4.6,col-14,Y11D7A.5,Y11D7A.9,col-120,bed-3,C02F4.4,grl-21,col-138,C50D2.1,lips-7,mlt-8,oac-30,decr-1.1,col-71,F56…	http://www.ncbi.nlm.nih.gov/pubmed/21253676
Mutants	UP by wrn-1 mutant	86	434	614	29469	4.69906e-57	1.0775e-53	M02H5.8,F48G7.5,Y47D7A.13,F41F3.3,C02E7.7,C02E7.6,C26F1.1,col-144,col-10,grd-6,col-146,col-147,lys-2,col-149,col-13,col-12,T21C9.9,col-154,col-157,lon-3,K01D12.9,col-161,F53F1.4,cut-2,col-162,K02E11.10,oac-1,grd-2,R193.2,col-167,col-168,col-170,grd-14,col-180,col-182,C11H1.5,col-41,col-107,clec-174,dpy-13,ZK180.5,ZK180.6,C42D4.3,col-115,C28C12.4,col-117,col-3,grl-21,col-125,col-130,K08E7.5,F55G11…	http://www.ncbi.nlm.nih.gov/pubmed/25346348
Chemicals/stress	down by UV (Choi)	138	434	1928	29469	6.12394e-57	1.40422e-53	ptr-16,R12A1.3,phat-4,grl-5,Y47D7A.13,F41F3.3,R02F11.1,H23N18.5,C02E7.7,C02E7.6,abu-15,abu-6,abu-8,pqn-13,C26F1.1,F41E6.11,T19A5.3,F58E6.13,T19B10.2,grl-7,sqt-3,K01D12.9,T16G1.2,F15B9.8,cut-2,F58E10.7,pqn-71,lon-8,ttr-26,mlt-11,lpr-7,igcm-1,mab-7,H42K12.3,Y102A11A.5,F53B1.4,abu-10,M03F4.6,acn-1,C26B9.3,bus-8,lgx-1,F22F4.1,ptr-4,nnt-1,C14F11.6,dpy-7,H03E18.1,R07E3.6,lpr-3,lpr-6,lpr-5,lpr-4,M03B6.3…	https://www.ncbi.nlm.nih.gov/geo/query/acc.cgi?acc=GSE84441
Mutants	Activated by glp-1 mutant (Germ cell absence)	116	434	1303	29469	1.00775e-56	2.31076e-53	dod-19,M02H5.8,Y75B7AR.1,pqn-54,C36C5.5,Y47D7A.15,Y47D7A.13,ZK105.1,ttr-33,catp-3,col-144,col-145,col-10,col-147,col-149,col-13,col-12,D1054.9,T19B10.2,col-156,col-157,lon-3,F53F1.4,K02E11.10,gst-38,Y37H2A.14,hmit-1.1,Y39B6A.24,T03D8.6,nas-38,wrt-6,T27A10.6,dpy-8,C45B2.2,nnt-1,col-167,col-169,B0403.5,clec-86,grd-14,col-175,dao-4,col-176,C34F6.1,col-180,alh-13,C05E7.2,col-41,ZK662.2,F35B3.4,col-10…	http://www.ncbi.nlm.nih.gov/pubmed/26196144
Mutants	UP by dpy-21 mutant early embryos	107	434	1079	29469	1.45946e-56	3.34655e-53	ptr-16,Y75B7AR.1,R12A1.3,Y32G9B.1,phat-4,grl-5,C02E7.7,abu-8,cyn-17,Y38A10A.2,D1014.5,F41E6.11,col-144,col-145,col-10,ptr-1,T06E4.14,D1054.9,col-157,lon-3,F23H12.5,K01D12.9,T16G1.2,Y43F8B.3,grd-2,abu-12,aagr-4,nas-38,igcm-1,mam-1,R193.2,Y102A11A.5,R02E4.3,C26B9.3,col-167,col-168,col-170,B0403.5,col-174,F46C8.8,col-176,grd-1,C34F6.1,E01G6.1,col-182,adt-1,F40E10.5,ZK662.2,wrt-4,C06G1.2,ZK180.6,col-…	http://www.ncbi.nlm.nih.gov/pubmed/26641248
Chemicals/stress	Down by MWCNT 4H vs. 0H	81	434	532	29469	1.79712e-56	4.12079e-53	dod-19,Y75B7AR.1,pqn-54,phat-4,Y47D7A.13,F41F3.3,R02F11.1,H23N18.5,C02E7.7,C02E7.6,abu-15,abu-6,abu-8,F44E7.2,F41E6.11,T19A5.3,grd-6,abu-1,T19B10.2,grl-7,K01D12.9,col-161,F53F1.4,col-162,pqn-71,hmit-1.1,B0310.6,R193.2,abu-10,C45B2.2,grd-14,col-175,col-180,C05E7.2,ZK662.2,F35B3.4,col-104,col-109,ZK180.5,col-113,C42D4.3,arf-1.1,col-120,col-130,scl-6,col-137,col-138,abu-11,Y51H7C.13,Y51H7C.1,col-71,…	http://www.ncbi.nlm.nih.gov/geo/query/acc.cgi?acc=GSE24847
Microbes	down by B. thuringiensis (BT247), proteomics	48	434	117	29469	3.22443e-55	7.39361e-52	F15E11.15,grl-5,F58E6.13,col-12,grl-7,col-154,sqt-3,mlt-11,Y102A11A.5,F53B1.4,T27A10.6,col-167,col-175,lpr-3,lpr-6,lpr-5,lpr-4,sym-1,col-104,col-109,dpy-13,glf-1,bli-6,clec-180,F33D4.6,col-14,F57H12.6,col-117,Y11D7A.5,ant-1.3,col-125,col-133,mlt-10,mlt-8,col-71,col-38,bli-1,E01G4.6,C09F9.2,Y65B4BL.1,col-49,Y47G6A.15,dpy-5,noah-1,col-63,T19C3.2,dpy-18,col-97	http://www.ncbi.nlm.nih.gov/pubmed/25452134
Chemicals/stress	down by UV and TiO2 (Choi)	134	434	1935	29469	2.10074e-53	4.81699e-50	ptr-16,R12A1.3,phat-4,grl-5,Y47D7A.13,F41F3.3,R02F11.1,H23N18.5,C02E7.7,C02E7.6,abu-15,abu-6,abu-8,pqn-13,C26F1.1,F41E6.11,T19A5.3,F58E6.13,T19B10.2,grl-7,sqt-3,K01D12.9,T16G1.2,F15B9.8,cut-2,F58E10.7,pqn-71,lon-8,ttr-26,mlt-11,lpr-7,igcm-1,mab-7,H42K12.3,Y102A11A.5,F53B1.4,abu-10,M03F4.6,acn-1,C26B9.3,bus-8,lgx-1,F22F4.1,ptr-4,nnt-1,C14F11.6,col-169,col-170,dpy-7,H03E18.1,R07E3.6,lpr-3,lpr-6,lpr…	https://www.ncbi.nlm.nih.gov/geo/query/acc.cgi?acc=GSE84441
Mutants	UP by met2;set-25 mutant (eemb)	96	434	907	29469	6.94928e-53	1.59347e-49	ptr-16,grl-5,Y47D7A.13,F41F3.3,R02F11.1,C02E7.6,pqn-13,cyn-17,Y38A10A.2,D1014.5,T19A5.3,F58E6.13,D1054.9,grl-7,lon-3,sqt-3,F23H12.5,T16G1.2,F53F1.4,cut-2,lon-8,mlt-11,T03D8.6,mam-1,mab-7,R193.2,H42K12.3,Y102A11A.5,F53B1.4,dpy-3,wrt-6,T27A10.6,acn-1,C26B9.3,bus-8,lgx-1,F49E10.2,F22F4.1,ptr-4,dpy-7,H03E18.1,R07E3.6,F59F5.7,lpr-3,lpr-6,lpr-5,lpr-4,grd-1,C34F6.1,E01G6.1,M03B6.3,F40E10.5,mlt-9,wrt-4,c…	https://www.ncbi.nlm.nih.gov/geo/query/acc.cgi?acc=GSE100726
Chemicals/stress	UP by Cadmium under mtl-1 KO, mtl-2 (zs1) mutant	83	434	639	29469	2.45828e-52	5.63684e-49	M02H5.8,R12A1.3,pqn-54,F15E11.15,phat-4,F41F3.3,H23N18.5,abu-15,abu-6,abu-8,pqn-13,C26F1.1,F41E6.11,grd-6,T06E4.9,B0024.4,abu-1,F15B9.8,F53F1.4,F58E10.7,wrt-8,pqn-71,gst-38,Y39B6A.24,nas-15,abu-10,lgx-1,nnt-1,T10E10.4,grd-14,E01G6.1,lgc-21,F40E10.5,col-41,ZK662.2,C06G1.2,F35B3.4,ilys-2,clec-174,ZK180.5,ZK180.6,F19C7.2,nspb-6,col-113,arf-1.1,ora-1,grl-21,ZK596.1,F55G11.4,abu-11,lips-7,decr-1.1,T25…	http://www.ncbi.nlm.nih.gov/geo/query/acc.cgi?acc=GSE29951
Microbes	Down D. coniospora 12h, RNASeq	143	434	2280	29469	3.70632e-52	8.49859e-49	dod-19,ptr-16,Y75B7AR.1,clec-207,phat-4,grl-5,R02F11.1,Y38A10A.2,F25E5.7,D1014.5,clec-219,T19A5.3,col-149,D1054.9,grl-7,lon-3,sqt-3,F53F1.4,K02E11.10,gst-38,F09C6.10,lon-8,hmit-1.1,K02E2.8,mlt-11,F25C8.1,aagr-4,nas-15,mam-1,R193.2,H42K12.3,wrt-9,F53B1.4,wrt-6,amt-1,acn-1,dpy-8,bus-8,F49E10.2,F22F4.1,ptr-4,col-169,F46C8.8,H03E18.1,F18E9.7,pes-8,R07E3.6,pgp-6,lpr-5,lpr-4,grd-1,C34F6.1,alh-13,C05E7.…	http://www.ncbi.nlm.nih.gov/pubmed/21602919
Mutants	UP by gld-2 RNAi	78	434	547	29469	4.1155e-52	9.43684e-49	grl-5,Y47D7A.13,F41F3.3,R02F11.1,C02E7.7,C02E7.6,T19A5.3,col-10,T06E4.10,grl-7,sqt-3,F23H12.5,F15B9.8,F53F1.4,cut-2,Y43F8B.3,mlt-11,mam-1,H42K12.3,F53B1.4,dpy-3,wrt-6,R02E4.3,M03F4.6,acn-1,C26B9.3,bus-8,F22F4.1,ptr-4,C45B2.2,C14F11.6,B0403.5,H03E18.1,lpr-3,lpr-5,lpr-4,col-182,let-4,mlt-9,ZK180.5,C06E7.4,glf-1,col-113,clec-180,F33D4.6,col-14,cdh-5,col-117,col-3,F56D3.1,cex-1,dpy-2,qua-1,ram-2,T06D…	http://www.ncbi.nlm.nih.gov/pubmed/26096734
Mutants	Down spr-5 mutant (sprf26 vs. sprf13)	66	434	347	29469	4.56836e-52	1.04753e-48	phat-4,grl-5,Y47D7A.15,H23N18.5,abu-15,abu-6,abu-8,T06E4.9,col-146,col-147,col-149,abu-1,col-13,col-12,lon-3,sss-2,lon-8,H42K12.3,Y102A11A.5,wrt-6,dpy-8,grd-14,M153.1,col-41,F35B3.4,dpy-9,col-109,dpy-13,ZK180.5,ZK180.6,F33D4.6,col-14,cdh-5,ant-1.3,T13F2.9,mam-2,col-130,dpy-4,col-138,abu-11,mlt-10,F46F5.9,Y51H7C.13,col-71,col-17,col-73,ZK84.1,rol-8,qua-1,col-77,bli-1,sqt-1,nspb-11,E01G4.6,tag-297,…	http://www.ncbi.nlm.nih.gov/pubmed/19379696
Mutants	down by swsn-2.2 RNAi	66	434	347	29469	4.56836e-52	1.04753e-48	R12A1.3,F15E11.15,grl-5,C02E7.7,C02E7.6,pqn-13,F58E6.13,col-156,sqt-3,cut-2,K02E11.10,oac-1,grd-2,T03D8.6,F25C8.1,aagr-4,lpr-7,Y102A11A.5,abu-10,R02E4.3,bus-8,F49E10.2,nnt-1,col-168,col-169,col-170,col-173,F26A10.2,col-176,pgp-6,col-180,E01G6.1,wrt-4,Y55F3AM.14,col-109,dpy-13,col-33,ZK180.5,col-111,F57H12.6,ora-1,col-138,C50D2.1,mlt-10,col-70,F56D3.1,col-17,ZK84.1,F13H8.5,rol-8,M02G9.1,ram-2,pqn-…	http://www.ncbi.nlm.nih.gov/pubmed/26739451
DAF/Insulin/food	down by dafachronic acid (daf-12 activated)	88	434	757	29469	1.35325e-51	3.10301e-48	F48G7.5,R12A1.3,pqn-54,phat-4,Y47D7A.13,C02E7.7,C02E7.6,abu-15,abu-6,abu-8,C26F1.1,catp-3,F41E6.11,col-145,grd-6,T06E4.9,B0024.4,abu-1,col-13,col-12,col-156,col-161,F53F1.4,pqn-71,gst-38,K02E2.8,B0310.6,nas-38,abu-10,amt-1,C45B2.2,nnt-1,T10E10.4,grd-14,pgp-6,col-180,E01G6.1,lgc-21,ZK662.2,F35B3.4,col-104,col-107,col-109,ZK180.6,nspb-6,arf-1.1,col-14,grl-21,col-130,col-137,Y51H7C.1,decr-1.1,T25E4.…	http://www.ncbi.nlm.nih.gov/pubmed/25774872
Mutants	UP by jmjd-3.1 expressed	181	434	3737	29469	1.35495e-51	3.10691e-48	dod-19,F48G7.5,ptr-16,Y75B7AR.1,R12A1.3,pqn-54,C36C5.5,Y47D7A.13,R02F11.1,abu-15,abu-6,abu-8,pqn-13,F44E7.2,cyn-17,Y38A10A.2,F25E5.7,C26F1.1,F41E6.11,T19A5.3,col-144,col-145,col-10,ptr-1,grd-6,T06E4.10,T06E4.9,T06E4.14,T06E4.12,lys-2,abu-1,C35A5.10,T21C9.9,col-154,col-156,col-157,sqt-3,T16G1.2,F53F1.4,cut-2,pqn-71,ZK218.5,hmit-1.1,ttr-26,Y43F8B.3,K02E2.8,mlt-11,abu-12,aagr-4,nas-38,lpr-7,nas-15,i…	http://www.ncbi.nlm.nih.gov/pubmed/27133168
Mutants	down by csr-1 RNAi (Campbell)	51	434	168	29469	5.45214e-51	1.25018e-47	pqn-54,grl-5,R02F11.1,abu-8,F41E6.11,T06E4.9,T06E4.14,T06E4.12,grl-7,sqt-3,K02E11.10,mlt-11,T03D8.6,abu-12,aagr-4,R193.2,F53B1.4,wrt-6,ptr-4,F26A10.2,dao-4,lpr-3,lpr-6,lpr-5,lpr-4,E01G6.1,sym-1,F40E10.5,ZK662.2,wrt-4,ZK180.6,glf-1,bed-3,noah-2,sqt-2,abu-11,mlt-10,F56D3.1,dpy-2,wrt-10,F07H5.8,abu-14,sqt-1,E01G4.6,C09F9.2,noah-1,ZK1025.3,F30H5.3,fbn-1,K04H4.2,Y47D3B.6	http://www.ncbi.nlm.nih.gov/pubmed/25968310
Mutants	UP by P-granule RNAi (pgl-1, pgl-3, glh-1 and glh-4)	51	434	168	29469	5.45214e-51	1.25018e-47	pqn-54,grl-5,R02F11.1,abu-8,F41E6.11,T06E4.9,T06E4.14,T06E4.12,grl-7,sqt-3,K02E11.10,mlt-11,T03D8.6,abu-12,aagr-4,R193.2,F53B1.4,wrt-6,ptr-4,F26A10.2,dao-4,lpr-3,lpr-6,lpr-5,lpr-4,E01G6.1,sym-1,F40E10.5,ZK662.2,wrt-4,ZK180.6,glf-1,bed-3,noah-2,sqt-2,abu-11,mlt-10,F56D3.1,dpy-2,wrt-10,F07H5.8,abu-14,sqt-1,E01G4.6,C09F9.2,noah-1,ZK1025.3,F30H5.3,fbn-1,K04H4.2,Y47D3B.6	http://www.ncbi.nlm.nih.gov/pubmed/25968310
Mutants	down by gei-8(ok1671) homozygous mutant	84	434	685	29469	5.52661e-51	1.26725e-47	Y75B7AR.1,C36C5.5,R02F11.1,H23N18.5,C02E7.6,pqn-13,T19B10.2,grl-7,lon-3,sqt-3,K01D12.9,F53F1.4,cut-2,mlt-11,H42K12.3,Y102A11A.5,F53B1.4,T27A10.6,acn-1,dpy-8,C26B9.3,ptr-4,C14F11.6,grd-14,H03E18.1,R07E3.6,lpr-3,lpr-6,lpr-4,grd-1,E01G6.1,alh-13,sym-1,F40E10.5,mlt-9,col-41,dpy-9,ZK180.5,ZK180.6,col-111,clec-180,F33D4.6,nas-14,noah-2,sqt-2,C50D2.1,mlt-10,mlt-8,lin-42,decr-1.1,F56D3.1,dao-2,F13H8.5,dp…	http://www.ncbi.nlm.nih.gov/pubmed/23484030
Microbes	UP S. marcescens 24h, TillingArray	151	434	2649	29469	3.26986e-50	7.49778e-47	dod-19,M02H5.8,F48G7.5,Y32G9B.1,F15E11.15,C36C5.5,phat-4,grl-5,F41F3.3,Y38A10A.2,F25E5.7,C26F1.1,ttr-33,D1014.5,T19A5.3,grd-6,T06E4.9,T06E4.12,lys-2,col-149,B0024.4,abu-1,C35A5.10,F23H12.5,col-161,F53F1.4,cut-2,col-162,K02E11.10,lon-8,mlt-11,lpr-7,R193.2,H42K12.3,wrt-9,Y102A11A.5,F53B1.4,T27A10.6,acn-1,dpy-8,C26B9.3,bus-8,F49E10.2,F22F4.1,ptr-4,col-170,col-173,B0403.5,clec-86,dpy-7,H03E18.1,F18E9…	http://www.ncbi.nlm.nih.gov/pubmed/21602919
Mutants	UP by hyl-2 mutant	71	434	454	29469	4.61479e-50	1.05817e-46	dod-19,M02H5.8,F15E11.15,Y47D7A.15,Y47D7A.13,col-145,col-10,T06E4.12,col-146,col-147,lys-2,col-149,B0024.4,col-13,col-12,col-157,col-161,cut-2,col-162,K02E11.10,gst-38,ttr-26,Y39B6A.24,R193.2,C45B2.2,col-167,col-175,col-180,F35B3.4,col-104,col-109,dpy-13,ZK180.5,ZK180.6,nspb-6,C42D4.3,col-120,grl-21,col-125,F55G11.4,col-133,dpy-4,col-137,col-138,col-71,col-17,col-73,col-77,ram-2,sqt-1,rol-1,clec-…	https://www.ncbi.nlm.nih.gov/pubmed/27507791
Mutants	UP unc-62 RNAi	44	434	115	29469	6.265e-49	1.43657e-45	Y47D7A.13,F41F3.3,C02E7.7,C02E7.6,col-145,col-146,col-147,col-12,lon-3,col-161,F53F1.4,cut-2,col-175,col-180,col-104,col-107,dpy-13,col-14,col-125,col-133,dpy-4,col-138,sqt-2,col-73,bli-2,rol-8,col-77,rol-6,col-39,ram-2,sqt-1,rol-1,E01G4.6,Y48G8AL.12,col-48,col-49,R12E2.15,R12E2.14,R12E2.7,dpy-5,col-63,col-65,col-88,col-97	http://www.ncbi.nlm.nih.gov/pubmed/23468654
Mutants	UP by smgl-1 depletion	126	434	1892	29469	5.24967e-48	1.20375e-44	dod-19,R12A1.3,pqn-54,C36C5.5,phat-4,abu-15,abu-6,abu-8,Y38A10A.2,ZK105.1,ttr-33,catp-3,F41E6.11,grd-6,T06E4.9,T06E4.14,T06E4.12,col-146,F58E6.13,fipr-4,fipr-6,B0024.4,col-13,col-12,C35A5.10,F53F1.4,cut-2,K02E11.10,sss-2,C01G10.1,pqn-71,gst-38,Y37H2A.14,Y39B6A.24,grd-2,nas-15,wrt-6,abu-10,R02E4.3,lgx-1,C45B2.2,T10E10.4,clec-86,grd-14,dao-4,grd-1,C34F6.1,E01G6.1,F40E10.5,ZK662.2,wrt-4,C36E6.8,M70.…	http://www.ncbi.nlm.nih.gov/pubmed/23828042
Mutants	UP aak-2 null	99	434	1120	29469	1.57258e-47	3.60592e-44	R12A1.3,pqn-54,Y47D7A.15,Y47D7A.13,C02E7.7,abu-15,abu-6,abu-8,cyn-17,catp-3,F41E6.11,col-145,grd-6,T06E4.10,T06E4.9,col-146,col-147,abu-1,col-13,col-12,T21C9.9,col-156,K01D12.9,col-161,F53F1.4,sss-2,C01G10.1,wrt-8,F09C6.10,K02E2.8,T24C12.4,abu-10,lgx-1,T10E10.4,col-174,grd-14,col-180,E01G6.1,C05E7.2,lgc-21,col-41,F35B3.4,col-107,M70.3,ZK180.5,ZK180.6,col-113,C42D4.3,ora-1,cdh-5,col-120,T13F2.9,gr…	http://www.ncbi.nlm.nih.gov/pubmed/21331044
Other	Cluster 3, cycling expression postembryonic	43	434	114	29469	1.75526e-47	4.02481e-44	F48G7.5,R12A1.3,abu-8,C26F1.1,col-146,fipr-4,fipr-6,fipr-8,C35A5.10,col-154,pqn-71,nas-38,T24C12.4,abu-10,B0403.5,E01G6.1,adt-1,ZK662.2,F35B3.4,col-107,col-33,col-113,C42D4.3,grl-21,col-125,abu-11,decr-1.1,ZK84.1,abu-14,M02G9.2,col-39,ram-2,cnp-2,K10H10.4,R03C1.1,Y95B8A.2,col-48,R12E2.14,D2092.8,F10D11.6,nspb-12,C06E8.5,col-92	http://www.ncbi.nlm.nih.gov/pubmed/24036951
Mutants	down by mir-58, mir-80, mir-81, mir-82 mutant	88	434	869	29469	1.1427e-46	2.62022e-43	F48G7.5,R12A1.3,pqn-54,F15E11.15,C36C5.5,phat-4,Y47D7A.13,H23N18.5,C02E7.7,C02E7.6,abu-15,abu-6,abu-8,F44E7.2,C26F1.1,F41E6.11,col-144,col-145,col-10,T06E4.10,T06E4.9,T06E4.14,T06E4.12,col-146,col-147,col-149,abu-1,col-13,col-12,T21C9.9,col-154,col-156,col-157,K01D12.9,col-161,cut-2,col-162,K02E11.10,pqn-71,Y39B6A.24,K02E2.8,R193.2,abu-10,amt-1,C45B2.2,col-168,col-170,clec-86,grd-14,pgp-6,col-180…	http://www.ncbi.nlm.nih.gov/pubmed/26232411
Chemicals/stress	UP by artifically aged silver nanomatierls	40	434	94	29469	1.29293e-46	2.96469e-43	R02F11.1,H23N18.5,abu-15,abu-8,D1014.5,grl-7,F15B9.8,pqn-71,mlt-11,H42K12.3,M03F4.6,C45B2.2,T10E10.4,col-167,col-168,col-170,E01G6.1,ZK662.2,col-109,C42D4.3,F33D4.6,col-14,ora-1,Y11D7A.9,C02F4.4,noah-2,dao-2,rol-8,abu-14,phg-1,pqn-32,col-48,R12E2.15,T06G6.6,H10E21.4,R07E5.4,B0280.7,F44E2.4,K04H4.2,col-97	http://www.ncbi.nlm.nih.gov/geo/query/acc.cgi?acc=GSE70509
Mutants	UP by vhl-1 mutant (Albores)	65	434	427	29469	5.93346e-45	1.36054e-41	dod-19,grl-5,Y47D7A.15,F41E6.11,col-144,col-145,col-147,col-149,col-13,col-157,sqt-3,col-161,cut-2,col-162,pqn-71,Y102A11A.5,col-167,col-168,grd-14,col-175,pes-8,pgp-6,ZK662.2,col-104,col-107,col-109,dpy-13,ZK180.5,col-110,T28H11.8,bli-6,col-113,C42D4.3,col-14,col-117,col-3,C10C5.1,col-125,col-130,col-133,dpy-4,mlt-10,rol-8,col-77,col-38,abu-14,clec-60,col-39,ram-2,sqt-1,clec-4,cnp-2,clec-66,E01G…	http://www.biorxiv.org/content/early/2017/03/02/112920.1
Mutants	UP nuo-5 RNAi, ETC complex I	74	434	600	29469	7.58596e-45	1.73946e-41	dod-19,M02H5.8,Y75B7AR.1,pqn-54,F15E11.15,Y47D7A.13,H23N18.5,ZK105.1,grd-6,col-149,abu-1,col-156,lon-3,col-161,col-162,ZK218.5,Y37H2A.14,nas-15,R193.2,wrt-6,dpy-8,C45B2.2,col-169,col-170,col-173,col-175,col-176,C34F6.1,col-180,col-41,dpy-9,cdh-10,ilys-2,col-33,ZK180.5,ZK180.6,F57H12.6,ora-1,ant-1.4,C28C12.4,C02F4.4,col-130,col-138,sqt-2,Y51H7C.13,Y51H7C.1,col-70,col-71,bli-2,rol-8,qua-1,col-38,ro…	http://www.ncbi.nlm.nih.gov/pubmed/18178500
Tissue	hypodermis enriched core	47	434	177	29469	6.4651e-44	1.48245e-40	ptr-16,grl-5,H23N18.5,C02E7.6,F44E7.2,F58E6.13,T19B10.2,T16G1.2,F15B9.8,cut-2,lon-8,aagr-4,lpr-7,mab-7,Y102A11A.5,F53B1.4,dpy-3,Y34B4A.10,C26B9.3,F22F4.1,C14F11.6,Y11D7A.9,F01G10.10,C02F4.4,acs-20,K08E7.5,C50D2.1,lips-7,mlt-8,C16C8.2,dpy-10,rol-6,sqt-1,ptr-18,moe-3,F01D5.6,C38C6.3,T06A4.3,dpy-5,cuti-1,F10D11.6,H10E21.4,T19C3.2,lips-3,abu-13,grl-15,agmo-1	http://www.ncbi.nlm.nih.gov/pubmed/21177967
Development/Dauer/Aging	Strongly regulated genes by TGFbeta	94	434	1099	29469	9.01966e-44	2.06821e-40	ptr-16,F41F3.3,C02E7.7,C02E7.6,C26F1.1,catp-3,col-144,col-145,col-10,grd-6,col-149,col-13,col-12,grl-7,col-156,col-157,lon-3,K01D12.9,col-161,F53F1.4,cut-2,F58E10.7,wrt-8,oac-1,grd-2,nas-38,bus-8,F22F4.1,C45B2.2,nnt-1,C14F11.6,col-173,grd-14,pgp-6,col-182,M03B6.3,col-41,ZK662.2,wrt-4,F35B3.4,col-107,clec-78,dpy-13,ZK180.5,ZK180.6,C42D4.3,F57H12.6,col-117,bed-3,grl-21,col-125,K08E7.5,dpy-4,sqt-2,C…	http://www.ncbi.nlm.nih.gov/pubmed/15380030
DAF/Insulin/food	UP by TGFbeta, adults	128	434	2162	29469	2.55053e-43	5.84837e-40	dod-19,M02H5.8,F48G7.5,Y75B7AR.1,Y32G9B.1,phat-4,grl-5,Y47D7A.13,F41F3.3,H23N18.5,C02E7.7,C02E7.6,C26F1.1,catp-3,F41E6.11,col-144,col-145,grd-6,T06E4.10,col-146,col-13,T19B10.2,grl-7,col-157,F23H12.5,K01D12.9,F53F1.4,cut-2,ZK218.5,hmit-1.1,ttr-26,Y39B6A.24,nas-38,nas-15,mab-7,R193.2,dpy-3,wrt-6,M03F4.6,acn-1,C45B2.2,nnt-1,col-167,col-174,grd-14,pes-8,col-176,grd-1,col-180,col-182,C05E7.2,lgc-21,Z…	http://www.ncbi.nlm.nih.gov/pubmed/17900898
DAF/Insulin/food	down by daf-2 mutant:daf-16;daf-2 vs. daf-16 (Mueller)	48	434	194	29469	2.75114e-43	6.30837e-40	ptr-16,phat-4,grl-5,Y47D7A.13,C02E7.7,pqn-13,D1054.9,sqt-3,K01D12.9,cut-2,grd-2,abu-12,lpr-7,mab-7,F53B1.4,F46C8.8,F59F5.7,alh-13,F40E10.5,ZK662.2,C06G1.2,ZK180.5,ZK180.6,mam-2,C50D2.1,mlt-10,lin-42,F56D3.1,col-17,col-73,M195.2,abu-14,F33A8.7,lips-9,ptr-18,moe-3,C38C6.3,grl-16,col-48,R12E2.7,lrp-1,F10D11.6,pqn-26,H10E21.4,T19C3.2,lips-3,B0280.7,ZC84.1	http://www.ncbi.nlm.nih.gov/pubmed/25419847
DAF/Insulin/food	UP by dafachronic acid (daf-12 activated)	75	434	653	29469	2.76883e-43	6.34892e-40	Y38A10A.2,F25E5.7,D1014.5,lon-3,F23H12.5,F15B9.8,ttr-26,mlt-11,igcm-1,H42K12.3,dpy-3,T27A10.6,acn-1,dpy-8,C26B9.3,bus-8,F49E10.2,F22F4.1,ptr-4,C14F11.6,dpy-7,H03E18.1,R07E3.6,lpr-3,lpr-6,lpr-4,grd-1,M03B6.3,C11H1.5,let-4,sym-1,mlt-9,wrt-4,dpy-9,cdh-10,clec-180,F33D4.6,F57H12.6,C28C12.4,Y11D7A.5,C02F4.4,ZK596.1,K08E7.5,noah-2,sqt-2,mlt-8,F56D3.1,bli-2,dpy-10,dpy-2,C15F1.2,wrt-10,rol-8,qua-1,rol-6,…	http://www.ncbi.nlm.nih.gov/pubmed/25774872
Tissue	Larval A-class enriched	61	434	398	29469	2.72545e-42	6.24946e-39	pqn-54,Y47D7A.13,F41F3.3,C02E7.7,C02E7.6,pqn-13,C26F1.1,F41E6.11,grd-6,abu-1,col-156,col-161,cut-2,oac-1,nas-38,lgx-1,T10E10.4,grd-14,col-180,C05E7.2,lgc-21,col-41,ZK662.2,C06G1.2,F35B3.4,col-104,col-109,dpy-13,ZK180.5,ZK180.6,col-111,C06E7.4,col-113,C42D4.3,col-14,col-115,col-130,dpy-4,col-17,col-73,T25E4.1,col-77,M195.2,F07H5.8,abu-14,ram-2,F33A8.7,R03C1.1,grl-16,nas-30,col-48,R12E2.15,R12E2.14…	http://www.ncbi.nlm.nih.gov/pubmed/17612406
Chemicals/stress	UP Formaldehyde exposure 24H	77	434	737	29469	1.54781e-41	3.54912e-38	dod-19,M02H5.8,pqn-54,C36C5.5,phat-4,Y47D7A.13,abu-15,col-144,col-145,col-10,col-146,col-147,lys-2,abu-1,col-13,col-12,col-154,col-156,col-157,col-161,col-162,sss-2,hmit-1.1,C45B2.2,col-167,col-168,col-169,col-170,grd-14,col-175,col-180,F35B3.4,col-104,col-107,col-109,cdh-5,col-117,col-3,col-120,ant-1.3,T13F2.9,grl-21,col-125,F55G11.4,col-133,dpy-4,col-137,col-138,sqt-2,Y51H7C.13,Y51H7C.1,decr-1.…	http://www.ncbi.nlm.nih.gov/geo/query/acc.cgi?acc=GSE23013
Mutants	UP tax-6 null	87	434	986	29469	2.22794e-41	5.10867e-38	F48G7.5,R12A1.3,pqn-54,Y47D7A.15,Y47D7A.13,abu-15,abu-6,abu-8,F41E6.11,col-145,grd-6,T06E4.10,T06E4.9,col-146,col-147,abu-1,col-13,col-12,col-156,K01D12.9,col-161,F58E10.7,wrt-8,pqn-71,gst-38,Y37H2A.14,hmit-1.1,ttr-26,K02E2.8,T24C12.4,abu-10,nnt-1,T10E10.4,grd-14,col-176,col-180,E01G6.1,C05E7.2,lgc-21,col-41,F35B3.4,col-107,ZK180.5,nspb-6,C42D4.3,col-120,grl-21,col-133,col-137,abu-11,oac-30,decr-…	http://www.ncbi.nlm.nih.gov/pubmed/21331044
Mutants	Down wdr-5 mutant day 1	158	434	3412	29469	2.59334e-41	5.94654e-38	ptr-16,Y75B7AR.1,Y32G9B.1,phat-4,grl-5,R02F11.1,pqn-13,cyn-17,Y38A10A.2,D1014.5,F41E6.11,T19A5.3,T06E4.10,T06E4.9,col-149,D1054.9,T19B10.2,grl-7,lon-3,F23H12.5,K01D12.9,T16G1.2,F15B9.8,lon-8,hmit-1.1,K02E2.8,mlt-11,abu-12,aagr-4,lpr-7,nas-15,igcm-1,mam-1,mab-7,R193.2,H42K12.3,wrt-9,Y102A11A.5,F53B1.4,dpy-3,T24C12.4,M03F4.6,acn-1,dpy-8,C26B9.3,C25F6.7,bus-8,lgx-1,F49E10.2,F22F4.1,ptr-4,C45B2.2,C14…	http://www.ncbi.nlm.nih.gov/pubmed/22012258
Mutants	down by lin-22 mutant (oh4271)	55	434	319	29469	8.02477e-41	1.84008e-37	pqn-54,abu-6,col-10,T06E4.10,T06E4.9,T06E4.14,T06E4.12,col-146,fipr-4,fipr-6,fipr-8,B0024.4,col-13,col-12,col-156,col-161,col-162,gst-38,Y37H2A.14,Y39B6A.24,col-168,col-169,col-170,col-175,pgp-6,col-180,clec-174,col-110,bli-6,arf-1.1,col-115,col-125,col-130,col-133,col-138,Y51H7C.13,Y51H7C.1,decr-1.1,col-71,bli-2,col-38,col-39,bli-1,rol-1,E01G4.6,K10H10.4,nspb-7,nspb-8,catp-4,col-49,Y47G6A.15,col…	https://www.ncbi.nlm.nih.gov/geo/query/acc.cgi?acc=GSE101645
Microbes	down by S. aureus (Bond)	53	434	291	29469	1.42002e-40	3.2561e-37	F15E11.15,F44E7.2,grl-7,lon-3,cut-2,grd-2,R193.2,H42K12.3,amt-1,bus-8,F49E10.2,F22F4.1,F26A10.2,H03E18.1,dao-4,pgp-6,alh-13,M03B6.3,wrt-4,ZK180.6,col-110,glf-1,clec-180,F33D4.6,mam-2,scl-6,col-137,Y43D4A.5,mlt-10,bli-2,F13H8.5,dpy-2,qua-1,M02G9.1,col-79,bli-1,clec-4,Y46G5A.29,pqn-32,C38C6.3,T06A4.1,ZC123.1,K10D3.4,ZC434.3,ZK1025.3,bah-1,gpdh-1,F30H5.3,cdh-12,K04H4.2,Y41C4A.11,grl-15,Y75B8A.28	http://www.ncbi.nlm.nih.gov/pubmed/25474640
Mutants	UP by cpf-1 RNAi	51	434	263	29469	2.02047e-40	4.63295e-37	Y47D7A.13,F41E6.11,col-145,T06E4.12,col-146,col-13,col-12,T19B10.2,col-157,col-161,col-162,sss-2,Y37H2A.14,hmit-1.1,col-175,col-176,col-180,ZK662.2,F35B3.4,col-104,col-109,ilys-2,dpy-13,bli-6,C42D4.3,F57H12.6,ora-1,ant-1.4,T13F2.9,col-133,dpy-4,col-138,abu-11,Y51H7C.13,col-71,col-17,col-73,col-77,col-38,rol-6,sqt-1,rol-1,col-48,col-49,dpy-5,col-60,gpdh-1,C39B5.5,col-91,col-92,Y41C4A.11	http://www.ncbi.nlm.nih.gov/pubmed/27124504
Mutants	UP by ahr-1 (ia03) mutant	46	434	197	29469	3.14447e-40	7.21028e-37	F23H12.5,gst-38,lon-8,Y39B6A.24,mlt-11,T03D8.6,Y102A11A.5,dpy-3,dpy-8,F22F4.1,C14F11.6,col-176,R07E3.6,lpr-3,lpr-6,lpr-5,lpr-4,grd-1,M03B6.3,C11H1.5,let-4,sym-1,dpy-9,cdh-10,clec-180,F57H12.6,noah-2,Y43D4A.5,dao-2,dpy-10,dpy-2,C15F1.2,wrt-10,clec-60,F49C5.11,C09F9.2,cdh-7,Y47G6A.15,ptr-10,col-54,noah-1,cuti-1,cdh-12,fbn-1,F44E2.4,ZC84.1	http://www.ncbi.nlm.nih.gov/pubmed/24463456
Chemicals/stress	down by single-walled carbon nanotubes (SWCNTs)	115	434	1867	29469	4.18411e-40	9.59416e-37	pqn-54,Y47D7A.13,abu-15,abu-6,abu-8,pqn-13,Y38A10A.2,C26F1.1,D1014.5,F41E6.11,T19A5.3,grd-6,T06E4.9,B0024.4,abu-1,grl-7,T16G1.2,pqn-71,mlt-11,abu-12,nas-38,nas-15,mab-7,H42K12.3,F53B1.4,dpy-3,wrt-6,T27A10.6,abu-10,dpy-8,lgx-1,nnt-1,col-173,F46C8.8,H03E18.1,col-175,pes-8,R07E3.6,lpr-3,lpr-4,grd-1,col-182,C05E7.2,lgc-21,sym-1,wrt-4,C06G1.2,col-109,clec-174,col-33,ZK180.5,ZK180.6,col-111,C06E7.4,glf…	http://www.ncbi.nlm.nih.gov/pubmed/23623425
Mutants	Down fer-1 mutant	47	434	213	29469	6.5559e-40	1.50327e-36	Y47D7A.13,C02E7.6,pqn-13,T19A5.3,F23H12.5,lon-8,mlt-11,H42K12.3,Y102A11A.5,dpy-3,M03F4.6,acn-1,C26B9.3,bus-8,F22F4.1,ptr-4,C14F11.6,dpy-7,H03E18.1,R07E3.6,lpr-6,M03B6.3,sym-1,mlt-9,clec-180,F33D4.6,Y11D7A.9,dpy-10,dpy-2,F33A8.7,ptr-18,pqn-32,F01D5.6,tag-297,Y53F4B.27,ZC123.1,R12E2.15,R12E2.14,noah-1,K10D3.4,suro-1,H10E21.4,F30H5.3,F56D2.3,fbn-1,F44E2.4,grl-15	http://www.ncbi.nlm.nih.gov/pubmed/19755517
Mutants	down by mir-58 & mir-80 mutant	63	434	476	29469	8.04106e-40	1.84382e-36	F48G7.5,R12A1.3,pqn-54,F15E11.15,Y47D7A.13,H23N18.5,C02E7.7,abu-15,abu-6,abu-8,C26F1.1,col-144,col-145,T06E4.10,T06E4.9,T06E4.14,T06E4.12,col-146,col-147,col-149,col-13,col-12,col-154,col-156,col-157,K01D12.9,col-161,cut-2,col-162,K02E2.8,abu-10,C45B2.2,nnt-1,col-168,col-170,clec-86,grd-14,pgp-6,col-180,lact-7,C05E7.2,col-41,F35B3.4,nspb-6,C42D4.3,grl-21,col-133,abu-11,col-17,T25E4.1,col-39,nspb-…	http://www.ncbi.nlm.nih.gov/pubmed/26232411
Mutants	UP by set-25 mutant (eemb)	75	434	742	29469	2.00147e-39	4.58936e-36	grl-5,Y47D7A.13,F41F3.3,R02F11.1,C02E7.6,cyn-17,Y38A10A.2,D1014.5,T19A5.3,F58E6.13,D1054.9,grl-7,F23H12.5,F15B9.8,cut-2,T03D8.6,lpr-7,mam-1,mab-7,Y102A11A.5,F53B1.4,R02E4.3,C26B9.3,bus-8,F22F4.1,ptr-4,C14F11.6,H03E18.1,lpr-6,lpr-5,lpr-4,grd-1,M03B6.3,F40E10.5,mlt-9,col-104,col-109,ZK180.5,col-111,glf-1,col-113,clec-180,F33D4.6,col-14,Y11D7A.9,F01G10.10,col-125,acs-20,mam-3,C50D2.1,dao-2,C56C10.4,…	https://www.ncbi.nlm.nih.gov/geo/query/acc.cgi?acc=GSE100726
Mutants	down by ham-3 RNAi	66	434	546	29469	2.66765e-39	6.11693e-36	dod-19,F15E11.15,Y47D7A.13,C02E7.7,C02E7.6,Y38A10A.2,catp-3,col-144,grd-6,col-146,F58E6.13,B0024.4,col-154,col-156,col-157,K01D12.9,F15B9.8,F53F1.4,cut-2,col-162,wrt-8,gst-38,Y37H2A.14,oac-1,grd-2,T03D8.6,aagr-4,mab-7,amt-1,col-168,col-169,col-170,col-173,col-174,F46C8.8,col-176,col-180,C05E7.2,lgc-21,wrt-4,col-111,arf-1.1,F57H12.6,ora-1,col-3,bed-3,col-125,F55G11.4,col-70,decr-1.1,ZK84.1,F13H8.5…	http://www.ncbi.nlm.nih.gov/pubmed/26739451
Development/Dauer/Aging	Z2 and Z3 enriched genes	84	434	976	29469	4.55397e-39	1.04423e-35	ptr-16,grl-5,C02E7.7,C02E7.6,F44E7.2,Y38A10A.2,T19A5.3,ptr-1,T19B10.2,grl-7,K01D12.9,T16G1.2,F15B9.8,F53F1.4,cut-2,wrt-8,lon-8,K02E2.8,grd-2,T03D8.6,lpr-7,mab-7,wrt-9,F53B1.4,T27A10.6,Y34B4A.10,C26B9.3,F22F4.1,C45B2.2,col-169,F46C8.8,M153.1,adt-1,lgc-21,mlt-9,wrt-4,col-104,col-109,glf-1,C42D4.3,F33D4.6,col-115,Y11D7A.5,Y11D7A.9,mam-2,C02F4.4,grl-21,col-125,acs-20,K08E7.5,mam-3,C50D2.1,mlt-10,lips…	http://www.ncbi.nlm.nih.gov/pubmed/21177967
Chemicals/stress	UP by hypoxia at 3h, intestinal	45	434	203	29469	2.80423e-38	6.43011e-35	grl-5,H23N18.5,col-144,F58E6.13,lys-2,grl-7,lon-3,K02E11.10,lon-8,F53B1.4,R02E4.3,dpy-8,C26B9.3,col-169,col-175,dao-4,col-176,lpr-3,lpr-5,M153.1,col-182,alh-13,col-104,col-109,dpy-13,ZK180.6,col-111,sqt-2,dao-2,col-17,rol-8,col-38,rol-6,clec-60,sqt-1,clec-4,pqn-32,Y48G8AL.12,Y47G6A.15,R12E2.15,dpy-5,suro-1,T06G6.6,grl-15,col-97	https://www.ncbi.nlm.nih.gov/pubmed/28495447
Mutants	UP by tdp-1(ok803) mutant	81	434	923	29469	3.23689e-38	7.42218e-35	C36C5.5,Y38A10A.2,D1014.5,col-147,fipr-4,fipr-6,col-149,T19B10.2,lon-3,F23H12.5,F15B9.8,gst-38,ZK218.5,Y37H2A.14,ttr-26,T03D8.6,H42K12.3,Y102A11A.5,dpy-3,dpy-8,F22F4.1,ptr-4,C14F11.6,dpy-7,H03E18.1,dao-4,col-176,R07E3.6,F59F5.7,lpr-3,lpr-6,lpr-5,lpr-4,grd-1,M03B6.3,C11H1.5,let-4,sym-1,mlt-9,col-41,dpy-9,cdh-10,col-110,glf-1,clec-180,F33D4.6,F57H12.6,Y11D7A.5,Y11D7A.9,mam-2,F01G10.10,C02F4.4,noah-…	http://www.ncbi.nlm.nih.gov/pubmed/25391662
Other	Changed in mutation-accumulation (MA) lines	73	434	730	29469	5.04285e-38	1.15633e-34	R02F11.1,C02E7.7,C02E7.6,cyn-17,C26F1.1,D1014.5,F41E6.11,col-144,col-145,col-10,grd-6,T06E4.9,col-149,col-13,col-12,T19B10.2,grl-7,col-154,col-156,sqt-3,K01D12.9,col-161,sss-2,T27A10.6,C26B9.3,col-168,dpy-7,grd-14,H03E18.1,col-176,F40E10.5,mlt-9,C06G1.2,dpy-9,col-104,col-33,C31H1.1,C01G5.3,arf-1.1,ant-1.4,col-117,col-120,T13F2.9,col-125,nas-14,dpy-4,col-138,abu-11,col-70,mpst-4,col-17,T25E4.1,bli…	http://www.ncbi.nlm.nih.gov/pubmed/15852004
Chemicals/stress	down by vitamin C	44	434	193	29469	5.65726e-38	1.29721e-34	pqn-54,H23N18.5,abu-15,abu-8,T06E4.10,T06E4.9,T06E4.14,wrt-8,T24C12.4,abu-10,amt-1,col-173,B0403.5,col-174,F46C8.8,pes-8,C05E7.2,col-104,K08D12.8,col-109,col-33,col-111,col-113,col-14,bed-3,mam-2,abu-11,C16C8.2,T25E4.1,ZK84.1,F13H8.5,F33A8.7,T06D8.10,Y46G5A.29,R03C1.1,Y95B8A.2,nas-30,col-48,phat-1,D2092.8,H10E21.4,T17H7.7,lips-3,col-97	http://www.ncbi.nlm.nih.gov/pubmed/25346348
Mutants	UP by ceh-23 mutant	54	434	350	29469	1.72859e-37	3.96365e-34	phat-4,R02F11.1,col-144,col-146,D1054.9,F23H12.5,F58E10.7,pqn-71,hmit-1.1,mlt-11,igcm-1,C25F6.7,ptr-4,col-167,col-169,dpy-7,col-176,R07E3.6,lpr-3,lpr-6,lpr-5,C34F6.1,col-180,M03B6.3,C11H1.5,let-4,sym-1,col-41,dpy-9,F57H12.6,col-117,noah-2,dao-2,col-17,dpy-10,dpy-2,C15F1.2,wrt-10,phg-1,clec-60,F49C5.11,cdh-7,ptr-10,col-54,noah-1,cuti-1,K10D3.4,lrp-1,T17H7.1,F56D2.3,fbn-1,col-90,F44E2.4,K04H4.2	http://www.ncbi.nlm.nih.gov/geo/query/acc.cgi?acc=GSE67754
Development/Dauer/Aging	L4 peak genes (highly express in L4)	73	434	744	29469	1.78413e-37	4.09101e-34	clec-207,Y47D7A.15,H23N18.5,F25E5.7,col-145,col-12,col-157,col-161,col-162,nas-24,K02E11.10,sss-2,wrt-6,F18E9.7,col-175,pes-8,dao-4,wrt-4,C36E6.8,col-104,col-109,M70.3,C09G12.5,dpy-13,ZK180.6,C31H1.1,bli-6,col-14,ant-1.4,col-120,ant-1.3,T13F2.9,M7.9,col-130,col-133,col-137,col-138,Y51H7C.13,Y51H7C.1,K12H6.4,Y110A2AL.7,C16C8.19,col-71,R03H10.4,clec-137,clec-138,mpst-4,col-73,C04G6.2,bli-2,ZK84.1,c…	http://www.ncbi.nlm.nih.gov/pubmed/24569038
Tissue	Muscle depleted genes	128	434	2462	29469	2.04721e-37	4.69426e-34	Y75B7AR.1,phat-4,Y47D7A.13,F41F3.3,R02F11.1,H23N18.5,C02E7.7,C02E7.6,abu-15,abu-8,pqn-13,col-144,col-10,ptr-1,col-146,col-147,D1054.9,T19B10.2,grl-7,sqt-3,F23H12.5,F15B9.8,F53F1.4,cut-2,gst-38,ttr-26,mlt-11,T03D8.6,B0310.6,nas-15,igcm-1,mab-7,H42K12.3,R02E4.3,M03F4.6,acn-1,C26B9.3,C25F6.7,bus-8,lgx-1,F49E10.2,F22F4.1,ptr-4,C14F11.6,T10E10.4,col-167,col-168,dpy-7,H03E18.1,lpr-3,lpr-6,E01G6.1,C05E7…	http://www.ncbi.nlm.nih.gov/pubmed/17848203
Chemicals/stress	UP by hypoxia at 3h, neurons	34	434	92	29469	4.85974e-37	1.11434e-33	Y47D7A.13,col-13,col-12,col-154,K01D12.9,col-162,sss-2,col-167,col-168,col-175,lpr-3,col-182,col-104,col-107,dpy-13,col-14,col-130,Y51H7C.13,col-71,dao-2,col-77,col-38,rol-6,sqt-1,grl-16,Y48G8AL.12,Y47G6A.15,R12E2.15,dpy-5,col-58,col-60,col-88,col-91,col-97	https://www.ncbi.nlm.nih.gov/pubmed/28495447
Chemicals/stress	Down by H2S 12H	41	434	167	29469	9.80273e-37	2.24777e-33	pqn-54,Y47D7A.15,Y47D7A.13,abu-15,abu-6,T19A5.3,grd-6,col-156,wrt-8,hmit-1.1,Y39B6A.24,F25C8.1,nas-38,wrt-6,amt-1,Y34B4A.10,nnt-1,col-170,pgp-6,col-180,wrt-4,F35B3.4,col-104,ZK180.5,C42D4.3,Y43D4A.5,abu-11,F56D3.1,col-77,M195.2,abu-14,rol-1,E01G4.6,tag-297,grl-16,noah-1,col-7,suro-1,F10D11.6,col-88,fbn-1	http://www.ncbi.nlm.nih.gov/pubmed/21980473
Mutants	UP by cyc-1 RNAi	159	434	3784	29469	2.00318e-36	4.59328e-33	dod-19,F48G7.5,Y75B7AR.1,Y32G9B.1,C36C5.5,grl-5,R02F11.1,H23N18.5,C02E7.7,C02E7.6,abu-15,abu-8,cyn-17,ZK105.1,C26F1.1,ttr-33,col-144,grd-6,col-146,col-147,col-149,abu-1,col-13,col-12,D1054.9,grl-7,sqt-3,F23H12.5,F15B9.8,cut-2,nas-24,lon-8,ttr-26,Y39B6A.24,Y43F8B.3,mlt-11,T03D8.6,H42K12.3,F53B1.4,wrt-6,T27A10.6,abu-10,M03F4.6,acn-1,dpy-8,C26B9.3,F49E10.2,ptr-4,C45B2.2,col-173,F46C8.8,F26A10.2,pes-…	http://www.ncbi.nlm.nih.gov/pubmed/19360127
Microbes	down by B. thuringiensis (BT247), 24h	62	434	524	29469	2.58211e-36	5.92077e-33	ptr-16,R12A1.3,Y47D7A.13,F41F3.3,C02E7.7,C02E7.6,abu-8,pqn-13,T06E4.10,T06E4.14,sqt-3,K01D12.9,T16G1.2,cut-2,pqn-71,lpr-7,igcm-1,wrt-9,dpy-3,bus-8,F22F4.1,C14F11.6,R07E3.6,lpr-3,lpr-6,lpr-5,lpr-4,M153.1,F40E10.5,mlt-9,C06G1.2,clec-78,bus-4,glf-1,bed-3,acs-20,noah-2,T25E4.1,dpy-10,dpy-2,tts-2,M02G9.1,clec-60,clec-61,lips-9,ptr-18,F01D5.6,C38C6.3,C09F9.2,Y65B4BL.1,ZC123.1,col-54,D2092.8,K10D3.4,F10…	http://www.ncbi.nlm.nih.gov/pubmed/27066825
DAF/Insulin/food	Down nhr-114 RNAi vs. glp-1 mutant	79	434	933	29469	3.85284e-36	8.83457e-33	F48G7.5,Y75B7AR.1,lys-2,D1054.9,lon-3,F23H12.5,F15B9.8,F58E10.7,K02E11.10,F09C6.10,abu-12,lpr-7,nas-15,igcm-1,H42K12.3,Y102A11A.5,F53B1.4,T24C12.4,wrt-6,C25F6.7,ptr-4,C14F11.6,F26A10.2,H03E18.1,F59F5.7,lpr-5,grd-1,M153.1,C11H1.5,mlt-9,wrt-4,cdh-10,ZK180.6,col-111,F33D4.6,col-14,mam-2,K08E7.5,nas-14,mam-3,Y43D4A.5,sqt-2,mlt-10,lin-42,col-17,C04G6.2,bli-2,F13H8.5,C56C10.4,rol-8,qua-1,rol-6,phg-1,cl…	http://www.ncbi.nlm.nih.gov/pubmed/23499532
DAF/Insulin/food	down by daf-16 mutant, Polysomal seq	63	434	556	29469	8.26261e-36	1.89462e-32	F44E7.2,catp-3,D1014.5,col-144,col-10,col-146,col-147,T19B10.2,sqt-3,F23H12.5,lon-8,mlt-11,T03D8.6,acn-1,dpy-8,ptr-4,nnt-1,C14F11.6,col-167,col-168,col-169,col-170,col-173,dpy-7,col-174,H03E18.1,col-176,lpr-3,lpr-6,lpr-5,lpr-4,lgc-21,dpy-9,Y55F3AM.14,col-109,cdh-10,col-33,glf-1,clec-180,F57H12.6,col-117,col-3,ZK596.1,col-125,noah-2,C16C8.2,dao-2,col-17,C15F1.2,rol-8,qua-1,clec-60,clec-61,C09F9.2,…	http://www.ncbi.nlm.nih.gov/pubmed/25600869
Mutants	UP by cep-1	34	434	100	29469	1.24629e-35	2.85775e-32	grl-5,H23N18.5,C02E7.7,C02E7.6,abu-15,grd-6,abu-1,lon-3,F15B9.8,col-162,K02E11.10,R02E4.3,amt-1,lgc-21,col-107,ZK180.6,col-110,col-137,col-17,abu-14,T06D8.10,pqn-32,tag-297,col-49,Y47G6A.15,R12E2.7,col-60,suro-1,ZK1025.3,T19C3.2,T17H7.7,C06E8.5,col-90,col-97	http://www.ncbi.nlm.nih.gov/pubmed/24586177
Mutants	UP by mex-5 RNAi	78	434	928	29469	1.91993e-35	4.4024e-32	dod-19,M02H5.8,phat-4,F41F3.3,C02E7.7,C02E7.6,abu-8,ttr-33,catp-3,F41E6.11,col-10,ptr-1,T06E4.10,B0024.4,T19B10.2,sqt-3,F15B9.8,F53F1.4,cut-2,pqn-71,T03D8.6,Y102A11A.5,F53B1.4,dpy-3,T27A10.6,R02E4.3,M03F4.6,acn-1,C26B9.3,F22F4.1,ptr-4,C45B2.2,nnt-1,C14F11.6,col-169,dpy-7,pgp-6,lpr-5,lpr-4,col-182,let-4,mlt-9,ZK180.5,C42D4.3,clec-180,F33D4.6,col-14,Y11D7A.5,Y11D7A.9,grl-21,ZK596.1,noah-2,F56D3.1,d…	http://www.ncbi.nlm.nih.gov/pubmed/26096734
Mutants	UP let-418 RNAi	68	434	679	29469	2.24953e-35	5.15816e-32	pqn-54,Y32G9B.1,Y47D7A.13,abu-15,abu-6,abu-8,C26F1.1,F41E6.11,grd-6,abu-1,col-13,col-12,T21C9.9,T19B10.2,col-156,col-161,col-162,Y37H2A.14,abu-12,nas-38,mab-7,abu-10,T10E10.4,col-180,col-182,C05E7.2,ZK662.2,F35B3.4,col-104,col-109,ZK180.5,F19C7.2,col-110,C06E7.4,col-113,C42D4.3,col-14,col-115,col-120,col-130,abu-11,C16C8.2,T25E4.1,bli-2,col-77,F07H5.8,abu-14,M02G9.1,clec-60,clec-61,col-79,col-39,…	http://www.ncbi.nlm.nih.gov/pubmed/21060680
Mutants	down by mir-58 mutant	63	434	569	29469	3.19199e-35	7.31923e-32	Y47D7A.15,abu-6,col-146,col-147,F58E6.13,col-13,col-12,col-156,col-161,col-162,sss-2,amt-1,col-170,clec-86,col-175,pes-8,dao-4,col-180,C36E6.8,col-104,col-109,M70.3,col-110,C31H1.1,C01G5.3,col-14,col-120,ant-1.3,col-130,col-133,col-137,Y43D4A.5,col-138,Y51H7C.13,Y51H7C.1,col-70,col-71,mpst-4,bli-2,ZK84.1,col-77,col-38,C18E9.8,col-79,bli-1,rol-1,cnp-2,E01G4.6,catp-4,col-48,col-49,Y47G6A.15,col-60,…	http://www.ncbi.nlm.nih.gov/pubmed/26232411
DAF/Insulin/food	down by daf-2 mutant, Polysomal seq	63	434	575	29469	5.8829e-35	1.34895e-31	F44E7.2,catp-3,D1014.5,col-144,col-10,col-146,col-147,T19B10.2,sqt-3,F23H12.5,lon-8,mlt-11,T03D8.6,acn-1,dpy-8,ptr-4,nnt-1,C14F11.6,col-167,col-168,col-169,col-170,col-173,dpy-7,col-174,H03E18.1,col-176,lpr-3,lpr-6,lpr-5,lpr-4,lgc-21,dpy-9,Y55F3AM.14,col-109,cdh-10,col-33,glf-1,clec-180,F57H12.6,col-117,col-3,ZK596.1,col-125,noah-2,C16C8.2,dao-2,col-17,C15F1.2,rol-8,qua-1,clec-60,clec-61,C09F9.2,…	http://www.ncbi.nlm.nih.gov/pubmed/25600869
Mutants	down by nhr-62 mutant under eat-2 mutant	67	434	669	29469	7.71435e-35	1.7689e-31	pqn-54,phat-4,Y47D7A.13,C02E7.7,abu-15,abu-6,abu-8,C26F1.1,col-144,col-145,grd-6,T06E4.10,col-147,fipr-4,fipr-6,col-149,col-13,col-12,T21C9.9,col-161,sss-2,T08G3.4,abu-10,C45B2.2,col-167,col-168,col-169,col-170,B0403.5,col-174,grd-14,col-180,C05E7.2,ZK662.2,F35B3.4,M70.3,C31H1.1,C01G5.3,col-113,C42D4.3,ant-1.4,cdh-5,col-120,ant-1.3,T13F2.9,scl-6,col-137,abu-11,R07C3.13,decr-1.1,mpst-4,C18E9.8,ram…	http://www.ncbi.nlm.nih.gov/pubmed/23935515
Mutants	Down spr-5 mutant sprf26 vs. sprf1)	34	434	108	29469	2.33743e-34	5.35972e-31	Y47D7A.15,H23N18.5,abu-6,abu-8,T19A5.3,col-146,col-149,abu-1,col-12,lon-3,cut-2,Y102A11A.5,dpy-8,M153.1,F35B3.4,col-109,ZK180.5,ZK180.6,T13F2.9,col-130,col-138,Y51H7C.13,qua-1,bli-1,sqt-1,E01G4.6,grl-16,Y48G8AL.12,R12E2.14,col-60,col-88,abu-13,col-90,col-97	http://www.ncbi.nlm.nih.gov/pubmed/19379696
Mutants	UP by nipi-3 mutant (McEwan)	47	434	281	29469	3.55822e-34	8.15899e-31	dod-19,Y47D7A.13,F41F3.3,C02E7.7,C02E7.6,catp-3,col-145,grd-6,lys-2,B0024.4,sqt-3,col-161,gst-38,ttr-26,Y39B6A.24,pes-8,pgp-6,F35B3.4,col-104,col-109,ZK180.5,C42D4.3,arf-1.1,Y11D7A.9,col-120,grl-21,col-130,col-77,col-38,tts-2,col-39,sqt-1,clec-4,cnp-2,clec-66,E01G4.6,tag-297,col-48,R12E2.15,R12E2.14,R12E2.7,dpy-5,col-7,suro-1,col-88,col-91,Y41C4A.11	https://www.ncbi.nlm.nih.gov/pubmed/27927200
DAF/Insulin/food	UP by daf-16 mutant (Mueller)	43	434	226	29469	1.23884e-33	2.84066e-30	ptr-16,grl-5,Y47D7A.13,H23N18.5,C02E7.6,pqn-13,F58E6.13,grl-7,col-154,cut-2,ZK218.5,grd-2,nas-15,mab-7,lgx-1,clec-86,wrt-4,C06G1.2,col-107,ZK180.6,F19C7.2,F33D4.6,C02F4.4,col-125,K08E7.5,F56D3.1,col-17,col-73,abu-14,clec-61,ram-2,F33A8.7,col-48,R12E2.15,F10D11.6,pqn-26,H10E21.4,R07E5.4,lips-3,B0280.7,ZC84.1,Y41C4A.11,Y75B8A.28	http://www.ncbi.nlm.nih.gov/pubmed/25419847
Mutants	UP spr-5 mutant (sprf26 vs. N2)	87	434	1247	29469	1.24219e-33	2.84835e-30	dod-19,M02H5.8,R12A1.3,pqn-54,Y32G9B.1,F44E7.2,ZK105.1,catp-3,col-10,ptr-1,lys-2,col-149,col-13,T21C9.9,T19B10.2,col-154,col-156,col-157,lon-3,F53F1.4,F09C6.10,K02E2.8,mlt-11,nas-38,C45B2.2,clec-86,grd-14,col-175,R07E3.6,col-182,sym-1,col-41,wrt-4,dpy-9,col-104,C09G12.5,ZK180.5,C42D4.3,cdh-5,col-117,col-120,grl-21,F55G11.4,nas-14,col-133,col-137,sqt-2,mlt-10,mlt-8,Y51H7C.1,K12H6.4,col-71,col-17,c…	http://www.ncbi.nlm.nih.gov/pubmed/19379696
Chemicals/stress	Down by Beta-naphthoflavone 4	77	434	959	29469	1.25717e-33	2.88268e-30	F48G7.5,pqn-54,phat-4,H23N18.5,abu-15,F44E7.2,col-145,col-10,T06E4.10,T06E4.9,col-13,col-12,col-154,lon-3,sqt-3,F15B9.8,col-161,F53F1.4,F58E10.7,C01G10.1,dpy-3,F18E9.7,dao-4,R07E3.6,lpr-5,C34F6.1,col-180,col-182,sym-1,ZK662.2,C06G1.2,col-107,cdh-10,T28H11.8,arf-1.1,ora-1,col-117,col-120,col-125,col-130,noah-2,col-133,dpy-4,col-138,abu-11,bli-2,F13H8.5,dpy-10,wrt-10,rol-8,col-77,col-38,rol-6,F07H5…	http://www.ncbi.nlm.nih.gov/pubmed/11697852
Tissue	negative Enriched Intestinal genes	80	434	1048	29469	1.80966e-33	4.14954e-30	phat-4,Y47D7A.13,ttr-33,col-144,col-145,col-10,T06E4.10,col-146,col-13,col-12,lon-3,sss-2,pqn-71,mab-7,T27A10.6,acn-1,C25F6.7,bus-8,col-170,col-173,dpy-7,grd-14,col-175,col-176,lpr-6,lpr-5,M03B6.3,sym-1,mlt-9,col-41,dpy-9,col-107,M70.3,col-113,C42D4.3,C28C12.4,col-3,C02F4.4,M7.9,noah-2,sqt-2,lips-7,mlt-8,clec-138,col-17,col-73,cex-1,T25E4.1,ZK84.1,T02G5.11,rol-8,qua-1,col-77,abu-14,col-79,bli-1,T…	http://www.ncbi.nlm.nih.gov/pubmed/22467213
Mutants	down by smg-2 depletion	62	434	623	29469	5.10284e-32	1.17008e-28	F48G7.5,R12A1.3,Y47D7A.15,R02F11.1,pqn-13,cyn-17,C26F1.1,F41E6.11,grd-6,T06E4.9,T06E4.14,T06E4.12,T21C9.9,D1054.9,col-156,col-161,cut-2,col-162,K02E2.8,lpr-7,nas-15,R193.2,T24C12.4,abu-10,lgx-1,F49E10.2,col-167,lact-7,E01G6.1,C05E7.2,F40E10.5,ZK662.2,F35B3.4,clec-78,col-113,cdh-5,col-120,nas-14,F07H5.8,abu-14,phg-1,M02G9.2,M02G9.1,K10H10.4,nspb-7,C09F9.2,R03C1.1,nas-30,phat-1,col-60,K10D3.4,col-6…	http://www.ncbi.nlm.nih.gov/pubmed/23828042
Development/Dauer/Aging	UP sma-2 L4 or sma-4 L4 vs. N2	57	434	510	29469	5.18323e-32	1.18851e-28	Y38A10A.2,D1014.5,T19A5.3,ptr-1,lon-3,T16G1.2,F15B9.8,K02E2.8,grd-2,mlt-11,igcm-1,H42K12.3,Y102A11A.5,F53B1.4,T27A10.6,acn-1,dpy-8,Y34B4A.10,C26B9.3,F22F4.1,ptr-4,C14F11.6,col-173,dpy-7,H03E18.1,R07E3.6,lpr-3,lpr-6,lpr-5,grd-1,M03B6.3,sym-1,col-41,dpy-9,F33D4.6,Y11D7A.9,K08E7.5,noah-2,C50D2.1,mlt-8,C16C8.2,dao-2,dpy-10,dpy-2,wrt-10,sqt-1,ptr-18,pqn-32,F01D5.6,ZC123.1,che-14,noah-1,cuti-1,ZK1025.3…	http://www.ncbi.nlm.nih.gov/pubmed/20946987
Mutants	UP by lem-2(tm1582) mutant	41	434	218	29469	7.61723e-32	1.74663e-28	F41F3.3,R02F11.1,C02E7.6,abu-6,col-149,B0024.4,T19B10.2,sqt-3,lon-8,nas-15,abu-10,acn-1,bus-8,F22F4.1,col-168,dpy-7,pes-8,dao-4,col-180,mlt-9,C06G1.2,col-109,dpy-13,bus-4,mam-2,abu-11,F46F5.9,rol-8,rol-6,col-39,sqt-1,Y65B4BL.1,Y48G8AL.12,col-48,Y47G6A.15,col-7,T06G6.6,gpdh-1,abu-13,col-92,Y47D3B.6	http://www.ncbi.nlm.nih.gov/pubmed/24490688
Mutants	UP crh-1 null	58	434	547	29469	2.30331e-31	5.28148e-28	F48G7.5,pqn-54,Y47D7A.13,abu-15,abu-6,abu-8,catp-3,col-145,grd-6,T06E4.10,col-146,col-147,col-149,abu-1,col-13,col-12,col-156,nas-24,pqn-71,F09C6.10,Y37H2A.14,hmit-1.1,ttr-26,abu-10,C45B2.2,col-167,col-168,col-176,pgp-6,col-180,sym-1,col-41,F35B3.4,cdh-10,nspb-6,C42D4.3,grl-21,col-133,col-137,abu-11,decr-1.1,C16C8.19,wrt-10,col-39,nspb-11,K10H10.4,C09F9.2,cdh-7,Y95B8A.2,ptr-10,col-54,gpdh-1,nspb-…	http://www.ncbi.nlm.nih.gov/pubmed/21331044
Mutants	UP spr-5 mutant vs. N2 (all)	52	434	419	29469	2.31332e-31	5.30444e-28	dod-19,M02H5.8,pqn-54,F44E7.2,lys-2,col-149,col-13,T21C9.9,T19B10.2,col-154,col-156,col-157,lon-3,F53F1.4,C45B2.2,grd-14,col-175,sym-1,col-41,dpy-9,col-104,C42D4.3,col-120,grl-21,col-133,sqt-2,mlt-10,mlt-8,K12H6.4,col-71,col-17,col-73,bli-2,F13H8.5,wrt-10,rol-8,col-38,col-79,col-39,rol-1,efhd-1,R03C1.1,col-49,dpy-5,col-54,col-60,col-63,gpdh-1,col-88,R07E5.4,col-90,col-92	http://www.ncbi.nlm.nih.gov/pubmed/19379696
Other	SL2-Enriched total	170	434	4707	29469	3.3978e-31	7.79116e-28	dod-19,F48G7.5,ptr-16,R12A1.3,pqn-54,C36C5.5,R02F11.1,C02E7.7,C02E7.6,abu-15,F44E7.2,Y38A10A.2,catp-3,D1014.5,T19A5.3,col-144,col-145,col-10,ptr-1,T06E4.9,col-146,lys-2,col-149,col-13,col-12,D1054.9,T19B10.2,grl-7,col-154,col-156,col-157,lon-3,sqt-3,F23H12.5,F15B9.8,col-161,F53F1.4,cut-2,F58E10.7,sss-2,F09C6.10,ZK218.5,ttr-26,T03D8.6,H42K12.3,F53B1.4,dpy-3,wrt-6,T27A10.6,acn-1,dpy-8,C26B9.3,bus-8…	http://www.ncbi.nlm.nih.gov/pubmed/12075352
Other	Changed between CB4856 and N2, Juveniles	108	434	2072	29469	4.32275e-31	9.91207e-28	F48G7.5,Y75B7AR.1,pqn-54,Y32G9B.1,C36C5.5,phat-4,Y47D7A.15,abu-15,abu-6,abu-8,F25E5.7,catp-3,D1014.5,F41E6.11,col-144,grd-6,T06E4.9,abu-1,D1054.9,col-154,col-157,F15B9.8,cut-2,pqn-71,gst-38,K02E2.8,grd-2,aagr-4,nas-15,mam-1,R193.2,wrt-6,T27A10.6,abu-10,F49E10.2,F22F4.1,dpy-7,pgp-6,lpr-3,lpr-6,lpr-4,grd-1,col-182,alh-13,M03B6.3,lgc-21,mlt-9,col-41,dpy-9,clec-78,ZK180.5,col-110,bus-4,C42D4.3,F33D4.…	http://www.ncbi.nlm.nih.gov/pubmed/22670229
Chemicals/stress	Down by 0.5mgl CPF	49	434	381	29469	3.03765e-30	6.96533e-27	Y47D7A.15,abu-15,abu-8,abu-1,col-12,sss-2,hmit-1.1,wrt-6,C45B2.2,clec-86,col-175,pes-8,dao-4,wrt-4,col-104,col-109,M70.3,col-110,Y11D7A.5,col-120,ant-1.3,T13F2.9,col-138,F46F5.9,R07C3.13,Y51H7C.13,Y51H7C.1,col-71,mpst-4,bli-2,ZK84.1,col-77,col-38,clec-60,bli-1,F33A8.7,rol-1,E01G4.6,catp-4,Y48G8AL.12,col-48,col-49,R12E2.7,col-60,col-63,col-88,T19C3.2,Y47D3B.6,col-97	http://www.ncbi.nlm.nih.gov/pubmed/20808445
Microbes	down by B. thuringiensis (BT247), C. elegans strain MY15	52	434	452	29469	9.15922e-30	2.10021e-26	pqn-54,grl-5,Y47D7A.15,Y47D7A.13,F41F3.3,H23N18.5,C02E7.7,C02E7.6,col-13,T21C9.9,D1054.9,grl-7,sqt-3,K01D12.9,F53F1.4,F46C8.8,col-175,R07E3.6,col-182,col-104,col-107,ilys-2,clec-78,dpy-13,ZK180.5,ZK180.6,ant-1.4,ZK596.1,clec-197,sqt-2,Y51H7C.1,col-71,col-17,col-73,bli-2,dpy-10,rol-8,qua-1,col-77,sqt-1,rol-1,E01G4.6,grl-16,col-49,R12E2.15,R12E2.14,col-58,col-60,col-63,F10D11.6,gpdh-1,ZC84.1	http://www.ncbi.nlm.nih.gov/pubmed/21931778
Development/Dauer/Aging	UP by aging on day 3	104	434	2033	29469	3.54091e-29	8.11931e-26	dod-19,Y47D7A.13,abu-8,pqn-13,cyn-17,F25E5.7,ZK105.1,ptr-1,B0024.4,sqt-3,cut-2,Y37H2A.14,ttr-26,Y43F8B.3,mlt-11,T03D8.6,aagr-4,lpr-7,igcm-1,mam-1,H42K12.3,wrt-9,dpy-3,wrt-6,T27A10.6,M03F4.6,acn-1,C26B9.3,C25F6.7,bus-8,lgx-1,F49E10.2,ptr-4,C45B2.2,C14F11.6,T10E10.4,B0403.5,dpy-7,F46C8.8,F26A10.2,pgp-6,lpr-3,lpr-4,C34F6.1,E01G6.1,adt-1,let-4,sym-1,F40E10.5,col-41,ZK662.2,ilys-2,clec-174,clec-78,F19…	http://www.ncbi.nlm.nih.gov/pubmed/26623667
Development/Dauer/Aging	UP by aging on day 5	116	434	2494	29469	3.69394e-29	8.4702e-26	dod-19,Y47D7A.13,F41F3.3,abu-15,abu-6,pqn-13,cyn-17,F25E5.7,ZK105.1,catp-3,F41E6.11,T19A5.3,ptr-1,T06E4.14,B0024.4,D1054.9,T19B10.2,sqt-3,cut-2,Y37H2A.14,ttr-26,Y39B6A.24,Y43F8B.3,mlt-11,T03D8.6,nas-38,igcm-1,mam-1,H42K12.3,wrt-9,wrt-6,T27A10.6,M03F4.6,acn-1,C26B9.3,C25F6.7,bus-8,lgx-1,F49E10.2,ptr-4,T10E10.4,B0403.5,F26A10.2,F59F5.7,lpr-3,lpr-6,lpr-4,C34F6.1,E01G6.1,adt-1,C11H1.5,F40E10.5,col-41…	http://www.ncbi.nlm.nih.gov/pubmed/26623667
Other	Cluster 7, decreasing expression postembryonic	132	434	3172	29469	6.89561e-29	1.58116e-25	ptr-16,Y75B7AR.1,pqn-54,grl-5,Y47D7A.13,F41F3.3,H23N18.5,C02E7.7,C02E7.6,abu-15,abu-6,cyn-17,Y38A10A.2,D1014.5,F41E6.11,grd-6,T06E4.10,T06E4.9,T06E4.14,T06E4.12,abu-1,col-13,col-12,T21C9.9,D1054.9,grl-7,col-157,lon-3,sqt-3,K01D12.9,F15B9.8,col-161,cut-2,col-162,K02E11.10,wrt-8,grd-2,abu-12,nas-15,mab-7,H42K12.3,Y102A11A.5,F53B1.4,wrt-6,dpy-8,F49E10.2,F22F4.1,col-173,grd-14,R07E3.6,grd-1,col-182,C…	http://www.ncbi.nlm.nih.gov/pubmed/24036951
Mutants	down by cdk-8 mutant	57	434	608	29469	4.64604e-28	1.06534e-24	pqn-54,abu-15,abu-6,F25E5.7,clec-219,F41E6.11,T06E4.10,T06E4.9,fipr-4,fipr-6,B0024.4,abu-1,pqn-71,gst-38,F09C6.10,Y39B6A.24,oac-1,K02E2.8,F25C8.1,B0310.6,abu-10,F40E10.5,col-41,F35B3.4,ilys-2,nspb-6,C42D4.3,grl-21,scl-6,fip-7,clec-197,Y51H7C.13,Y51H7C.1,col-70,K12H6.4,Y110A2AL.7,sri-40,C16C8.19,clec-138,C04G6.2,M176.10,F49C5.11,clec-66,nspb-11,K10H10.4,nspb-7,nspb-8,R03C1.1,Y74C10AR.2,col-54,clec…	http://www.ncbi.nlm.nih.gov/pubmed/26715664
Chemicals/stress	Down by MWCNT 24H vs. 0H	80	434	1264	29469	5.63192e-28	1.2914e-24	dod-19,M02H5.8,pqn-54,C36C5.5,phat-4,Y47D7A.13,H23N18.5,abu-15,abu-6,F44E7.2,col-145,grd-6,lys-2,col-149,abu-1,col-13,col-12,col-156,col-161,col-162,sss-2,hmit-1.1,B0310.6,R193.2,C45B2.2,grd-14,col-175,dao-4,col-180,ZK662.2,F35B3.4,col-104,M70.3,ZK180.5,ZK180.6,nspb-6,arf-1.1,F57H12.6,ora-1,cdh-5,col-120,ant-1.3,T13F2.9,F55G11.4,scl-6,col-133,col-137,col-138,Y51H7C.13,Y51H7C.1,col-70,decr-1.1,col…	http://www.ncbi.nlm.nih.gov/geo/query/acc.cgi?acc=GSE24847
Mutants	UP C34B2.8 RNAi ETC complex I	63	434	788	29469	3.06015e-27	7.01693e-24	Y75B7AR.1,pqn-54,F15E11.15,H23N18.5,abu-15,ZK105.1,grd-6,col-147,col-149,abu-1,col-156,lon-3,col-161,col-162,F58E10.7,sss-2,ZK218.5,Y37H2A.14,abu-12,nas-15,dpy-8,col-173,col-174,col-176,C34F6.1,col-180,col-41,dpy-9,cdh-10,ilys-2,col-33,ZK180.5,ZK180.6,col-111,F57H12.6,ora-1,ant-1.4,C28C12.4,C02F4.4,sqt-2,lin-42,C15F1.2,rol-8,qua-1,rol-6,col-79,col-39,bli-1,ram-2,sqt-1,clec-4,Y46G5A.29,E01G4.6,cdh…	http://www.ncbi.nlm.nih.gov/pubmed/18178500
Mutants	down by blmp-1(tm548) mutant	42	434	303	29469	3.49116e-27	8.00523e-24	F15E11.15,Y38A10A.2,D1014.5,grd-6,T16G1.2,wrt-8,oac-1,K02E2.8,grd-2,abu-12,lpr-7,mab-7,wrt-6,Y34B4A.10,clec-86,lpr-4,C05E7.2,M03B6.3,wrt-4,col-115,Y11D7A.5,col-120,bed-3,col-137,oac-30,C04G6.2,F07H5.8,M02G9.2,clec-60,T06D8.10,Y46G5A.29,lips-9,mltn-9,che-14,col-7,col-62,suro-1,ptr-17,T17H7.7,dpy-1,lips-3,col-91	http://www.ncbi.nlm.nih.gov/pubmed/24613396
Mutants	down consistently by in let-7(n2853), lin-41(xe11) and lin-41(xe11); let-7(n2853)	25	434	69	29469	7.20222e-27	1.65147e-23	ZK105.1,F58E6.13,col-175,dao-4,col-104,col-109,col-14,col-120,col-137,col-138,clec-197,col-71,C04G6.2,bli-2,col-38,bli-1,rol-1,E01G4.6,col-48,col-49,col-60,col-63,col-88,Y41C4A.11,col-97	https://www.ncbi.nlm.nih.gov/pubmed/28111013
Other	UP by xenobiotics: Atrazine, Clofibrate, DES, Fla, beta-NF	22	434	46	29469	1.03613e-26	2.37586e-23	col-144,col-10,lon-3,sqt-3,cut-2,gst-38,dpy-7,col-175,dpy-9,dpy-13,col-14,dpy-4,col-138,dpy-2,rol-8,col-38,rol-6,bli-1,sqt-1,col-49,dpy-5,col-97	http://www.ncbi.nlm.nih.gov/pubmed/16168746
Microbes	UP infected with hly(+) V. cholerae strains	23	434	54	29469	1.48657e-26	3.40871e-23	Y47D7A.13,abu-15,abu-6,abu-8,F41E6.11,grd-6,B0024.4,col-156,grd-14,C05E7.2,lgc-21,col-41,F35B3.4,clec-174,ZK180.5,C42D4.3,F55G11.4,nspb-11,Y95B8A.2,col-54,nspb-12,C06E8.5,col-90	http://www.ncbi.nlm.nih.gov/pubmed/22675448
Chemicals/stress	UP by arsenic, high dose	57	434	655	29469	1.98669e-26	4.55548e-23	M02H5.8,F15E11.15,F58E6.13,col-149,grl-7,lon-3,F23H12.5,hmit-1.1,grd-2,mlt-11,aagr-4,R193.2,H42K12.3,Y102A11A.5,dpy-3,C26B9.3,dpy-7,dao-4,col-176,R07E3.6,lpr-3,lpr-6,lpr-5,lpr-4,grd-1,alh-13,let-4,sym-1,wrt-4,dpy-9,cdh-10,bus-4,glf-1,clec-180,F33D4.6,Y11D7A.5,C10C5.1,K08E7.5,mlt-10,col-70,C16C8.2,dao-2,bli-2,dpy-10,dpy-2,wrt-10,clec-61,bli-1,Y46G5A.29,cdh-7,ZC123.1,noah-1,cuti-1,ZC434.3,bah-1,fbn…	http://www.ncbi.nlm.nih.gov/pubmed/23894281
Chemicals/stress	down by gamma ray at 6h	33	434	166	29469	2.16969e-26	4.97509e-23	Y47D7A.13,R02F11.1,H23N18.5,K01D12.9,F15B9.8,cut-2,mlt-11,igcm-1,H42K12.3,F53B1.4,C14F11.6,lpr-3,lpr-6,lpr-4,M03B6.3,sym-1,mlt-9,Y11D7A.9,noah-2,mlt-8,T25E4.1,wrt-10,phg-1,M02G9.1,F33A8.7,pqn-32,Y53F4B.27,col-48,suro-1,H10E21.4,abu-13,K04H4.2,grl-15	http://www.ncbi.nlm.nih.gov/pubmed/18627611
Mutants	UP by jmjd-1.2 expressed	106	434	2292	29469	3.23361e-26	7.41466e-23	dod-19,ptr-16,R12A1.3,pqn-54,C36C5.5,abu-6,abu-8,pqn-13,F44E7.2,C26F1.1,catp-3,F41E6.11,T19A5.3,col-145,col-10,ptr-1,grd-6,T06E4.10,T06E4.14,T06E4.12,col-146,B0024.4,C35A5.10,T21C9.9,col-154,col-156,F53F1.4,cut-2,nas-24,F58E10.7,pqn-71,ZK218.5,Y37H2A.14,hmit-1.1,ttr-26,Y39B6A.24,aagr-4,nas-38,igcm-1,mam-1,mab-7,wrt-9,wrt-6,amt-1,C25F6.7,T10E10.4,col-169,B0403.5,col-174,F26A10.2,H03E18.1,pes-8,col…	http://www.ncbi.nlm.nih.gov/pubmed/27133168
Microbes	UP by B. thuringiensis (BT247), 24h	78	434	1288	29469	4.99561e-26	1.14549e-22	dod-19,M02H5.8,F48G7.5,pqn-54,Y47D7A.15,abu-15,col-145,col-146,col-147,lys-2,B0024.4,abu-1,col-13,col-154,col-157,col-161,col-162,K02E11.10,sss-2,C01G10.1,gst-38,T08G3.4,Y37H2A.14,R193.2,dpy-8,col-173,col-175,dao-4,C11H1.5,F35B3.4,C36E6.8,dpy-13,ZK180.6,Y4C6A.1,C31H1.1,bli-6,C01G5.3,F57H12.6,ora-1,ant-1.4,cdh-5,col-120,ant-1.3,T13F2.9,C04G2.3,F55G11.4,col-133,col-138,sqt-2,R07C3.13,Y51H7C.13,col-…	http://www.ncbi.nlm.nih.gov/pubmed/27066825
Development/Dauer/Aging	Down aak-2 null	42	434	327	29469	7.19487e-26	1.64978e-22	F23H12.5,Y39B6A.24,igcm-1,mam-1,H42K12.3,Y102A11A.5,T27A10.6,dpy-8,F22F4.1,C14F11.6,dpy-7,H03E18.1,R07E3.6,lpr-6,lpr-5,grd-1,C34F6.1,M03B6.3,mlt-9,cdh-10,glf-1,clec-180,F57H12.6,C02F4.4,K08E7.5,Y43D4A.5,dpy-2,C15F1.2,bli-1,Y46G5A.29,mltn-9,C09F9.2,T06A4.1,ZC123.1,ptr-10,K10D3.4,ZC434.3,T06G6.6,T17H7.1,cdh-12,F56D2.3,grl-15	http://www.ncbi.nlm.nih.gov/pubmed/21331044
Mutants	Down gas-1 RNAi, ETC complex I	50	434	499	29469	7.21399e-26	1.65417e-22	F48G7.5,R12A1.3,phat-4,R02F11.1,pqn-13,T19A5.3,T06E4.10,F58E6.13,ZK218.5,mlt-11,lpr-7,igcm-1,F53B1.4,F49E10.2,F22F4.1,clec-86,dpy-7,H03E18.1,C34F6.1,C05E7.2,M03B6.3,glf-1,F33D4.6,bed-3,acs-20,K08E7.5,mam-3,noah-2,mlt-10,decr-1.1,C16C8.2,C56C10.4,dpy-2,M02G9.1,clec-61,lips-9,ptr-18,mltn-9,ZC123.1,R12E2.15,R12E2.14,noah-1,K10D3.4,suro-1,pqn-26,H10E21.4,R07E5.4,lips-3,abu-13,K04H4.2	http://www.ncbi.nlm.nih.gov/pubmed/18178500
Tissue	absent in blastomeres compard to whole embryo	44	434	379	29469	2.61173e-25	5.98869e-22	R02F11.1,ptr-1,sqt-3,F23H12.5,F15B9.8,mlt-11,aagr-4,lpr-7,H42K12.3,dpy-3,T27A10.6,M03F4.6,acn-1,C26B9.3,F49E10.2,ptr-4,nnt-1,C14F11.6,dpy-7,col-174,lpr-5,let-4,sym-1,glf-1,cdh-5,noah-2,F56D3.1,dpy-10,dpy-2,wrt-10,qua-1,phg-1,tag-297,hhat-1,Y71G12B.25,noah-1,cuti-1,K10D3.4,lrp-1,lron-9,F30H5.3,fbn-1,F44E2.4,Y47D3B.6	http://www.ncbi.nlm.nih.gov/pubmed/25487147
Chemicals/stress	UP DEHP exposure	94	434	1899	29469	3.86449e-25	8.86128e-22	dod-19,M02H5.8,Y75B7AR.1,C36C5.5,R02F11.1,H23N18.5,pqn-13,F25E5.7,clec-219,T19A5.3,F58E6.13,fipr-6,fipr-8,lys-2,B0024.4,D1054.9,grl-7,col-161,col-162,sss-2,C01G10.1,Y37H2A.14,Y39B6A.24,mam-1,H42K12.3,Y102A11A.5,acn-1,bus-8,lgx-1,F49E10.2,F22F4.1,dpy-7,F46C8.8,H03E18.1,F18E9.7,lpr-3,lpr-6,lpr-4,C34F6.1,col-182,wrt-4,col-104,clec-174,col-33,Y4C6A.1,C06E7.4,glf-1,C01G5.3,clec-180,arf-1.1,C28C12.4,cd…	http://www.ncbi.nlm.nih.gov/geo/query/acc.cgi?acc=GSE15016
Mutants	UP gld-1 mutant, polysomal	41	434	330	29469	1.06672e-24	2.44599e-21	M02H5.8,Y47D7A.15,Y47D7A.13,F41F3.3,catp-3,col-145,T06E4.10,T06E4.12,col-149,col-161,col-162,K02E11.10,col-175,col-176,col-180,col-104,col-107,ZK180.5,ZK180.6,ant-1.4,col-120,col-125,col-130,col-133,dpy-4,Y51H7C.13,Y51H7C.1,col-71,col-17,col-73,col-77,col-38,abu-14,col-39,ram-2,rol-1,grl-16,dpy-5,col-63,col-65,col-91	http://www.ncbi.nlm.nih.gov/pubmed/22693456
Mutants	down by tdp-1(ok803) mutant	61	434	821	29469	1.06672e-24	2.44599e-21	R12A1.3,pqn-54,F15E11.15,phat-4,Y47D7A.15,Y47D7A.13,R02F11.1,C02E7.7,C02E7.6,abu-15,abu-6,abu-8,C26F1.1,F41E6.11,grd-6,T06E4.9,T06E4.14,T06E4.12,abu-1,Y43F8B.3,R193.2,abu-10,lgx-1,T10E10.4,F26A10.2,E01G6.1,ZK662.2,ZK180.5,ant-1.3,col-130,col-133,dpy-4,col-137,abu-11,F46F5.9,Y51H7C.13,Y51H7C.1,col-70,col-71,msp-71,T25E4.1,ZK84.1,F07H5.8,C18E9.8,abu-14,col-39,cnp-2,catp-4,R03C1.1,grl-16,Y48G8AL.12,…	http://www.ncbi.nlm.nih.gov/pubmed/25391662
Microbes	down by biofilms of Y. pseudotuberculosis (ypsI/ytbI mutant) at 1h	30	434	145	29469	1.65788e-24	3.80152e-21	R02F11.1,D1014.5,T19A5.3,F23H12.5,cut-2,H42K12.3,acn-1,C25F6.7,bus-8,C14F11.6,dpy-7,R07E3.6,lpr-3,lpr-6,lpr-5,lpr-4,mlt-9,glf-1,F33D4.6,ZK596.1,K08E7.5,mlt-8,dpy-2,mltn-9,cdh-7,K10D3.4,T17H7.1,F44E2.4,K04H4.2,Y41C4A.11	http://www.ncbi.nlm.nih.gov/pubmed/25312958
Chemicals/stress	UP by BTF mix 24H	56	434	694	29469	2.31924e-24	5.31802e-21	dod-19,M02H5.8,C36C5.5,phat-4,Y47D7A.13,abu-15,col-145,col-146,col-147,lys-2,abu-1,col-13,col-12,col-157,col-161,col-162,sss-2,C45B2.2,col-167,col-168,col-169,col-170,grd-14,col-175,F35B3.4,col-104,col-109,cdh-5,col-120,ant-1.3,T13F2.9,col-125,F55G11.4,col-133,col-137,col-138,sqt-2,Y51H7C.13,Y51H7C.1,decr-1.1,col-71,rol-8,col-77,col-38,col-39,bli-1,sqt-1,col-49,dpy-5,col-60,col-7,col-62,col-90,co…	http://www.ncbi.nlm.nih.gov/geo/query/acc.cgi?acc=GSE23013
Mutants	UP by wdr-23 mutant	102	434	2276	29469	4.16567e-24	9.55188e-21	Y32G9B.1,Y47D7A.13,C02E7.7,abu-15,ttr-33,col-144,col-145,col-10,T06E4.12,col-147,col-149,B0024.4,T21C9.9,col-156,F58E10.7,sss-2,gst-38,T08G3.4,ttr-26,mlt-11,T03D8.6,nas-38,nas-15,dpy-8,C45B2.2,nnt-1,col-167,col-168,col-169,col-170,col-173,B0403.5,clec-86,col-176,pgp-6,C34F6.1,E01G6.1,col-41,ZK662.2,F35B3.4,dpy-9,Y55F3AM.14,col-107,M70.3,cdh-10,clec-174,dpy-13,ZK180.6,col-111,T28H11.8,C31H1.1,C42D…	http://www.ncbi.nlm.nih.gov/pubmed/23555279
Mutants	Activated by germ cell absence, depend on skn-1	25	434	87	29469	4.20045e-24	9.63163e-21	Y75B7AR.1,lon-3,F53F1.4,gst-38,wrt-6,col-168,col-175,col-180,col-109,ZK180.6,col-110,col-120,F55G11.4,col-138,bli-2,F13H8.5,col-38,sqt-1,clec-66,E01G4.6,col-49,R12E2.7,col-63,col-65,gpdh-1	http://www.ncbi.nlm.nih.gov/pubmed/26196144
Mutants	Down unc-37 mutant A-class neurons	48	434	501	29469	5.44001e-24	1.24739e-20	dod-19,Y47D7A.13,C02E7.7,C02E7.6,C26F1.1,col-145,T06E4.10,col-146,col-147,B0024.4,abu-1,col-13,col-12,col-154,col-157,ttr-26,lgx-1,pes-8,col-180,C05E7.2,col-107,col-109,clec-174,ZK180.5,col-110,C42D4.3,arf-1.1,col-120,F55G11.4,col-133,col-138,M195.2,col-38,col-39,ram-2,clec-66,grl-16,Y95B8A.2,R12E2.14,D2092.8,F10D11.6,col-65,T17H7.7,nspb-12,C06E8.5,col-91,pqn-8,col-92	http://www.ncbi.nlm.nih.gov/pubmed/17289921
Mutants	Down daf-14 mutant	59	434	791	29469	5.82994e-24	1.3368e-20	Y47D7A.13,F41F3.3,C02E7.7,C02E7.6,catp-3,col-144,col-145,grd-6,col-13,col-12,grl-7,col-156,lon-3,K01D12.9,col-161,F53F1.4,cut-2,wrt-8,oac-1,C45B2.2,pgp-6,C11H1.5,col-41,F35B3.4,col-107,ZK180.5,ZK180.6,C42D4.3,grl-21,K08E7.5,dpy-4,sqt-2,C50D2.1,mlt-10,oac-30,sri-40,C16C8.2,col-17,rol-6,T06D8.10,K10H10.4,mltn-9,nas-30,R12E2.15,R12E2.14,R12E2.7,dpy-5,col-54,ZC434.3,bah-1,col-65,gpdh-1,lips-3,C06E8.5…	http://www.ncbi.nlm.nih.gov/pubmed/15380030
Tissue	Depleted in the PVD OLL	65	434	974	29469	8.22932e-24	1.88698e-20	F48G7.5,Y32G9B.1,F15E11.15,Y47D7A.15,C02E7.7,C02E7.6,grd-6,col-146,col-147,col-13,col-12,T21C9.9,sqt-3,col-161,Y43F8B.3,abu-10,C45B2.2,T10E10.4,col-174,grd-14,col-180,M153.1,C05E7.2,lgc-21,F35B3.4,col-104,col-107,col-109,col-33,nspb-6,col-113,C42D4.3,col-14,col-115,col-120,ant-1.3,T13F2.9,grl-21,col-130,col-133,col-137,col-138,decr-1.1,Y110A2AL.7,col-77,ram-2,cnp-2,K10H10.4,catp-4,Y95B8A.2,R12E2.…	http://www.ncbi.nlm.nih.gov/pubmed/20537990
Chemicals/stress	Down by Quercetin 200um	69	434	1107	29469	1.23815e-23	2.83907e-20	dod-19,M02H5.8,C02E7.6,pqn-13,catp-3,lys-2,T19B10.2,F23H12.5,F15B9.8,cut-2,lon-8,mlt-11,aagr-4,lpr-7,igcm-1,H42K12.3,dpy-3,T27A10.6,M03F4.6,C26B9.3,bus-8,F22F4.1,ptr-4,C14F11.6,clec-86,dpy-7,H03E18.1,R07E3.6,lpr-3,lpr-6,lpr-4,alh-13,M03B6.3,sym-1,ilys-2,C06E7.4,glf-1,acs-20,mam-3,noah-2,C50D2.1,mlt-8,F56D3.1,dpy-10,dpy-2,wrt-10,M195.2,phg-1,M02G9.1,clec-60,clec-4,clec-66,ptr-18,F01D5.6,ZC123.1,R1…	http://www.ncbi.nlm.nih.gov/pubmed/22493606
Mutants	UP by lin-22 mutant (oh4271)	50	434	571	29469	2.84987e-23	6.53475e-20	Y75B7AR.1,Y32G9B.1,F15E11.15,ptr-1,col-149,grl-7,F15B9.8,ZK218.5,grd-2,nas-38,acn-1,Y34B4A.10,F22F4.1,C45B2.2,F46C8.8,adt-1,mlt-9,ilys-2,bus-4,C42D4.3,clec-180,F33D4.6,bed-3,mam-2,C02F4.4,ZK596.1,acs-20,K08E7.5,sqt-2,C50D2.1,mlt-10,lips-7,mlt-8,oac-30,qua-1,clec-60,clec-61,sqt-1,Y46G5A.29,ptr-18,pqn-32,moe-3,F01D5.6,tag-297,C38C6.3,ZC123.1,ZK1025.3,bah-1,abu-13,agmo-1	https://www.ncbi.nlm.nih.gov/geo/query/acc.cgi?acc=GSE101645
Mutants	UP by eat-2 mutant	86	434	1720	29469	3.59731e-23	8.24862e-20	dod-19,F48G7.5,pqn-54,phat-4,Y47D7A.15,Y47D7A.13,C02E7.7,abu-8,C26F1.1,ttr-33,F41E6.11,col-144,col-145,grd-6,T06E4.10,T06E4.14,T06E4.12,col-146,col-147,fipr-4,fipr-6,col-13,col-12,T21C9.9,col-161,col-162,sss-2,C01G10.1,pqn-71,T08G3.4,hmit-1.1,B0310.6,abu-10,R02E4.3,C05E7.2,ZK662.2,F35B3.4,C36E6.8,M70.3,Y4C6A.1,C31H1.1,nspb-6,C01G5.3,col-113,C42D4.3,ant-1.4,C28C12.4,ant-1.3,T13F2.9,C04G2.3,grl-21,…	http://www.ncbi.nlm.nih.gov/pubmed/23935515
Tissue	muscle depeleted 0h only	61	434	888	29469	5.90619e-23	1.35429e-19	Y75B7AR.1,phat-4,R02F11.1,H23N18.5,C02E7.7,C02E7.6,ptr-1,D1054.9,grl-7,cut-2,gst-38,B0310.6,nas-15,mab-7,R02E4.3,M03F4.6,C26B9.3,C25F6.7,bus-8,lgx-1,F49E10.2,F22F4.1,T10E10.4,H03E18.1,E01G6.1,F40E10.5,ZK662.2,F35B3.4,col-109,ZK180.5,col-113,F33D4.6,cdh-5,K08E7.5,T25E4.1,ZK84.1,C56C10.4,col-77,M195.2,M02G9.1,F59B10.3,F33A8.7,R03C1.1,Y53F4B.27,Y18H1A.9,R12E2.14,R12E2.7,D2092.8,K10D3.4,lrp-1,F10D11.…	http://www.ncbi.nlm.nih.gov/pubmed/17848203
Mutants	alg-1 candidates	117	434	3001	29469	7.55545e-23	1.73247e-19	dod-19,ptr-16,F15E11.15,phat-4,ZK105.1,col-144,col-145,col-10,col-146,col-147,F58E6.13,lys-2,col-13,col-12,T19B10.2,col-154,col-157,sqt-3,col-162,Y43F8B.3,mlt-11,aagr-4,igcm-1,R193.2,H42K12.3,acn-1,dpy-8,C25F6.7,ptr-4,col-167,col-168,col-169,col-170,dpy-7,F26A10.2,H03E18.1,F18E9.7,col-176,lpr-3,lpr-6,lpr-5,lpr-4,C34F6.1,col-180,adt-1,alh-13,sym-1,col-41,ZK662.2,dpy-9,Y55F3AM.14,col-107,col-109,dp…	http://www.ncbi.nlm.nih.gov/pubmed/20062054
Chemicals/stress	down by inorganic mercuric chloride (HgCl2), 20 uM	24	434	86	29469	8.29752e-23	1.90262e-19	Y75B7AR.1,col-13,lon-3,col-162,dpy-3,grd-14,col-175,dpy-13,ZK180.5,ZK180.6,bli-6,col-120,Y51H7C.13,Y51H7C.1,col-70,col-71,col-73,col-77,col-38,col-49,dpy-5,col-60,col-7,col-90	http://www.ncbi.nlm.nih.gov/pubmed/24118919
Microbes	UP by B. thuringiensis at 6h (BT247, 1:10) (Yang)	56	434	751	29469	1.00845e-22	2.31239e-19	dod-19,M02H5.8,Y75B7AR.1,clec-207,Y47D7A.15,F25E5.7,ZK105.1,catp-3,clec-219,B0024.4,F15B9.8,K02E11.10,Y37H2A.14,hmit-1.1,ttr-26,Y39B6A.24,dpy-3,B0403.5,pes-8,pgp-6,lpr-4,F35B3.4,ilys-2,C09G12.5,dpy-13,F19C7.2,nspb-6,C42D4.3,ora-1,grl-21,M7.9,sqt-2,mlt-8,F43C11.2,Y110A2AL.7,R03H10.4,dao-2,col-73,C04G6.2,cex-1,wrt-10,col-38,phg-1,rol-1,clec-4,clec-66,efhd-1,dpy-5,lron-9,col-63,clec-99,col-65,gpdh-1…	http://www.ncbi.nlm.nih.gov/pubmed/25720978
Mutants	down by wrn-1 mutant	61	434	907	29469	1.71971e-22	3.94329e-19	ptr-16,Y32G9B.1,grl-5,H23N18.5,F44E7.2,Y38A10A.2,ZK105.1,D1014.5,T19A5.3,F58E6.13,wrt-8,Y37H2A.14,T03D8.6,abu-12,lpr-7,mam-1,mab-7,R02E4.3,amt-1,col-173,B0403.5,col-174,F46C8.8,F26A10.2,pes-8,F59F5.7,Y55F3AM.14,col-104,K08D12.8,col-109,clec-78,col-33,col-111,col-113,col-14,Y11D7A.9,bed-3,mam-2,C02F4.4,mam-3,lips-7,C16C8.2,cex-1,ZK84.1,C56C10.4,rol-8,F33A8.7,T06D8.10,Y46G5A.29,lips-9,ptr-18,pqn-32…	http://www.ncbi.nlm.nih.gov/pubmed/25346348
Mutants	UP by bar-1 (activated)	25	434	105	29469	5.78372e-22	1.32621e-18	F15E11.15,H23N18.5,lon-3,F15B9.8,mab-7,dao-4,col-176,wrt-4,ZK180.6,glf-1,arf-1.1,Y11D7A.9,col-138,mlt-10,oac-30,col-71,F13H8.5,col-38,clec-60,bli-1,F33A8.7,Y46G5A.29,col-49,abu-13,Y41C4A.11	http://www.ncbi.nlm.nih.gov/pubmed/24569038
Mutants	UP by egl-9 mutant (Albores)	33	434	232	29469	1.04734e-21	2.40156e-18	dod-19,abu-6,catp-3,col-144,col-146,col-147,col-149,col-13,col-12,hmit-1.1,aagr-4,col-167,col-168,pgp-6,ZK180.5,ZK180.6,T28H11.8,col-117,col-3,col-125,F55G11.4,col-133,abu-14,col-39,ram-2,clec-4,cnp-2,clec-66,grl-16,col-7,col-62,col-92,dpy-18	http://www.biorxiv.org/content/early/2017/03/02/112920.1
DAF/Insulin/food	UP by rapamycin under eat-2 mutant	33	434	238	29469	2.32164e-21	5.32352e-18	F15E11.15,F44E7.2,col-144,col-10,col-146,col-147,lys-2,col-13,col-12,col-154,hmit-1.1,Y39B6A.24,col-167,col-168,col-169,col-170,col-182,col-107,clec-174,col-117,col-3,F55G11.4,col-133,dpy-4,sqt-2,Y51H7C.1,col-70,col-17,col-73,col-65,gpdh-1,R07E5.4,col-92	http://www.ncbi.nlm.nih.gov/pubmed/26676933
Mutants	down lin-35 mutant(n745, NULL) L1	54	434	745	29469	2.39836e-21	5.49944e-18	F48G7.5,R12A1.3,F15E11.15,grl-5,catp-3,col-145,col-146,col-13,col-12,col-156,K01D12.9,wrt-8,pqn-71,ZK218.5,K02E2.8,abu-12,nas-38,F53B1.4,abu-10,clec-86,H03E18.1,pes-8,pgp-6,lpr-4,C05E7.2,C11H1.5,C06G1.2,F35B3.4,F19C7.2,col-110,nspb-6,grl-21,ZK596.1,Y43D4A.5,Y51H7C.1,col-70,decr-1.1,mpst-4,col-77,M02G9.2,col-39,ram-2,cnp-2,Y46G5A.29,K10H10.4,col-58,col-60,col-62,gpdh-1,B0393.4,nspb-12,C06E8.5,col-…	http://www.ncbi.nlm.nih.gov/pubmed/17368442
Mutants	UP by egl-9;vhl-1 mutant (Albores)	45	434	505	29469	3.06375e-21	7.02517e-18	dod-19,Y47D7A.15,Y47D7A.13,catp-3,col-145,col-146,col-147,col-149,col-13,col-12,sqt-3,col-161,col-162,pqn-71,hmit-1.1,aagr-4,abu-10,C26B9.3,col-167,col-168,col-170,pes-8,pgp-6,lpr-6,col-180,ZK180.5,C42D4.3,F57H12.6,col-117,col-3,grl-21,col-125,col-130,F55G11.4,col-133,col-39,ram-2,clec-4,cnp-2,clec-66,col-7,col-62,col-91,col-92,dpy-18	http://www.biorxiv.org/content/early/2017/03/02/112920.1
Microbes	down by B. thuringiensis (BT247), 12h	70	434	1262	29469	3.72876e-21	8.55004e-18	F48G7.5,pqn-54,phat-4,Y47D7A.15,Y47D7A.13,C02E7.7,C02E7.6,abu-15,abu-6,abu-8,catp-3,F41E6.11,col-145,grd-6,T06E4.10,T06E4.9,T06E4.14,col-146,col-147,col-149,abu-1,col-13,col-12,col-154,col-157,col-161,F53F1.4,cut-2,col-162,hmit-1.1,abu-10,amt-1,C45B2.2,col-167,col-170,grd-14,col-180,M153.1,C05E7.2,col-104,nspb-6,C42D4.3,arf-1.1,col-120,grl-21,col-125,col-130,scl-6,col-133,col-137,abu-11,Y51H7C.1,…	http://www.ncbi.nlm.nih.gov/pubmed/27066825
Chemicals/stress	UP by Quercetin 50um	41	434	416	29469	6.09377e-21	1.3973e-17	C36C5.5,col-146,lys-2,col-149,col-13,col-12,sss-2,nas-15,mab-7,col-173,col-174,alh-13,F35B3.4,dpy-9,M70.3,dpy-13,ZK180.5,col-110,clec-180,col-14,ora-1,C28C12.4,cdh-5,T13F2.9,F55G11.4,dpy-4,lin-42,Y51H7C.1,decr-1.1,col-17,col-73,rol-8,col-38,rol-6,clec-60,col-79,col-39,col-60,col-88,R07E5.4,col-90	http://www.ncbi.nlm.nih.gov/pubmed/22493606
Tissue	UP par-1 vs skn-1, pharyngeally expressed	32	434	229	29469	8.08947e-21	1.85492e-17	pqn-54,phat-4,R02F11.1,abu-15,abu-6,abu-8,pqn-13,cyn-17,T06E4.9,D1054.9,pqn-71,ttr-26,abu-10,lgx-1,F49E10.2,T10E10.4,F26A10.2,E01G6.1,F40E10.5,ZK662.2,C06G1.2,cdh-5,abu-11,T25E4.1,M195.2,abu-14,M02G9.1,R03C1.1,K10D3.4,pqn-26,bah-1,nspb-12	http://www.ncbi.nlm.nih.gov/pubmed/11823633
Mutants	UP by jmjd-1.2 neuron expressed	107	434	2745	29469	1.04036e-20	2.38555e-17	dod-19,ptr-16,R12A1.3,pqn-54,C36C5.5,Y47D7A.13,abu-15,abu-6,abu-8,pqn-13,F44E7.2,F41E6.11,T19A5.3,col-144,col-145,col-10,ptr-1,grd-6,T06E4.10,T06E4.14,T06E4.12,B0024.4,C35A5.10,T21C9.9,col-156,cut-2,pqn-71,ZK218.5,hmit-1.1,mlt-11,aagr-4,nas-38,lpr-7,nas-15,igcm-1,mam-1,mab-7,R193.2,wrt-9,amt-1,C25F6.7,F49E10.2,T10E10.4,col-167,col-168,col-169,col-170,B0403.5,F26A10.2,H03E18.1,R07E3.6,col-180,lact…	http://www.ncbi.nlm.nih.gov/pubmed/27133168
Mutants	UP gld-1 mutant, total RNA	44	434	496	29469	1.07576e-20	2.46672e-17	dod-19,Y47D7A.15,Y47D7A.13,F41F3.3,catp-3,col-145,T06E4.10,T06E4.14,T06E4.12,col-147,col-149,col-156,col-161,sss-2,col-175,col-176,col-180,col-104,col-107,dpy-13,ZK180.5,col-120,col-125,col-130,col-133,dpy-4,col-138,Y51H7C.13,Y51H7C.1,col-71,col-17,col-73,col-77,col-38,tts-2,ram-2,sqt-1,grl-16,Y71G12B.25,dpy-5,ptr-10,col-63,col-65,col-91	http://www.ncbi.nlm.nih.gov/pubmed/22693456
Development/Dauer/Aging	Age-related	63	434	1066	29469	2.26191e-20	5.18657e-17	dod-19,C36C5.5,F44E7.2,catp-3,col-144,col-145,col-10,col-146,lys-2,col-149,col-13,col-12,T19B10.2,col-154,col-156,col-157,sqt-3,col-161,F58E10.7,dpy-3,dpy-8,col-168,dpy-7,col-175,col-176,col-180,adt-1,col-41,col-107,dpy-13,col-33,col-111,arf-1.1,col-14,ant-1.4,col-117,col-120,col-125,col-130,F55G11.4,col-133,dpy-4,col-138,sqt-2,col-17,col-77,col-38,col-39,sqt-1,clec-66,ptr-18,C09F9.2,col-60,col-7…	http://www.ncbi.nlm.nih.gov/pubmed/18662544
Mutants	UP by age-1(mg44) mutant	54	434	784	29469	2.37223e-20	5.43953e-17	F41F3.3,C02E7.6,catp-3,lys-2,T19B10.2,grl-7,K01D12.9,F53F1.4,cut-2,gst-38,dpy-3,F22F4.1,nnt-1,clec-86,col-175,col-182,col-109,M70.3,col-33,ZK180.5,col-113,cdh-5,col-125,F55G11.4,dpy-4,col-138,sqt-2,col-73,bli-2,col-77,col-38,rol-6,C18E9.8,col-39,rol-1,clec-4,clec-66,catp-4,ZC123.1,Y48G8AL.12,col-48,R12E2.15,R12E2.14,dpy-5,col-54,col-58,col-7,H10E21.4,Y1A5A.1,col-90,col-91,ZC84.1,col-92,agmo-1	http://www.ncbi.nlm.nih.gov/pubmed/21408062
Mutants	down by bar-1 (activated)	20	434	62	29469	2.53082e-20	5.80318e-17	abu-15,abu-6,abu-8,C26F1.1,abu-1,pqn-71,B0310.6,abu-10,pgp-6,col-180,grl-21,F55G11.4,abu-11,nspb-11,K10H10.4,gpdh-1,T17H7.1,nspb-12,C06E8.5,col-91	http://www.ncbi.nlm.nih.gov/pubmed/24569038
Chemicals/stress	UP by cholesterol 10e-09	41	434	439	29469	4.2919e-20	9.84132e-17	col-145,fipr-8,col-13,col-12,D1054.9,T19B10.2,col-154,col-156,col-161,F53F1.4,hmit-1.1,mam-1,T27A10.6,grd-14,col-175,dao-4,lpr-4,sym-1,col-41,col-104,nspb-6,col-120,col-130,dpy-4,col-138,ZK84.1,col-77,col-38,bli-1,tag-297,col-49,R12E2.15,R12E2.7,dpy-5,col-60,col-7,col-62,T06G6.6,B0280.7,col-90,col-97	http://www.ncbi.nlm.nih.gov/pubmed/11795393
Microbes	UP E. faecalis 24h, TillingArray	134	434	4051	29469	4.65824e-20	1.06813e-16	F48G7.5,Y75B7AR.1,clec-207,phat-4,grl-5,R02F11.1,C02E7.7,abu-6,abu-8,pqn-13,F25E5.7,C26F1.1,ttr-33,col-10,col-147,fipr-6,fipr-8,col-149,abu-1,D1054.9,grl-7,col-162,C01G10.1,pqn-71,gst-38,ZK218.5,lon-8,Y39B6A.24,Y43F8B.3,T03D8.6,B0310.6,lpr-7,igcm-1,R193.2,Y102A11A.5,F53B1.4,dpy-3,T27A10.6,abu-10,acn-1,C25F6.7,lgx-1,F49E10.2,F22F4.1,ptr-4,col-167,B0403.5,F26A10.2,H03E18.1,pes-8,dao-4,R07E3.6,pgp-6…	http://www.ncbi.nlm.nih.gov/pubmed/21602919
TF Targets	Lost RNA Polymerase II binding by sig-7 RNAi	41	434	448	29469	8.90803e-20	2.04261e-16	F41F3.3,R02F11.1,C02E7.6,T19A5.3,ptr-1,T19B10.2,grl-7,sqt-3,igcm-1,F53B1.4,dpy-3,acn-1,ptr-4,dpy-7,F26A10.2,lpr-3,lpr-6,sym-1,F40E10.5,cdh-10,col-115,noah-2,C50D2.1,abu-11,lips-7,mlt-8,lin-42,dao-2,dpy-10,wrt-10,tts-2,cnp-2,lips-9,C09F9.2,Y65B4BL.1,ZC123.1,noah-1,fbn-1,K04H4.2,dpy-18,grl-15	https://www.ncbi.nlm.nih.gov/pubmed/27541139
Chemicals/stress	UP by Quercetin 200um	52	434	751	29469	1.07564e-19	2.46644e-16	Y47D7A.13,H23N18.5,grd-6,col-13,col-12,col-161,F58E10.7,sss-2,nas-15,amt-1,nnt-1,col-173,col-176,F35B3.4,dpy-9,M70.3,ZK180.5,nspb-6,C42D4.3,arf-1.1,ora-1,C28C12.4,cdh-5,ant-1.3,T13F2.9,grl-21,ZK596.1,col-130,F55G11.4,col-133,dpy-4,sqt-2,Y51H7C.13,Y51H7C.1,col-70,decr-1.1,col-17,col-73,cex-1,bli-2,rol-8,col-38,rol-6,col-39,sqt-1,col-49,dpy-5,col-60,col-88,nspb-12,col-90,col-91	http://www.ncbi.nlm.nih.gov/pubmed/22493606
Mutants	UP by ets-4 (uz1) mutant	35	434	313	29469	1.26963e-19	2.91127e-16	C02E7.7,ZK105.1,pqn-71,ZK218.5,ttr-26,dpy-8,C45B2.2,dpy-7,H03E18.1,lpr-3,lpr-6,lpr-5,lpr-4,C34F6.1,M03B6.3,let-4,sym-1,col-41,dpy-9,C28C12.4,F55G11.4,noah-2,dao-2,dpy-10,dpy-2,C15F1.2,wrt-10,clec-61,cdh-7,ptr-10,cuti-1,T17H7.1,fbn-1,col-90,F44E2.4	http://www.ncbi.nlm.nih.gov/pubmed/20862312
Microbes	down by B. thuringiensis (BT247), C. elegans strain MY18	31	434	234	29469	1.6873e-19	3.86898e-16	grl-5,Y47D7A.15,Y47D7A.13,F41F3.3,H23N18.5,C02E7.7,C02E7.6,col-12,grl-7,col-157,sqt-3,K01D12.9,F53F1.4,cut-2,lpr-5,dpy-13,Y51H7C.13,F56D3.1,col-17,bli-2,sqt-1,rol-1,E01G4.6,grl-16,Y48G8AL.12,R12E2.15,dpy-5,col-60,col-63,col-90,col-97	http://www.ncbi.nlm.nih.gov/pubmed/21931778
Mutants	changed by mir-35-41(nDf50) embryos	54	434	828	29469	2.65878e-19	6.09659e-16	dod-19,M02H5.8,F48G7.5,abu-15,abu-6,abu-8,F41E6.11,col-146,col-147,F58E6.13,B0024.4,col-12,K01D12.9,F58E10.7,pqn-71,gst-38,Y37H2A.14,ttr-26,nas-38,mab-7,abu-10,dpy-8,C45B2.2,T10E10.4,ZK662.2,F35B3.4,dpy-9,clec-174,F19C7.2,col-113,C42D4.3,col-14,C28C12.4,grl-21,ZK596.1,mam-3,sqt-2,rol-6,clec-60,F59B10.3,col-39,sqt-1,nspb-11,mltn-9,cdh-7,Y95B8A.2,nas-30,dpy-5,che-14,suro-1,T06G6.6,nspb-12,fbn-1,col…	https://www.ncbi.nlm.nih.gov/pubmed/28279983
Microbes	UP by B. licheniformis 141	73	434	1484	29469	3.67958e-19	8.43728e-16	M02H5.8,phat-4,F41F3.3,C02E7.6,ZK105.1,col-146,col-147,fipr-4,col-149,col-13,col-12,grl-7,lon-3,F15B9.8,cut-2,col-162,gst-38,igcm-1,R02E4.3,nnt-1,col-167,col-168,col-169,lpr-3,sym-1,col-104,col-107,clec-174,dpy-13,col-110,col-111,C42D4.3,arf-1.1,col-14,cdh-5,col-117,col-120,C04G2.3,grl-21,ZK596.1,col-130,F55G11.4,col-133,col-137,sqt-2,col-71,dao-2,col-73,wrt-10,col-77,col-38,rol-6,clec-60,ram-2,s…	http://www.ncbi.nlm.nih.gov/pubmed/26541069
Mutants	UP by tbx-2(bx59) mutant, embryos	60	434	1029	29469	4.08763e-19	9.37293e-16	dod-19,M02H5.8,Y32G9B.1,abu-15,abu-6,abu-8,catp-3,col-145,col-147,F58E6.13,B0024.4,col-13,col-12,F53F1.4,F58E10.7,pqn-71,gst-38,ttr-26,B0310.6,nas-38,lpr-7,T24C12.4,abu-10,M03F4.6,C25F6.7,C45B2.2,T10E10.4,col-168,grd-14,C05E7.2,ZK662.2,F35B3.4,col-109,clec-174,col-113,C42D4.3,col-14,C28C12.4,grl-21,ZK596.1,lips-7,T25E4.1,ZK84.1,phg-1,col-39,clec-66,Y95B8A.2,nas-30,col-48,R12E2.7,col-54,ZK1025.3,b…	http://www.ncbi.nlm.nih.gov/pubmed/23595631
Chemicals/stress	Down treated by Quercetin 100um	60	434	1035	29469	5.38223e-19	1.23415e-15	dod-19,M02H5.8,pqn-13,catp-3,lys-2,F23H12.5,F15B9.8,gst-38,mlt-11,aagr-4,lpr-7,igcm-1,H42K12.3,dpy-3,M03F4.6,C26B9.3,bus-8,F22F4.1,ptr-4,C14F11.6,clec-86,dpy-7,H03E18.1,R07E3.6,lpr-3,lpr-6,lpr-4,alh-13,M03B6.3,sym-1,wrt-4,ilys-2,C06E7.4,glf-1,acs-20,mam-3,noah-2,mlt-8,F56D3.1,dpy-10,dpy-2,wrt-10,M195.2,M02G9.1,clec-60,clec-61,clec-4,clec-66,ZC123.1,ptr-10,noah-1,K10D3.4,gpdh-1,F30H5.3,lips-3,F56D…	http://www.ncbi.nlm.nih.gov/pubmed/22493606
Chemicals/stress	down by D-glucosamine	16	434	35	29469	6.48881e-19	1.48788e-15	Y47D7A.15,clec-219,col-161,col-175,dpy-13,T13F2.9,col-133,col-138,col-73,col-39,rol-1,col-49,Y47G6A.15,col-63,col-88,col-91	http://www.ncbi.nlm.nih.gov/pubmed/24714520
Development/Dauer/Aging	down in day 12 vs. day 2 (Pu)	78	434	1691	29469	6.88048e-19	1.5777e-15	ptr-16,F15E11.15,phat-4,Y47D7A.13,F41F3.3,H23N18.5,Y38A10A.2,ptr-1,lys-2,col-12,F23H12.5,gst-38,F09C6.10,hmit-1.1,aagr-4,R193.2,F53B1.4,T24C12.4,wrt-6,amt-1,bus-8,F22F4.1,C14F11.6,clec-86,grd-14,H03E18.1,col-176,R07E3.6,lpr-3,lpr-5,C34F6.1,M153.1,adt-1,alh-13,C05E7.2,dpy-9,col-107,col-109,clec-174,dpy-13,ZK180.6,bli-6,clec-180,Y11D7A.9,F01G10.10,col-125,scl-6,nas-14,noah-2,dpy-4,col-137,mlt-8,col…	http://www.ncbi.nlm.nih.gov/pubmed/25838541
Chemicals/stress	Down liquid vs plate	45	434	585	29469	9.01086e-19	2.06619e-15	C26F1.1,T06E4.12,col-147,col-161,col-162,K02E11.10,col-167,col-168,col-169,F46C8.8,E01G6.1,lgc-21,ZK662.2,C36E6.8,col-104,col-107,col-109,dpy-13,T28H11.8,col-14,cdh-5,ant-1.3,col-130,scl-6,col-133,col-138,col-71,col-73,rol-8,col-77,col-39,F33A8.7,clec-4,nspb-11,Y18H1A.9,col-48,col-49,Y47G6A.15,R12E2.15,R12E2.7,col-63,col-88,C39B5.5,col-91,Y47D3B.6	http://www.ncbi.nlm.nih.gov/geo/query/acc.cgi?acc=GSE21526
Chemicals/stress	UP by temperature shift (25to20)	53	434	821	29469	9.38581e-19	2.15217e-15	F15E11.15,phat-4,Y47D7A.13,catp-3,col-144,col-10,col-146,col-147,col-149,col-13,col-12,T19B10.2,sss-2,C01G10.1,hmit-1.1,F25C8.1,aagr-4,R193.2,amt-1,C45B2.2,col-168,pes-8,col-180,sym-1,M70.3,ilys-2,C01G5.3,C42D4.3,cdh-5,col-117,col-3,T13F2.9,C04G2.3,col-125,F55G11.4,noah-2,dao-2,msp-71,wrt-10,col-38,C18E9.8,col-39,ram-2,catp-4,C09F9.2,noah-1,col-7,col-62,gpdh-1,R07E5.4,fbn-1,col-91,col-92	https://www.ncbi.nlm.nih.gov/pubmed/28428426
Chemicals/stress	UP by Cadmium (Swain)	32	434	273	29469	1.48875e-18	3.4137e-15	M02H5.8,F15E11.15,Y47D7A.13,H23N18.5,grl-7,F15B9.8,gst-38,hmit-1.1,Y39B6A.24,nas-15,nnt-1,wrt-4,ilys-2,clec-174,F19C7.2,F33D4.6,C50D2.1,decr-1.1,phg-1,clec-60,clec-61,F33A8.7,rol-1,E01G4.6,C38C6.3,col-48,R12E2.15,col-63,ZK1025.3,T17H7.7,Y41C4A.11,Y75B8A.28	http://www.ncbi.nlm.nih.gov/geo/query/acc.cgi?acc=GSE29951
Mutants	down by pos-1 RNAi	31	434	256	29469	2.21419e-18	5.07714e-15	phat-4,grl-5,Y47D7A.13,F41F3.3,C02E7.7,C02E7.6,abu-8,ZK105.1,col-144,col-10,lys-2,abu-1,F53F1.4,cut-2,K02E11.10,abu-10,col-168,M153.1,ZK180.5,col-117,col-3,col-125,abu-11,ZK84.1,abu-14,ram-2,Y95B8A.2,R12E2.15,R12E2.14,R12E2.7,dpy-5	http://www.ncbi.nlm.nih.gov/pubmed/26096734
Chemicals/stress	down by Cadmium under mtl-1 KO, mtl-2 (zs1) mutant	55	434	910	29469	3.38029e-18	7.75099e-15	ZK105.1,col-149,F23H12.5,sss-2,mlt-11,dpy-3,wrt-6,T27A10.6,dpy-8,C45B2.2,dpy-7,H03E18.1,pes-8,pgp-6,lpr-3,lpr-6,lpr-5,lpr-4,M03B6.3,let-4,sym-1,dpy-9,M70.3,col-110,C31H1.1,glf-1,ant-1.4,cdh-5,ant-1.3,T13F2.9,noah-2,Y43D4A.5,F46F5.9,Y51H7C.1,mpst-4,bli-2,dpy-10,dpy-2,C15F1.2,wrt-10,qua-1,C18E9.8,bli-1,clec-4,Y46G5A.29,catp-4,mltn-9,ptr-10,che-14,noah-1,ZK849.1,Y1A5A.1,B0393.4,fbn-1,dpy-18	http://www.ncbi.nlm.nih.gov/geo/query/acc.cgi?acc=GSE29951
Mutants	down by lin-22 mutant (sp5)	33	434	307	29469	5.28845e-18	1.21264e-14	F58E6.13,col-156,col-161,col-162,clec-86,col-175,pes-8,col-176,F19C7.2,col-110,bli-6,F57H12.6,ant-1.4,ant-1.3,col-133,Y43D4A.5,col-138,Y51H7C.13,Y51H7C.1,col-71,bli-2,col-38,col-79,bli-1,rol-1,E01G4.6,catp-4,col-49,Y47G6A.15,col-58,Y1A5A.1,B0393.4,col-91	https://www.ncbi.nlm.nih.gov/geo/query/acc.cgi?acc=GSE101645
Mutants	UP by rsks-1 mutant	51	434	804	29469	9.79292e-18	2.24552e-14	F15E11.15,F15E11.15,C36C5.5,F25E5.7,C26F1.1,clec-219,col-147,T19B10.2,nas-24,F58E10.7,gst-38,F09C6.10,ttr-26,Y39B6A.24,amt-1,nnt-1,clec-86,H03E18.1,F18E9.7,C09G12.5,arf-1.1,arf-1.1,F57H12.6,ora-1,cdh-5,T13F2.9,M7.9,col-133,clec-197,F43C11.2,K12H6.4,Y110A2AL.7,C16C8.19,F56D3.1,dao-2,clec-137,clec-138,col-38,clec-60,clec-61,ram-2,mltn-9,clec-95,clec-99,R07E5.4,R07E5.4,F59B2.12,C48B4.12,C05B5.11,col…	http://www.ncbi.nlm.nih.gov/pubmed/26959186
Mutants	UP his-24 KO	34	434	339	29469	1.25366e-17	2.87464e-14	dod-19,F48G7.5,pqn-54,C36C5.5,grd-6,lys-2,B0024.4,col-156,col-162,gst-38,ZK218.5,nas-38,dpy-8,grd-14,C05E7.2,F35B3.4,dpy-9,C42D4.3,C28C12.4,ZK596.1,F55G11.4,col-133,col-137,C04G6.2,clec-4,clec-66,nas-30,Y74C10AR.2,R12E2.7,D2092.8,bah-1,col-88,C06E8.5,Y75B8A.28	http://www.ncbi.nlm.nih.gov/pubmed/22083954
Mutants	UP by lin-22 mutant (oh4265)	23	434	126	29469	1.47886e-17	3.39103e-14	F15E11.15,Y47D7A.15,C02E7.7,col-145,grd-6,col-156,col-157,wrt-8,K02E2.8,grd-2,nas-38,wrt-6,C45B2.2,B0403.5,adt-1,F35B3.4,C42D4.3,oac-30,ZK84.1,T02G5.11,F07H5.8,tag-297,nas-30	https://www.ncbi.nlm.nih.gov/geo/query/acc.cgi?acc=GSE101645
Chemicals/stress	down by rotenone after 1day	27	434	196	29469	1.95337e-17	4.47908e-14	F15E11.15,Y47D7A.15,col-175,dao-4,M70.3,clec-78,bli-6,F57H12.6,col-120,C10C5.1,col-133,col-138,Y51H7C.13,col-71,bli-2,col-77,col-38,bli-1,rol-1,E01G4.6,C09F9.2,col-49,Y47G6A.15,col-60,col-63,col-88,ZC84.1	http://www.ncbi.nlm.nih.gov/pubmed/24199155
TF Targets	BLMP-1 L1 targets	114	434	3411	29469	4.5953e-17	1.0537e-13	Y32G9B.1,ttr-33,T19A5.3,col-144,col-145,col-10,ptr-1,col-147,col-149,B0024.4,T19B10.2,col-154,lon-3,F23H12.5,T16G1.2,F15B9.8,F53F1.4,cut-2,lon-8,mlt-11,T03D8.6,igcm-1,H42K12.3,Y102A11A.5,dpy-3,T27A10.6,amt-1,M03F4.6,acn-1,dpy-8,Y34B4A.10,C26B9.3,F22F4.1,ptr-4,col-169,col-173,B0403.5,dpy-7,col-174,F46C8.8,H03E18.1,col-176,R07E3.6,lpr-3,grd-1,C34F6.1,adt-1,alh-13,C05E7.2,M03B6.3,lgc-21,sym-1,mlt-9,…	http://www.ncbi.nlm.nih.gov/pubmed/21177963
Tissue	Detected in the L1 mRNA-tagging derived muscle dataset	56	434	1007	29469	6.14061e-17	1.40804e-13	Y47D7A.13,F41F3.3,H23N18.5,C02E7.7,C02E7.6,abu-15,col-144,col-145,col-10,col-146,col-12,col-154,sqt-3,F15B9.8,col-161,F53F1.4,cut-2,mlt-11,dpy-3,T27A10.6,col-168,col-176,col-180,col-41,col-107,dpy-13,col-33,ZK180.5,ant-1.4,col-117,ant-1.3,col-125,col-130,col-133,dpy-4,lin-42,col-71,F56D3.1,col-17,col-73,ZK84.1,dpy-2,rol-8,col-77,col-39,ram-2,sqt-1,ptr-18,pqn-32,R12E2.15,dpy-5,col-58,col-65,col-88…	http://www.ncbi.nlm.nih.gov/pubmed/17848203
Chemicals/stress	down by rotenone after 5days	37	434	433	29469	6.49942e-17	1.49032e-13	F15E11.15,Y47D7A.15,catp-3,hmit-1.1,ttr-26,T27A10.6,nnt-1,col-175,pes-8,dao-4,col-176,col-104,bli-6,F57H12.6,ora-1,col-120,C10C5.1,col-133,col-138,Y51H7C.13,col-71,bli-2,col-77,col-38,bli-1,rol-1,E01G4.6,mltn-9,C09F9.2,col-49,Y47G6A.15,col-60,col-63,col-88,C06E8.5,fbn-1,col-97	http://www.ncbi.nlm.nih.gov/pubmed/24199155
Microbes	Down infected by B. thuringiensis DB27	33	434	340	29469	1.05437e-16	2.41766e-13	phat-4,col-13,col-154,F53F1.4,R193.2,dpy-3,col-175,col-41,col-109,col-33,ZK180.5,col-110,bli-6,col-125,dpy-4,col-138,sqt-2,Y51H7C.1,col-70,decr-1.1,col-73,ZK84.1,col-77,col-38,col-39,ram-2,rol-1,dpy-5,col-7,R07E5.4,col-91,col-92,dpy-18	http://www.ncbi.nlm.nih.gov/pubmed/23028509
Chemicals/stress	down by Au nanoparticles	41	434	550	29469	1.18158e-16	2.70935e-13	pqn-54,Y47D7A.13,abu-15,abu-6,abu-8,pqn-13,F41E6.11,T06E4.10,T06E4.9,abu-1,cut-2,pqn-71,mlt-11,nas-15,dpy-3,abu-10,dpy-8,lgx-1,F49E10.2,col-169,col-170,lpr-3,C34F6.1,E01G6.1,col-41,cdh-10,ZK180.5,K08E7.5,scl-6,abu-11,mlt-10,lin-42,ZK84.1,R03C1.1,grl-16,ZC123.1,nas-30,F30H5.3,cdh-12,K04H4.2,Y47D3B.6	http://www.ncbi.nlm.nih.gov/pubmed/22372763
Other	Down exposed to space condition	32	434	322	29469	1.70132e-16	3.90113e-13	M02H5.8,C36C5.5,ZK105.1,sqt-3,F15B9.8,F53F1.4,hmit-1.1,mlt-11,aagr-4,H42K12.3,acn-1,col-109,cdh-10,ZK180.5,F19C7.2,col-113,C42D4.3,F33D4.6,col-115,acs-20,sqt-2,C50D2.1,dpy-10,clec-60,sqt-1,R12E2.15,R12E2.14,F10D11.6,F30H5.3,fbn-1,dpy-18,Y41C4A.11	http://www.ncbi.nlm.nih.gov/geo/query/acc.cgi?acc=GSE32949
DAF/Insulin/food	UP in abundance at day 1 by daf-16 mutant, proteomics	20	434	95	29469	1.70634e-16	3.91263e-13	ttr-26,bus-8,ptr-4,pgp-6,lpr-3,lpr-6,lpr-5,sym-1,glf-1,col-3,col-125,mlt-10,col-73,rol-8,col-38,bli-1,sqt-1,cdh-7,fbn-1,F44E2.4	http://www.ncbi.nlm.nih.gov/pubmed/25957690
Microbes	down by biofilms of Y. pseudotuberculosis at 1h	19	434	83	29469	2.3254e-16	5.33214e-13	clec-207,clec-219,sqt-3,nas-24,F09C6.10,F22F4.1,F18E9.7,glf-1,M7.9,clec-197,K12H6.4,Y110A2AL.7,C16C8.19,clec-137,dpy-2,tts-2,clec-99,F59B2.12,K04H4.2	http://www.ncbi.nlm.nih.gov/pubmed/25312958
TF Targets	putative Wnt targets from seam cells and VPCs	28	434	237	29469	2.35933e-16	5.40994e-13	C02E7.7,C02E7.6,col-147,col-13,col-12,col-154,col-156,col-157,col-161,col-162,grd-2,mlt-11,bus-8,grd-14,dao-4,col-138,decr-1.1,col-71,C04G6.2,col-77,col-38,rol-1,col-49,R12E2.7,che-14,col-7,col-62,fbn-1	http://www.ncbi.nlm.nih.gov/pubmed/26048561
Mutants	UP by hrde-1 mutant	28	434	238	29469	2.62566e-16	6.02063e-13	C02E7.6,clec-219,col-145,lys-2,B0024.4,hmit-1.1,grd-14,F18E9.7,col-176,lpr-5,col-41,dpy-9,C09G12.5,ant-1.3,ZK596.1,M7.9,dpy-4,clec-197,mlt-8,K12H6.4,bli-2,rol-8,col-38,clec-66,hhat-1,abu-13,F59B2.12,col-97	http://www.ncbi.nlm.nih.gov/pubmed/26779286
Mutants	UP lin-15b mutant	63	434	1302	29469	3.60064e-16	8.25628e-13	dod-19,M02H5.8,F48G7.5,phat-4,C02E7.7,abu-15,abu-6,abu-8,ZK105.1,ttr-33,T06E4.10,T06E4.9,col-146,B0024.4,abu-1,pqn-71,gst-38,Y43F8B.3,nas-38,T24C12.4,abu-10,C45B2.2,T10E10.4,clec-86,lact-7,E01G6.1,adt-1,ZK662.2,F35B3.4,clec-174,F19C7.2,col-113,C42D4.3,arf-1.1,ora-1,C28C12.4,grl-21,ZK596.1,F55G11.4,abu-11,cex-1,T25E4.1,ZK84.1,M195.2,F07H5.8,abu-14,clec-60,clec-61,F59B10.3,clec-66,efhd-1,R03C1.1,Y9…	http://www.ncbi.nlm.nih.gov/pubmed/21343362
Chemicals/stress	Down by BTF mix 24H	33	434	356	29469	3.97372e-16	9.11173e-13	R02F11.1,pqn-13,T19A5.3,sqt-3,F15B9.8,mlt-11,igcm-1,H42K12.3,acn-1,C25F6.7,bus-8,lgx-1,F49E10.2,ptr-4,nnt-1,lpr-3,sym-1,cdh-5,noah-2,dao-2,dpy-10,dpy-2,abu-14,clec-61,Y18H1A.9,che-14,noah-1,K10D3.4,F30H5.3,F56D2.3,fbn-1,F44E2.4,K04H4.2	http://www.ncbi.nlm.nih.gov/geo/query/acc.cgi?acc=GSE23013
Microbes	UP by ced-1 and S. enterica	12	434	19	29469	4.23725e-16	9.71602e-13	pqn-54,phat-4,abu-15,abu-6,abu-8,F41E6.11,abu-1,abu-10,ZK662.2,abu-11,abu-14,Y47D3B.6	http://www.ncbi.nlm.nih.gov/pubmed/18606143
Microbes	Down exposed to Vibrio cholerae without hemolysin A gene	20	434	101	29469	5.69613e-16	1.30612e-12	F15E11.15,Y47D7A.13,abu-15,abu-8,F41E6.11,grd-6,col-156,K01D12.9,clec-86,grd-14,C05E7.2,col-41,ZK180.5,F55G11.4,clec-61,R12E2.7,col-54,gpdh-1,C06E8.5,col-90	http://www.ncbi.nlm.nih.gov/pubmed/22675448
Mutants	down by sig-7 RNAi	66	434	1430	29469	5.98534e-16	1.37244e-12	F41F3.3,R02F11.1,T19A5.3,ptr-1,T19B10.2,sqt-3,F23H12.5,F15B9.8,Y43F8B.3,aagr-4,igcm-1,R193.2,H42K12.3,T27A10.6,M03F4.6,acn-1,C26B9.3,C25F6.7,bus-8,F22F4.1,ptr-4,nnt-1,C14F11.6,dpy-7,F26A10.2,H03E18.1,R07E3.6,F59F5.7,lpr-3,lpr-6,lpr-5,lpr-4,M153.1,alh-13,sym-1,col-111,glf-1,F33D4.6,cdh-5,noah-2,dao-2,dpy-10,dpy-2,wrt-10,tts-2,ptr-18,moe-3,mltn-9,tag-297,hhat-1,C09F9.2,Y65B4BL.1,ZC123.1,ptr-10,che-…	https://www.ncbi.nlm.nih.gov/pubmed/27541139
Mutants	UP mep-1 RNAi	30	434	295	29469	9.47327e-16	2.17222e-12	abu-15,abu-6,abu-8,C26F1.1,grd-6,abu-1,col-156,col-161,col-162,gst-38,col-182,C05E7.2,ZK662.2,C06G1.2,F35B3.4,col-109,col-110,C42D4.3,col-14,col-115,abu-11,col-77,M02G9.1,col-39,ram-2,tag-297,R03C1.1,nas-30,col-91,Y47D3B.6	http://www.ncbi.nlm.nih.gov/pubmed/21060680
Mutants	down by nhr-62 mutant	15	434	43	29469	9.74072e-16	2.23355e-12	Y47D7A.13,col-162,col-175,dpy-13,col-14,dpy-4,col-138,col-71,col-73,C18E9.8,grl-16,dpy-5,col-63,col-88,col-97	http://www.ncbi.nlm.nih.gov/pubmed/23935515
Chemicals/stress	Up by BPA	75	434	1804	29469	1.01495e-15	2.32729e-12	M02H5.8,ptr-16,Y75B7AR.1,R02F11.1,H23N18.5,abu-15,abu-6,abu-8,F25E5.7,C26F1.1,clec-219,F41E6.11,T06E4.10,fipr-6,fipr-8,C01G10.1,pqn-71,hmit-1.1,grd-2,lpr-7,nas-15,wrt-9,Y102A11A.5,T24C12.4,acn-1,dpy-8,F49E10.2,T10E10.4,F18E9.7,dao-4,C34F6.1,M153.1,col-182,C05E7.2,col-104,Y4C6A.1,C06E7.4,glf-1,C01G5.3,clec-180,col-120,K08E7.5,nas-14,mlt-10,R07C3.13,lin-42,F43C11.2,Y110A2AL.7,C16C8.2,clec-138,T25E4…	http://www.ncbi.nlm.nih.gov/geo/query/acc.cgi?acc=GSE15016
Mutants	UP by mec-3(e1338), PVD/OLL	19	434	91	29469	1.32007e-15	3.02693e-12	cut-2,F22F4.1,ZK180.5,scl-6,mlt-10,oac-30,col-17,col-73,C04G6.2,rol-6,sqt-1,F49C5.11,mltn-9,R12E2.15,R12E2.14,ZK1025.3,T19C3.2,col-90,grl-15	http://www.ncbi.nlm.nih.gov/pubmed/23889932
Mutants	Down nduf-6 RNAi, ETC complex I	44	434	685	29469	1.5937e-15	3.65436e-12	phat-4,Y47D7A.13,Y38A10A.2,lys-2,abu-1,col-13,col-12,K01D12.9,col-161,col-162,hmit-1.1,Y39B6A.24,lpr-7,clec-86,col-175,F40E10.5,nspb-6,cdh-5,Y11D7A.9,col-120,T13F2.9,F55G11.4,mam-3,lips-7,Y51H7C.13,col-71,bli-2,dpy-2,col-38,phg-1,clec-61,bli-1,rol-1,cnp-2,E01G4.6,catp-4,mltn-9,col-49,col-60,col-7,col-62,lips-3,grl-15,agmo-1	http://www.ncbi.nlm.nih.gov/pubmed/18178500
Microbes	Down Harposporium 24h, RNASeq	71	434	1663	29469	1.90867e-15	4.37659e-12	F48G7.5,R12A1.3,pqn-54,abu-8,col-145,col-10,col-146,col-156,lon-3,col-162,hmit-1.1,B0310.6,nas-38,igcm-1,abu-10,amt-1,acn-1,lgx-1,T10E10.4,col-167,col-169,col-174,col-175,C34F6.1,E01G6.1,col-182,adt-1,C11H1.5,C36E6.8,Y55F3AM.14,col-109,col-33,ZK180.5,col-111,C42D4.3,col-14,mam-2,Y43D4A.5,abu-11,mlt-10,lips-7,F43C11.2,C16C8.2,C15F1.2,rol-8,M02G9.1,clec-61,col-39,bli-1,ram-2,Y46G5A.29,E01G4.6,K10H1…	http://www.ncbi.nlm.nih.gov/pubmed/21602919
DAF/Insulin/food	down by daf-16 mutant, Monosomal seq	22	434	142	29469	2.66622e-15	6.11365e-12	F44E7.2,catp-3,col-147,T03D8.6,aagr-4,C14F11.6,col-167,col-168,col-169,col-170,col-176,glf-1,F57H12.6,col-117,col-3,col-125,dao-2,ZK84.1,rol-8,clec-61,pqn-32,Y65B4BL.1	http://www.ncbi.nlm.nih.gov/pubmed/25600869
Tissue	Muscle Depleted 0h and 24H	47	434	797	29469	3.52408e-15	8.08073e-12	Y47D7A.13,F41F3.3,abu-8,pqn-13,col-144,col-10,T19B10.2,sqt-3,F15B9.8,ttr-26,mlt-11,T03D8.6,H42K12.3,acn-1,ptr-4,C14F11.6,col-168,lpr-3,lpr-6,mlt-9,C06G1.2,dpy-13,C06E7.4,glf-1,C42D4.3,col-117,acs-20,noah-2,dpy-4,abu-11,dao-2,dpy-10,wrt-10,abu-14,phg-1,ram-2,T06D8.10,pqn-32,che-14,noah-1,cuti-1,suro-1,T17H7.7,abu-13,F44E2.4,K04H4.2,Y47D3B.6	http://www.ncbi.nlm.nih.gov/pubmed/17848203
Mutants	UP by cep-1(lg12501) mutant	19	434	97	29469	4.32872e-15	9.92575e-12	C02E7.6,T19B10.2,F15B9.8,cut-2,F09C6.10,mlt-11,F53B1.4,lpr-3,ZK596.1,noah-2,dpy-10,dpy-2,abu-14,ram-2,R12E2.15,R12E2.14,noah-1,F56D2.3,K04H4.2	http://www.ncbi.nlm.nih.gov/pubmed/18627611
Mutants	UP by nhr-25 RNAi	38	434	524	29469	4.40463e-15	1.00998e-11	Y32G9B.1,C36C5.5,grl-5,ttr-33,B0024.4,T19B10.2,grl-7,F58E10.7,ttr-26,grd-2,mam-1,T27A10.6,M03F4.6,acn-1,C45B2.2,nnt-1,F35B3.4,col-109,ilys-2,clec-174,col-111,C42D4.3,ora-1,C28C12.4,C02F4.4,F55G11.4,C16C8.2,ZK84.1,F13H8.5,C15F1.2,clec-60,lips-9,F01D5.6,tag-297,Y95B8A.2,T06G6.6,col-90,agmo-1	http://www.ncbi.nlm.nih.gov/pubmed/24651852
Mutants	UP ash-2 RNAi L3	31	434	337	29469	4.41374e-15	1.01207e-11	T19B10.2,grd-2,H42K12.3,acn-1,ptr-4,nnt-1,C14F11.6,dpy-7,H03E18.1,mlt-9,dpy-9,ilys-2,clec-174,dpy-13,glf-1,clec-180,Y11D7A.9,K08E7.5,mlt-10,dao-2,col-17,dpy-2,qua-1,sqt-1,F01D5.6,ZK1025.3,bah-1,T06G6.6,abu-13,dpy-18,agmo-1	http://www.ncbi.nlm.nih.gov/pubmed/20555324
Mutants	Down hpl-2 KO	40	434	586	29469	5.37506e-15	1.2325e-11	Y75B7AR.1,F15E11.15,R02F11.1,pqn-13,F41E6.11,T06E4.10,D1054.9,sqt-3,K01D12.9,cut-2,pqn-71,nas-15,abu-10,amt-1,lgx-1,E01G6.1,F40E10.5,ZK662.2,ilys-2,ZK180.5,T28H11.8,F57H12.6,ora-1,mpst-4,T25E4.1,F07H5.8,abu-14,phg-1,M02G9.2,M02G9.1,R03C1.1,T06A4.1,ZC123.1,R12E2.14,phat-1,T17H7.1,B0280.7,ZC84.1,K04H4.2,Y41C4A.11	http://www.ncbi.nlm.nih.gov/pubmed/22083954
Mutants	UP by gld-3 RNAi	18	434	85	29469	6.74724e-15	1.54714e-11	F41F3.3,C02E7.7,C02E7.6,cut-2,H03E18.1,lpr-4,col-182,clec-180,F33D4.6,qua-1,C38C6.3,R12E2.15,R12E2.14,R12E2.7,ZK1025.3,col-65,F30H5.3,grl-15	http://www.ncbi.nlm.nih.gov/pubmed/26096734
Chemicals/stress	UP NP-exposure	65	434	1475	29469	9.07489e-15	2.08087e-11	Y75B7AR.1,R02F11.1,H23N18.5,C02E7.6,cyn-17,F25E5.7,C26F1.1,clec-219,T19A5.3,fipr-6,fipr-8,T21C9.9,grl-7,F15B9.8,ZK218.5,Y39B6A.24,H42K12.3,Y102A11A.5,dpy-8,C26B9.3,bus-8,F22F4.1,C14F11.6,H03E18.1,F18E9.7,C34F6.1,col-182,col-104,cdh-10,col-33,Y4C6A.1,glf-1,clec-180,cdh-5,Y11D7A.5,col-120,K08E7.5,F55G11.4,nas-14,clec-197,F46F5.9,R07C3.13,Y51H7C.1,col-70,F43C11.2,K12H6.4,F13H8.5,rol-8,E01G4.6,F01D5.…	http://www.ncbi.nlm.nih.gov/geo/query/acc.cgi?acc=GSE15016
Development/Dauer/Aging	Down Embryo vs. Old	53	434	1027	29469	9.97991e-15	2.28839e-11	F48G7.5,F41F3.3,C02E7.6,T06E4.10,col-157,F15B9.8,cut-2,mlt-11,igcm-1,H42K12.3,wrt-9,T24C12.4,M03F4.6,acn-1,ptr-4,C14F11.6,lpr-3,lpr-6,lpr-4,col-180,col-182,M03B6.3,sym-1,clec-78,dpy-13,ZK180.5,C42D4.3,C02F4.4,acs-20,nas-14,noah-2,col-133,dpy-4,mlt-10,mlt-8,T25E4.1,dpy-10,dpy-2,T02G5.11,wrt-10,col-77,F59B10.3,col-39,noah-1,col-58,cuti-1,K10D3.4,col-63,ZK1025.3,bah-1,F30H5.3,R07E5.4,B0280.7	http://www.ncbi.nlm.nih.gov/pubmed/17472752
Chemicals/stress	UP by mercury low 8H	20	434	120	29469	1.57826e-14	3.61894e-11	F23H12.5,mlt-11,dpy-3,dpy-8,lgx-1,F22F4.1,H03E18.1,lpr-3,lpr-5,C34F6.1,dpy-9,ilys-2,C28C12.4,dpy-10,wrt-10,mltn-9,ZC434.3,T17H7.1,cdh-12,F44E2.4	http://www.ncbi.nlm.nih.gov/geo/query/acc.cgi?acc=GSE42592
Tissue	Muscle Depleted 24H	67	434	1574	29469	1.64393e-14	3.76952e-11	Y47D7A.13,F41F3.3,abu-15,abu-8,pqn-13,col-144,col-10,col-146,col-147,T19B10.2,sqt-3,F23H12.5,F15B9.8,F53F1.4,ttr-26,mlt-11,T03D8.6,igcm-1,H42K12.3,acn-1,ptr-4,C14F11.6,col-167,col-168,dpy-7,lpr-3,lpr-6,C05E7.2,sym-1,mlt-9,C06G1.2,col-107,clec-174,dpy-13,C06E7.4,glf-1,C42D4.3,arf-1.1,col-117,col-125,acs-20,noah-2,dpy-4,abu-11,mlt-8,F56D3.1,dao-2,dpy-10,dpy-2,wrt-10,abu-14,phg-1,ram-2,T06D8.10,pqn-…	http://www.ncbi.nlm.nih.gov/pubmed/17848203
Mutants	down by osm-9 (King)	52	434	1008	29469	1.89936e-14	4.35522e-11	F15E11.15,C36C5.5,F23H12.5,ZK218.5,T03D8.6,dpy-3,T27A10.6,amt-1,acn-1,ptr-4,C14F11.6,dpy-7,col-176,lpr-3,lpr-6,lpr-5,lpr-4,grd-1,C11H1.5,let-4,sym-1,dpy-9,cdh-10,F19C7.2,clec-180,F57H12.6,C28C12.4,C02F4.4,ZK596.1,noah-2,dao-2,dpy-10,dpy-2,C15F1.2,wrt-10,clec-60,clec-61,moe-3,efhd-1,C09F9.2,cdh-7,Y65B4BL.1,ptr-10,noah-1,cuti-1,lrp-1,lron-9,ptr-17,H10E21.4,dpy-1,fbn-1,F44E2.4	https://www.ncbi.nlm.nih.gov/pubmed/27111894
Development/Dauer/Aging	UP by aging on day 10	100	434	3047	29469	2.52656e-14	5.79341e-11	dod-19,Y32G9B.1,C36C5.5,Y47D7A.13,abu-15,pqn-13,cyn-17,ZK105.1,ttr-33,catp-3,F41E6.11,F58E6.13,B0024.4,T19B10.2,cut-2,pqn-71,Y37H2A.14,ttr-26,Y39B6A.24,Y43F8B.3,T03D8.6,nas-38,lpr-7,H42K12.3,wrt-9,T27A10.6,M03F4.6,C26B9.3,bus-8,lgx-1,F49E10.2,ptr-4,C45B2.2,B0403.5,F26A10.2,F59F5.7,lpr-4,E01G6.1,adt-1,F40E10.5,col-41,ZK662.2,dpy-9,col-107,ilys-2,clec-78,col-33,F19C7.2,bus-4,T28H11.8,C06E7.4,col-11…	http://www.ncbi.nlm.nih.gov/pubmed/26623667
Other	Cluster 9, increasing expression postembryonic	46	434	815	29469	3.49412e-14	8.01201e-11	C36C5.5,ZK105.1,clec-219,F58E6.13,col-156,sss-2,C01G10.1,F09C6.10,col-175,pes-8,dao-4,C36E6.8,M70.3,col-110,Y4C6A.1,C31H1.1,bli-6,F57H12.6,col-120,T13F2.9,Y43D4A.5,col-138,R07C3.13,Y51H7C.13,col-70,col-71,clec-137,mpst-4,C04G6.2,bli-2,C18E9.8,col-79,bli-1,rol-1,E01G4.6,catp-4,col-49,Y47G6A.15,col-60,col-63,col-88,C39B5.5,H06I04.5,Y1A5A.1,B0393.4,F59B2.12	http://www.ncbi.nlm.nih.gov/pubmed/24036951
Mutants	UP by smg-2 depletion	62	434	1403	29469	3.82453e-14	8.76965e-11	M02H5.8,pqn-54,F15E11.15,catp-3,lys-2,B0024.4,grl-7,hmit-1.1,ttr-26,Y39B6A.24,F25C8.1,H42K12.3,Y102A11A.5,wrt-6,dpy-8,F22F4.1,nnt-1,C14F11.6,clec-86,H03E18.1,pgp-6,grd-1,col-182,C11H1.5,mlt-9,col-41,cdh-10,clec-174,Y4C6A.1,clec-180,arf-1.1,F33D4.6,F57H12.6,Y11D7A.5,C02F4.4,ZK596.1,F55G11.4,dpy-4,R07C3.13,dao-2,col-17,bli-2,wrt-10,rol-8,qua-1,clec-61,col-79,bli-1,sqt-1,clec-4,Y46G5A.29,clec-66,pqn…	http://www.ncbi.nlm.nih.gov/pubmed/23828042
Chemicals/stress	UP by nitric oxide (NO) treatment	16	434	67	29469	4.49696e-14	1.03115e-10	Y47D7A.13,catp-3,T19B10.2,hmit-1.1,F35B3.4,col-104,col-109,clec-174,C42D4.3,col-14,col-138,col-73,tag-297,dpy-5,gpdh-1,col-97	http://www.ncbi.nlm.nih.gov/pubmed/23415229
Microbes	UP S. marcescens 24h, cDNAArray	22	434	166	29469	6.48155e-14	1.48622e-10	col-10,sqt-3,F53F1.4,dpy-8,col-174,col-176,col-41,col-104,col-109,col-33,col-111,col-125,col-130,sqt-2,col-71,dpy-10,ram-2,sqt-1,dpy-5,col-62,col-63,col-90	http://www.ncbi.nlm.nih.gov/pubmed/21602919
DAF/Insulin/food	UP by daf-16 mutant under daf-2;rsks-1 mutant	55	434	1170	29469	1.253e-13	2.87313e-10	dod-19,M02H5.8,ptr-16,F15E11.15,C36C5.5,F44E7.2,ZK105.1,col-144,col-145,col-10,ptr-1,fipr-4,fipr-6,lys-2,B0024.4,col-13,col-12,D1054.9,F53F1.4,gst-38,lon-8,hmit-1.1,Y39B6A.24,F25C8.1,R193.2,amt-1,dpy-8,col-167,clec-86,grd-14,pes-8,R07E3.6,pgp-6,grd-1,col-180,M153.1,F35B3.4,F19C7.2,C28C12.4,scl-6,col-133,mlt-8,Y51H7C.1,sri-40,ZK84.1,clec-60,clec-4,Y46G5A.29,clec-66,mltn-9,gpdh-1,C39B5.5,R07E5.4,co…	http://www.ncbi.nlm.nih.gov/pubmed/24332851
Mutants	Changed between CB4856 and N2, Old	88	434	2567	29469	1.39176e-13	3.1913e-10	Y75B7AR.1,pqn-54,clec-207,C36C5.5,grl-5,abu-15,abu-8,F44E7.2,ZK105.1,catp-3,clec-219,col-145,col-147,lys-2,col-149,B0024.4,abu-1,col-13,col-12,D1054.9,T19B10.2,grl-7,col-154,col-157,K01D12.9,F53F1.4,nas-24,F58E10.7,C01G10.1,gst-38,ZK218.5,mlt-11,H42K12.3,wrt-9,T24C12.4,wrt-6,grd-14,col-176,col-180,col-182,sym-1,dpy-9,col-104,col-107,ZK180.5,Y4C6A.1,ora-1,C28C12.4,col-3,col-120,M7.9,col-125,F55G11…	http://www.ncbi.nlm.nih.gov/pubmed/22670229
Tissue	1.5X enriched PVD OLL cell-specific	79	434	2186	29469	2.50379e-13	5.74119e-10	Y75B7AR.1,Y38A10A.2,D1014.5,grl-7,lon-3,F23H12.5,T16G1.2,abu-12,nas-15,igcm-1,H42K12.3,T27A10.6,acn-1,dpy-8,F49E10.2,F22F4.1,ptr-4,F46C8.8,F26A10.2,H03E18.1,R07E3.6,lpr-3,lpr-6,lpr-5,lpr-4,grd-1,C34F6.1,sym-1,F40E10.5,wrt-4,dpy-9,Y55F3AM.14,cdh-10,ZK180.6,glf-1,clec-180,F33D4.6,F57H12.6,C28C12.4,Y11D7A.5,bed-3,ZK596.1,K08E7.5,nas-14,noah-2,sqt-2,lin-42,F56D3.1,dpy-10,dpy-2,C15F1.2,wrt-10,qua-1,ro…	http://www.ncbi.nlm.nih.gov/pubmed/20537990
Chemicals/stress	UP by Tannic acid 300um	49	434	982	29469	4.17589e-13	9.57532e-10	dod-19,M02H5.8,phat-4,col-144,col-10,T06E4.9,col-146,col-147,lys-2,col-149,col-13,col-12,col-154,col-157,sss-2,pqn-71,gst-38,T10E10.4,col-167,col-168,col-174,pgp-6,M70.3,ilys-2,F19C7.2,nspb-6,arf-1.1,C28C12.4,cdh-5,col-3,ZK596.1,col-125,col-133,dpy-4,R07C3.13,lin-42,Y51H7C.1,F56D3.1,col-17,cex-1,T25E4.1,F59B10.3,col-39,clec-4,clec-66,K10H10.4,catp-4,D2092.8,Y47D3B.6	http://www.ncbi.nlm.nih.gov/pubmed/22493606
Tissue	L1 mRNA-tagging derived muscle	56	434	1255	29469	5.80217e-13	1.33044e-09	Y47D7A.13,F41F3.3,H23N18.5,C02E7.7,C02E7.6,abu-15,col-144,col-145,col-10,col-146,col-12,col-154,sqt-3,F15B9.8,col-161,F53F1.4,cut-2,mlt-11,dpy-3,T27A10.6,col-168,col-176,col-180,col-41,col-107,dpy-13,col-33,ZK180.5,ant-1.4,col-117,ant-1.3,col-125,col-130,col-133,dpy-4,lin-42,col-71,F56D3.1,col-17,col-73,ZK84.1,dpy-2,rol-8,col-77,col-39,ram-2,sqt-1,ptr-18,pqn-32,R12E2.15,dpy-5,col-58,col-65,col-88…	http://www.ncbi.nlm.nih.gov/pubmed/17848203
Mutants	Down mev-1 RNAi, ETC complex I	33	434	466	29469	7.08832e-13	1.62535e-09	F48G7.5,R12A1.3,phat-4,F41E6.11,wrt-8,ZK218.5,col-174,C05E7.2,lgc-21,col-104,col-109,ilys-2,clec-174,col-33,col-14,col-120,mam-3,decr-1.1,sri-40,C16C8.2,F13H8.5,rol-8,clec-60,clec-61,R03C1.1,col-48,col-60,F10D11.6,gpdh-1,H10E21.4,R07E5.4,C06E8.5,col-97	http://www.ncbi.nlm.nih.gov/pubmed/18178500
Development/Dauer/Aging	Down SLR-2-responsive	58	434	1344	29469	8.0037e-13	1.83525e-09	R12A1.3,phat-4,R02F11.1,abu-15,abu-6,pqn-13,Y38A10A.2,T19A5.3,T06E4.9,K01D12.9,K02E2.8,mlt-11,nas-15,mam-1,wrt-9,F53B1.4,T24C12.4,bus-8,F49E10.2,clec-86,pgp-6,grd-1,E01G6.1,C05E7.2,ZK180.6,C06E7.4,col-14,Y11D7A.9,bed-3,acs-20,nas-14,F56D3.1,F13H8.5,abu-14,phg-1,M02G9.1,ptr-18,moe-3,C09F9.2,cdh-7,R03C1.1,grl-16,Y95B8A.2,R12E2.14,R12E2.7,col-54,lrp-1,suro-1,F10D11.6,pqn-26,ZK1025.3,H10E21.4,F30H5.3…	http://www.ncbi.nlm.nih.gov/pubmed/18437219
Mutants	Down eri-1 mutant	27	434	305	29469	8.38724e-13	1.92319e-09	dod-19,lys-2,B0024.4,gst-38,dpy-3,M03F4.6,bus-8,ptr-4,C45B2.2,dpy-7,lpr-3,lpr-6,dpy-9,cdh-10,F57H12.6,F55G11.4,noah-2,mlt-8,wrt-10,clec-66,C09F9.2,ptr-10,che-14,noah-1,cuti-1,fbn-1,F44E2.4	http://www.ncbi.nlm.nih.gov/pubmed/17919598
Tissue	Ectoderm genes	33	434	479	29469	1.47978e-12	3.39313e-09	col-157,sqt-3,F23H12.5,T03D8.6,aagr-4,igcm-1,M03F4.6,acn-1,C26B9.3,bus-8,lgx-1,F49E10.2,H03E18.1,F59F5.7,lpr-3,lpr-6,lpr-5,lpr-4,C06E7.4,bed-3,mlt-8,qua-1,F59B10.3,Y18H1A.9,Y71G12B.25,ptr-10,che-14,cuti-1,lrp-1,cdh-12,F56D2.3,fbn-1,K04H4.2	http://www.ncbi.nlm.nih.gov/pubmed/25487147
Mutants	Down unc-43 mutant	13	434	46	29469	2.2156e-12	5.08038e-09	H42K12.3,ptr-4,C14F11.6,H03E18.1,sym-1,noah-2,dao-2,dpy-10,wrt-10,noah-1,ZK1025.3,bah-1,T06G6.6	http://www.ncbi.nlm.nih.gov/pubmed/16103915
Development/Dauer/Aging	L3 cluster gene	20	434	157	29469	2.29072e-12	5.25262e-09	H42K12.3,T27A10.6,ptr-4,nnt-1,C14F11.6,dpy-7,H03E18.1,mlt-9,glf-1,clec-180,Y11D7A.9,K08E7.5,F55G11.4,dao-2,dpy-2,qua-1,ZK1025.3,bah-1,T06G6.6,abu-13	http://www.ncbi.nlm.nih.gov/pubmed/20555324
Mutants	UP by mir-58 & mir-80 mutant	60	434	1477	29469	3.60397e-12	8.26391e-09	Y47D7A.15,ZK105.1,F58E6.13,lys-2,sss-2,grd-2,wrt-6,F26A10.2,col-175,pes-8,dao-4,wrt-4,C36E6.8,Y55F3AM.14,M70.3,ilys-2,clec-174,col-110,Y4C6A.1,C31H1.1,bli-6,C01G5.3,ant-1.4,C28C12.4,col-120,ant-1.3,T13F2.9,col-137,col-138,R07C3.13,Y51H7C.13,Y51H7C.1,col-70,col-71,mpst-4,bli-2,col-38,C18E9.8,clec-61,col-79,rol-1,clec-4,cnp-2,E01G4.6,catp-4,col-49,Y47G6A.15,col-60,col-7,col-63,ZK849.1,col-88,C39B5.…	http://www.ncbi.nlm.nih.gov/pubmed/26232411
Microbes	Down by hemolysin mutant of Vibrio cholerae E7946	17	434	106	29469	4.09027e-12	9.37898e-09	pqn-54,C36C5.5,Y47D7A.13,abu-15,abu-6,abu-8,grd-6,col-180,col-41,F35B3.4,C42D4.3,grl-21,F55G11.4,decr-1.1,K10H10.4,col-54,col-90	http://www.ncbi.nlm.nih.gov/pubmed/22675448
Mutants	UP by ercc-1 mutant	60	434	1483	29469	4.25103e-12	9.74761e-09	Y75B7AR.1,clec-207,F15E11.15,abu-15,abu-8,F44E7.2,F25E5.7,clec-219,B0024.4,D1054.9,sqt-3,nas-24,sss-2,F09C6.10,B0310.6,amt-1,T10E10.4,F18E9.7,E01G6.1,ilys-2,C09G12.5,clec-174,col-113,C42D4.3,col-14,C28C12.4,cdh-5,T13F2.9,grl-21,ZK596.1,M7.9,clec-197,abu-11,F46F5.9,decr-1.1,K12H6.4,Y110A2AL.7,C16C8.19,R03H10.4,clec-137,clec-138,T25E4.1,F07H5.8,C18E9.8,M176.10,clec-60,F59B10.3,efhd-1,Y65B4BL.1,Y74C…	http://www.ncbi.nlm.nih.gov/pubmed/24013725
Mutants	down by tut-1 mutant, L4, ribosome	14	434	61	29469	4.43621e-12	1.01722e-08	col-144,col-10,T06E4.10,C11H1.5,col-41,cdh-10,col-17,C15F1.2,C09F9.2,cdh-7,col-54,dpy-1,fbn-1,col-90	http://www.ncbi.nlm.nih.gov/pubmed/26052047
Development/Dauer/Aging	Down dbl-1 knock-out	13	434	49	29469	5.04826e-12	1.15757e-08	R02F11.1,abu-15,wrt-9,pgp-6,col-41,F33D4.6,mlt-10,F13H8.5,rol-6,pqn-32,T06A4.1,ZC123.1,K04H4.2	http://www.ncbi.nlm.nih.gov/pubmed/17397820
Mutants	UP by npr-1 mutant (ur89)	25	434	280	29469	5.73266e-12	1.3145e-08	clec-207,F25E5.7,clec-219,col-154,nas-24,col-170,F18E9.7,col-182,C09G12.5,M7.9,clec-197,F43C11.2,K12H6.4,Y110A2AL.7,C16C8.19,msp-71,clec-60,clec-95,clec-99,Y1A5A.1,F59B2.12,C48B4.12,clec-161,C05B5.11,pqn-84	http://www.ncbi.nlm.nih.gov/pubmed/27066825
DAF/Insulin/food	UP Food vs. Starve 1H	15	434	78	29469	7.96557e-12	1.82651e-08	F41E6.11,ptr-1,T10E10.4,E01G6.1,C05E7.2,wrt-4,ora-1,abu-11,abu-14,pqn-32,K10H10.4,grl-16,phat-1,H10E21.4,Y47D3B.6	http://www.ncbi.nlm.nih.gov/pubmed/19251593
Mutants	UP glp-1 (e2141ts) L3	28	434	366	29469	9.03112e-12	2.07084e-08	C36C5.5,Y38A10A.2,ZK105.1,F58E6.13,gst-38,Y37H2A.14,ttr-26,B0310.6,nas-38,igcm-1,clec-86,R07E3.6,grd-1,C05E7.2,F19C7.2,C28C12.4,Y11D7A.5,ZK596.1,F55G11.4,mam-3,abu-11,col-70,F07H5.8,efhd-1,mltn-9,R03C1.1,lron-9,Y75B8A.28	http://www.ncbi.nlm.nih.gov/pubmed/20555324
Mutants	UP lin-35(n745)	31	434	466	29469	1.89402e-11	4.34299e-08	Y38A10A.2,col-10,col-13,col-157,col-161,F53F1.4,col-162,col-173,col-107,col-111,col-117,col-3,col-130,col-133,sqt-2,col-73,cex-1,bli-2,col-77,col-38,C18E9.8,phg-1,F59B10.3,K10H10.4,clec-95,gpdh-1,col-88,col-90,col-91,col-92,col-97	http://www.ncbi.nlm.nih.gov/pubmed/17096596
Mutants	Down pie-1; pal-1(RNAi) mutant 122 min after 4 cell stage	36	434	627	29469	2.08557e-11	4.7822e-08	T19A5.3,col-144,col-10,col-146,col-154,col-157,sqt-3,T16G1.2,M03F4.6,col-167,col-168,col-169,col-170,col-180,dpy-13,ZK180.5,F19C7.2,dpy-4,col-138,sqt-2,col-71,T02G5.11,M02G9.2,col-79,grl-16,R12E2.15,R12E2.14,che-14,noah-1,D2092.8,ZC434.3,col-88,T17H7.7,col-92,dpy-18,Y47D3B.6	http://www.ncbi.nlm.nih.gov/pubmed/15772128
Chemicals/stress	UP by Fluoranthene-1000mg	41	434	800	29469	2.15425e-11	4.93969e-08	abu-15,F41E6.11,col-147,lys-2,col-149,col-161,F53F1.4,cut-2,nas-38,R193.2,dpy-8,C26B9.3,nnt-1,col-175,R07E3.6,F59F5.7,lpr-3,C34F6.1,E01G6.1,sym-1,col-104,clec-180,F57H12.6,ora-1,ZK596.1,acs-20,noah-2,Y43D4A.5,col-73,M195.2,abu-14,ram-2,nspb-11,F01D5.6,nspb-7,cuti-1,col-65,C39B5.5,col-91,dpy-18,agmo-1	http://www.ncbi.nlm.nih.gov/pubmed/20331876
Development/Dauer/Aging	expression rising during larval development	71	434	2033	29469	2.63776e-11	6.04837e-08	clec-207,F15E11.15,F25E5.7,ZK105.1,clec-219,F58E6.13,nas-24,sss-2,C01G10.1,F09C6.10,F25C8.1,F18E9.7,col-175,pes-8,dao-4,C36E6.8,M70.3,C09G12.5,col-110,Y4C6A.1,C31H1.1,C01G5.3,ant-1.4,col-120,ant-1.3,T13F2.9,M7.9,col-137,col-138,clec-197,F46F5.9,R07C3.13,Y51H7C.13,Y51H7C.1,col-70,F43C11.2,K12H6.4,Y110A2AL.7,C16C8.19,col-71,R03H10.4,clec-137,clec-138,mpst-4,cex-1,bli-2,col-38,C18E9.8,bli-1,rol-1,cn…	http://www.ncbi.nlm.nih.gov/pubmed/24440504
Tissue	Enriched in AWB olfactory and AFD thermosensory neurons	33	434	535	29469	2.68494e-11	6.15656e-08	dod-19,M02H5.8,Y47D7A.13,F41F3.3,col-10,col-146,col-147,lys-2,B0024.4,T19B10.2,col-154,sqt-3,H42K12.3,dpy-3,col-167,col-168,col-104,col-107,col-109,clec-174,dpy-13,ZK180.5,glf-1,col-3,col-125,dpy-10,dpy-2,col-77,ram-2,R12E2.15,R12E2.14,col-90,grl-15	http://www.ncbi.nlm.nih.gov/pubmed/16626960
Mutants	down by prp-8:prp-6:prp-31 RNAi on smg-1 mutant	18	434	139	29469	2.7983e-11	6.41651e-08	grl-5,H23N18.5,Y102A11A.5,wrt-6,C14F11.6,dpy-9,glf-1,Y43D4A.5,mlt-10,col-38,F49C5.11,lips-9,E01G4.6,mltn-9,C38C6.3,col-49,ZC434.3,Y75B8A.28	http://www.ncbi.nlm.nih.gov/pubmed/26490224
Chemicals/stress	Down Formaldehyde exposure 24H	26	434	331	29469	3.25888e-11	7.47261e-08	R02F11.1,pqn-13,T19A5.3,sqt-3,mlt-11,igcm-1,acn-1,C25F6.7,bus-8,lgx-1,F49E10.2,ptr-4,lpr-3,sym-1,cdh-5,dao-2,dpy-10,clec-61,Y18H1A.9,che-14,noah-1,K10D3.4,F30H5.3,fbn-1,F44E2.4,K04H4.2	http://www.ncbi.nlm.nih.gov/geo/query/acc.cgi?acc=GSE23013
Mutants	down by aak-2 overexpressed and daf-2 mutant	42	434	849	29469	3.48365e-11	7.988e-08	dod-19,M02H5.8,F25E5.7,clec-219,nas-24,F09C6.10,hmit-1.1,Y39B6A.24,amt-1,clec-86,F18E9.7,pgp-6,C09G12.5,clec-174,F19C7.2,F57H12.6,ora-1,M7.9,F55G11.4,clec-197,Y51H7C.1,col-70,F43C11.2,K12H6.4,Y110A2AL.7,sri-40,C16C8.19,F56D3.1,R03H10.4,clec-137,clec-138,T02G5.11,M176.10,clec-60,Y74C10AR.2,clec-95,clec-99,R07E5.4,F59B2.12,C48B4.12,C05B5.11,pqn-84	http://www.ncbi.nlm.nih.gov/pubmed/26959186
Mutants	UP by nhr-62; eat-2 mutants	36	434	643	29469	4.16475e-11	9.54977e-08	F48G7.5,pqn-54,abu-8,F41E6.11,T06E4.10,col-146,T21C9.9,lon-3,pqn-71,ZK218.5,Y37H2A.14,abu-10,ZK662.2,wrt-4,F35B3.4,ilys-2,clec-174,ZK180.6,C42D4.3,C28C12.4,grl-21,F55G11.4,sqt-2,abu-11,rol-8,qua-1,rol-6,nspb-11,pqn-32,E01G4.6,K10H10.4,ZK1025.3,nspb-12,C06E8.5,col-91,Y75B8A.28	http://www.ncbi.nlm.nih.gov/pubmed/23935515
Development/Dauer/Aging	Down Embryo vs. Young	53	434	1281	29469	4.43381e-11	1.01667e-07	grl-5,C02E7.6,cyn-17,T19A5.3,T19B10.2,F15B9.8,mlt-11,lpr-7,igcm-1,H42K12.3,wrt-9,acn-1,ptr-4,C14F11.6,col-167,col-168,col-170,F46C8.8,R07E3.6,lpr-3,lpr-6,lpr-4,M03B6.3,sym-1,C06E7.4,glf-1,C42D4.3,clec-180,cdh-5,C02F4.4,grl-21,noah-2,mlt-10,mlt-8,dpy-10,dpy-2,T02G5.11,wrt-10,F59B10.3,ram-2,mltn-9,C38C6.3,T06A4.3,noah-1,cuti-1,K10D3.4,ZK1025.3,bah-1,F30H5.3,T19C3.2,B0280.7,K04H4.2,Y47D3B.6	http://www.ncbi.nlm.nih.gov/pubmed/17472752
Mutants	UP by ham-3 RNAi	23	434	257	29469	4.54293e-11	1.04169e-07	col-149,grl-7,F23H12.5,mlt-11,R193.2,F49E10.2,dao-4,R07E3.6,lpr-4,C34F6.1,col-110,ant-1.4,ant-1.3,K08E7.5,mam-3,noah-2,wrt-10,clec-60,noah-1,K10D3.4,ZC434.3,F30H5.3,H06I04.5	http://www.ncbi.nlm.nih.gov/pubmed/26739451
Other	UP by male in hermaphrodites	25	434	311	29469	5.20422e-11	1.19333e-07	F25E5.7,clec-219,B0024.4,nas-24,F58E10.7,F09C6.10,F18E9.7,pes-8,pgp-6,C09G12.5,arf-1.1,F57H12.6,ora-1,C02F4.4,M7.9,clec-197,C50D2.1,K12H6.4,Y110A2AL.7,sri-40,clec-137,cex-1,F59B2.12,C48B4.12,Y41C4A.11	http://www.ncbi.nlm.nih.gov/pubmed/24292626
Tissue	N2 Enriched Genes vs unc-4 GFP, motor neurons	57	434	1456	29469	5.79292e-11	1.32832e-07	phat-4,Y47D7A.13,F41F3.3,abu-15,abu-8,pqn-13,ptr-1,T19B10.2,sqt-3,F23H12.5,F15B9.8,F53F1.4,ttr-26,mlt-11,T03D8.6,H42K12.3,M03F4.6,acn-1,ptr-4,C14F11.6,dpy-7,lpr-6,C05E7.2,mlt-9,wrt-4,C06G1.2,clec-174,C06E7.4,glf-1,C42D4.3,arf-1.1,Y11D7A.9,ZK596.1,acs-20,noah-2,mlt-8,dao-2,dpy-10,dpy-2,F07H5.8,abu-14,phg-1,F59B10.3,ram-2,pqn-32,efhd-1,che-14,noah-1,suro-1,F10D11.6,T17H7.7,nspb-12,abu-13,fbn-1,F44E…	http://www.ncbi.nlm.nih.gov/pubmed/15780142
Chemicals/stress	UP by Quercetin 100um	34	434	585	29469	6.07724e-11	1.39351e-07	Y47D7A.13,col-161,F58E10.7,sss-2,col-173,F35B3.4,dpy-9,nspb-6,C42D4.3,arf-1.1,ora-1,C28C12.4,cdh-5,ant-1.3,T13F2.9,grl-21,ZK596.1,F55G11.4,dpy-4,Y51H7C.13,decr-1.1,col-73,cex-1,bli-2,rol-8,col-38,rol-6,sqt-1,col-49,dpy-5,col-60,col-88,col-90,col-91	http://www.ncbi.nlm.nih.gov/pubmed/22493606
Other	heme response genes	24	434	287	29469	6.21082e-11	1.42414e-07	dod-19,F48G7.5,F15E11.15,phat-4,ZK105.1,grd-6,K01D12.9,hmit-1.1,R193.2,wrt-6,C05E7.2,F35B3.4,clec-174,C42D4.3,Y11D7A.5,F55G11.4,Y43D4A.5,T02G5.11,clec-60,clec-4,Y46G5A.29,clec-66,E01G4.6,Y75B8A.28	http://www.ncbi.nlm.nih.gov/pubmed/20686661
Mutants	down by zip-2 RNAi on OP50	21	434	217	29469	9.33322e-11	2.14011e-07	clec-207,Y47D7A.13,C26F1.1,fipr-8,col-149,B0024.4,col-161,col-162,sss-2,C45B2.2,col-180,C42D4.3,T13F2.9,grl-21,decr-1.1,mpst-4,col-39,ram-2,col-7,col-62,B0393.4	http://www.ncbi.nlm.nih.gov/pubmed/20133860
Mutants	UP by daf-16;daf-2;rsks-1 mutant	30	434	468	29469	1.02535e-10	2.35112e-07	ptr-16,C26F1.1,col-147,col-149,col-13,col-12,D1054.9,F53F1.4,gst-38,Y39B6A.24,F25C8.1,dpy-8,clec-86,R07E3.6,M153.1,alh-13,F35B3.4,arf-1.1,ant-1.4,ant-1.3,col-133,col-71,dao-2,rol-8,col-38,clec-60,Y46G5A.29,gpdh-1,R07E5.4,col-92	http://www.ncbi.nlm.nih.gov/pubmed/24332851
Mutants	Down kgb-1 mutant vs. wt by Fed	29	434	444	29469	1.45387e-10	3.33373e-07	dod-19,M02H5.8,ptr-16,clec-207,F44E7.2,F25E5.7,ZK105.1,clec-219,lys-2,B0024.4,T19B10.2,F09C6.10,ttr-26,F25C8.1,F46C8.8,H03E18.1,F18E9.7,pes-8,C09G12.5,C28C12.4,M7.9,K12H6.4,Y110A2AL.7,clec-137,mltn-9,F59B2.12,C48B4.12,Y47D3B.6,Y75B8A.28	http://www.ncbi.nlm.nih.gov/pubmed/23352664
Tissue	Hermaphrodite Z1 Z4 enriched	28	434	415	29469	1.56226e-10	3.58226e-07	ptr-16,Y32G9B.1,Y38A10A.2,F58E6.13,T16G1.2,F15B9.8,mab-7,nnt-1,B0403.5,F46C8.8,pes-8,adt-1,C42D4.3,clec-180,col-14,mam-2,col-137,Y43D4A.5,lips-7,col-73,ptr-18,Y95B8A.2,col-48,che-14,col-63,F10D11.6,R07E5.4,col-97	http://www.ncbi.nlm.nih.gov/pubmed/26497144
Mutants	down by daf-2;rsks-1 mutant	51	434	1248	29469	1.70888e-10	3.91847e-07	dod-19,M02H5.8,Y32G9B.1,clec-207,F15E11.15,C36C5.5,ZK105.1,col-10,fipr-4,lys-2,B0024.4,hmit-1.1,Y39B6A.24,nas-15,R193.2,grd-14,pes-8,R07E3.6,pgp-6,Y55F3AM.14,ilys-2,F19C7.2,col-110,C28C12.4,grl-21,mlt-10,mlt-8,lin-42,Y51H7C.1,sri-40,ZK84.1,F13H8.5,clec-4,clec-66,pqn-32,E01G4.6,efhd-1,mltn-9,Y18H1A.9,T06A4.1,Y95B8A.2,nas-30,Y47G6A.15,clec-99,gpdh-1,T17H7.7,dpy-1,C39B5.5,R07E5.4,F56D2.3,Y75B8A.28	http://www.ncbi.nlm.nih.gov/pubmed/24332851
Mutants	UP by xrn-2 RNAi	39	434	785	29469	1.76948e-10	4.05742e-07	R12A1.3,pqn-54,C36C5.5,ZK105.1,catp-3,F41E6.11,T06E4.9,T06E4.14,T06E4.12,B0024.4,C35A5.10,F23H12.5,wrt-8,Y37H2A.14,T24C12.4,T10E10.4,col-174,pgp-6,lact-7,E01G6.1,lgc-21,ZK662.2,K08D12.8,col-33,ZK180.5,F55G11.4,abu-11,T25E4.1,F07H5.8,abu-14,clec-60,R03C1.1,B0207.5,D2092.8,col-65,T17H7.7,dpy-1,col-90,Y47D3B.6	https://www.ncbi.nlm.nih.gov/pubmed/27631780
Mutants	Down lin-15b mutant	38	434	749	29469	1.77197e-10	4.06313e-07	abu-6,lys-2,col-149,lon-3,Y102A11A.5,dpy-3,T24C12.4,dpy-8,T10E10.4,dpy-7,C34F6.1,col-180,lact-7,col-41,ZK662.2,dpy-9,clec-174,dpy-13,dpy-4,sqt-2,col-73,dpy-10,rol-8,col-38,rol-6,abu-14,F59B10.3,sqt-1,rol-1,mltn-9,cdh-7,R03C1.1,Y65B4BL.1,nas-30,ZK1025.3,bah-1,col-90,col-97	http://www.ncbi.nlm.nih.gov/pubmed/21343362
Mutants	Down rrf-3 mutant	28	434	420	29469	2.03929e-10	4.67609e-07	pqn-54,abu-15,abu-6,abu-8,sqt-3,hmit-1.1,M03F4.6,bus-8,ptr-4,dpy-7,lpr-6,dpy-9,acs-20,K08E7.5,noah-2,T25E4.1,wrt-10,abu-14,ptr-18,ptr-10,che-14,noah-1,cuti-1,lrp-1,T19C3.2,fbn-1,F44E2.4,dpy-18	http://www.ncbi.nlm.nih.gov/pubmed/17919598
Chemicals/stress	UP by high salt (King)	13	434	68	29469	3.09584e-10	7.09876e-07	F44E7.2,hmit-1.1,mlt-11,nnt-1,lpr-3,lpr-6,lpr-4,ilys-2,F57H12.6,wrt-10,noah-1,gpdh-1,F44E2.4	https://www.ncbi.nlm.nih.gov/pubmed/27111894
Mutants	UP tom-1 mutant	14	434	84	29469	3.11176e-10	7.13527e-07	F15E11.15,C36C5.5,col-156,ttr-26,col-176,col-41,clec-174,F19C7.2,F55G11.4,clec-60,clec-61,col-54,fbn-1,col-90	http://www.ncbi.nlm.nih.gov/pubmed/16103915
Mutants	Down lin-35 mutant( n745, NULL) L4	35	434	658	29469	3.13979e-10	7.19953e-07	F15E11.15,grl-5,col-149,K01D12.9,F58E10.7,K02E2.8,T27A10.6,abu-10,H03E18.1,pes-8,pgp-6,lpr-4,C05E7.2,M03B6.3,C11H1.5,C06G1.2,col-110,nspb-6,scl-6,Y43D4A.5,Y51H7C.1,col-70,mpst-4,col-77,M02G9.2,cnp-2,Y46G5A.29,K10H10.4,col-60,col-62,gpdh-1,B0393.4,nspb-12,C06E8.5,col-91	http://www.ncbi.nlm.nih.gov/pubmed/17368442
Microbes	down by B. thuringiensis at 6h (BT247, 1:2) (Yang)	40	434	841	29469	3.4768e-10	7.9723e-07	F48G7.5,F15E11.15,phat-4,Y47D7A.13,C02E7.7,C02E7.6,col-145,T06E4.9,col-147,col-149,sqt-3,F53F1.4,T03D8.6,F25C8.1,aagr-4,R193.2,R02E4.3,acn-1,col-167,grd-14,M153.1,alh-13,C05E7.2,sym-1,ZK180.5,bli-6,col-125,F55G11.4,scl-6,noah-2,Y51H7C.13,Y51H7C.1,ram-2,sqt-1,tag-297,T06A4.3,col-88,C39B5.5,R07E5.4,col-92	http://www.ncbi.nlm.nih.gov/pubmed/25720978
Mutants	Down mex-3;skn-1 RNAi mutant 122min	46	434	1080	29469	4.43085e-10	1.01599e-06	col-144,col-10,abu-1,col-13,col-12,T19B10.2,col-154,col-157,lon-3,sqt-3,cut-2,dpy-3,abu-10,nnt-1,col-167,col-168,col-169,dpy-7,lpr-3,col-180,M153.1,alh-13,sym-1,col-107,dpy-13,ZK180.5,col-115,acs-20,col-133,dpy-4,Y51H7C.13,col-71,dao-2,F13H8.5,col-77,rol-6,M02G9.1,bli-1,R12E2.14,noah-1,D2092.8,col-63,col-88,T17H7.7,col-92,Y47D3B.6	http://www.ncbi.nlm.nih.gov/pubmed/15772128
Chemicals/stress	UP treated by 0.5mgl CPF	18	434	166	29469	4.72624e-10	1.08373e-06	catp-3,lys-2,B0024.4,Y39B6A.24,acn-1,lpr-3,M03B6.3,clec-174,arf-1.1,grl-21,F55G11.4,cex-1,clec-66,F01D5.6,T17H7.1,col-90,F44E2.4,Y41C4A.11	http://www.ncbi.nlm.nih.gov/pubmed/20808445
DAF/Insulin/food	UP Food vs. Starve 6H	29	434	468	29469	4.80793e-10	1.10246e-06	ptr-1,lys-2,col-149,T19B10.2,F53F1.4,lon-8,mlt-11,aagr-4,M03F4.6,acn-1,ptr-4,lpr-3,lpr-6,lpr-4,M153.1,sym-1,C06E7.4,noah-2,mlt-8,rol-8,ptr-10,noah-1,K10D3.4,lron-9,R07E5.4,nspb-12,abu-13,F44E2.4,dpy-18	http://www.ncbi.nlm.nih.gov/pubmed/19251593
DAF/Insulin/food	Core Dietary Response Genes in Two Metabolic Mutants	14	434	87	29469	4.88879e-10	1.121e-06	F15E11.15,sqt-3,F15B9.8,gst-38,C45B2.2,C14F11.6,alh-13,sym-1,arf-1.1,dao-2,dpy-10,noah-1,K10D3.4,Y41C4A.11	http://www.ncbi.nlm.nih.gov/pubmed/23540702
Microbes	down by B. thuringiensis at 12h (BT247, 1:2) (Yang)	45	434	1044	29469	4.93293e-10	1.13112e-06	F15E11.15,phat-4,H23N18.5,C02E7.6,col-10,ptr-1,col-147,col-149,col-12,F53F1.4,K02E11.10,lon-8,T03D8.6,F25C8.1,aagr-4,R193.2,amt-1,acn-1,clec-86,grd-14,H03E18.1,M153.1,alh-13,sym-1,clec-174,bli-6,col-125,F55G11.4,scl-6,noah-2,col-133,sqt-2,Y51H7C.1,col-17,rol-8,rol-6,clec-60,noah-1,col-62,F10D11.6,T17H7.1,C39B5.5,R07E5.4,F44E2.4,col-92	http://www.ncbi.nlm.nih.gov/pubmed/25720978
Mutants	Down tom-1 mutant	20	434	216	29469	6.11222e-10	1.40153e-06	Y47D7A.13,F58E6.13,col-175,pes-8,dao-4,cdh-5,col-120,T13F2.9,col-138,Y51H7C.13,Y51H7C.1,col-70,col-71,col-38,rol-1,cnp-2,E01G4.6,col-49,col-60,col-63	http://www.ncbi.nlm.nih.gov/pubmed/16103915
Mutants	UP consistently by in let-7(n2853), lin-41(xe11) and lin-41(xe11); let-7(n2853)	10	434	32	29469	6.23608e-10	1.42993e-06	T06E4.10,col-156,K01D12.9,pgp-6,col-41,C50D2.1,col-17,col-54,dpy-1,col-90	https://www.ncbi.nlm.nih.gov/pubmed/28111013
Mutants	down by dpy-21 mutant L3	12	434	58	29469	7.62051e-10	1.74738e-06	grd-6,col-13,col-12,col-161,col-180,nspb-6,col-125,col-133,col-71,col-38,nspb-11,nspb-7	http://www.ncbi.nlm.nih.gov/pubmed/26641248
Mutants	Down transgenic myo-4::his-SUMO-1	28	434	455	29469	1.1809e-09	2.70779e-06	Y47D7A.13,H23N18.5,K01D12.9,F15B9.8,C26B9.3,F46C8.8,col-175,lgc-21,wrt-4,F19C7.2,col-110,col-14,Y11D7A.5,col-120,grl-21,decr-1.1,bli-2,col-79,F33A8.7,col-48,col-49,Y47G6A.15,R12E2.15,R12E2.14,R12E2.7,col-60,T17H7.7,B0280.7	http://www.ncbi.nlm.nih.gov/pubmed/21253676
DAF/Insulin/food	UP by daf-2 mutant (Chen)	37	434	769	29469	1.33532e-09	3.06189e-06	Y47D7A.15,C26F1.1,T21C9.9,sqt-3,F58E10.7,Y43F8B.3,mlt-11,aagr-4,igcm-1,acn-1,bus-8,nnt-1,C14F11.6,dpy-7,F46C8.8,lpr-3,lpr-6,alh-13,let-4,sym-1,clec-174,ZK596.1,acs-20,F56D3.1,dao-2,F13H8.5,dpy-2,wrt-10,rol-8,M02G9.2,clec-61,catp-4,R12E2.14,ptr-10,noah-1,fbn-1,K04H4.2	http://www.ncbi.nlm.nih.gov/pubmed/24332851
Mutants	down by hif-1 mutant under egl-9 mutant (Albores)	19	434	204	29469	1.64996e-09	3.78336e-06	abu-6,catp-3,col-144,col-146,col-12,C26B9.3,col-167,lpr-6,ZK180.5,ZK180.6,col-110,col-117,grl-21,F55G11.4,col-73,F13H8.5,col-39,K10H10.4,dpy-18	http://www.biorxiv.org/content/early/2017/03/02/112920.1
Chemicals/stress	Down by mercury high 4H	35	434	711	29469	2.28935e-09	5.24948e-06	F58E6.13,col-149,col-156,hmit-1.1,igcm-1,wrt-6,C14F11.6,H03E18.1,dao-4,lpr-3,lpr-6,lpr-5,C34F6.1,col-180,M153.1,alh-13,sym-1,ZK180.6,glf-1,Y11D7A.5,col-130,K08E7.5,noah-2,col-137,mlt-10,dao-2,F13H8.5,dpy-10,dpy-2,wrt-10,clec-61,clec-4,ptr-18,ZK1025.3,bah-1	http://www.ncbi.nlm.nih.gov/geo/query/acc.cgi?acc=GSE42592
Chemicals/stress	UP by MWCNT 24H vs. 0H	41	434	940	29469	2.42848e-09	5.56851e-06	R02F11.1,pqn-13,Y38A10A.2,T19A5.3,sqt-3,cut-2,pqn-71,mlt-11,lpr-7,igcm-1,bus-8,ptr-4,nnt-1,C14F11.6,dpy-7,H03E18.1,lpr-3,lpr-6,lpr-5,lpr-4,sym-1,mlt-9,F19C7.2,glf-1,cdh-5,Y11D7A.9,K08E7.5,noah-2,C50D2.1,mlt-8,dao-2,dpy-10,dpy-2,wrt-10,clec-61,ptr-18,moe-3,noah-1,K10D3.4,F30H5.3,K04H4.2	http://www.ncbi.nlm.nih.gov/geo/query/acc.cgi?acc=GSE24847
Mutants	UP L4 hpl-2;hpl-1 and his-24 vs. wildtype	27	434	444	29469	3.1766e-09	7.28394e-06	F48G7.5,C36C5.5,B0024.4,gst-38,ZK218.5,dpy-8,clec-86,lpr-3,lpr-4,sym-1,F35B3.4,dpy-9,col-111,C42D4.3,C28C12.4,cdh-5,ZK596.1,F55G11.4,col-137,dao-2,wrt-10,clec-60,clec-61,efhd-1,Y74C10AR.2,cuti-1,col-88	http://www.ncbi.nlm.nih.gov/pubmed/23028351
DAF/Insulin/food	down by food under high salt (Burton)	10	434	38	29469	3.35162e-09	7.68526e-06	D1054.9,T24C12.4,lgx-1,rol-6,abu-14,R03C1.1,grl-16,abu-13,K04H4.2,Y47D3B.6	https://www.ncbi.nlm.nih.gov/pubmed/28166192
DAF/Insulin/food	down by daf-2 mutant, Monosomal seq	23	434	323	29469	3.45809e-09	7.9294e-06	F44E7.2,catp-3,col-147,F53F1.4,T03D8.6,aagr-4,C14F11.6,col-167,col-168,col-169,col-170,col-176,glf-1,F57H12.6,col-117,col-3,col-125,dao-2,ZK84.1,rol-8,clec-61,pqn-32,Y65B4BL.1	http://www.ncbi.nlm.nih.gov/pubmed/25600869
Tissue	Male Z1 Z4 enriched	27	434	449	29469	4.00685e-09	9.18771e-06	ptr-16,Y32G9B.1,Y38A10A.2,F58E6.13,mab-7,nnt-1,B0403.5,adt-1,ZK180.5,C42D4.3,mam-2,col-137,Y43D4A.5,lips-7,ptr-18,moe-3,efhd-1,ZC123.1,nas-30,col-48,che-14,col-63,F10D11.6,gpdh-1,T17H7.7,R07E5.4,col-97	http://www.ncbi.nlm.nih.gov/pubmed/26497144
Chemicals/stress	Down by progesterone 10e-07	27	434	450	29469	4.19558e-09	9.62048e-06	F44E7.2,col-12,col-161,sss-2,nnt-1,col-175,ilys-2,col-14,ant-1.4,col-120,ant-1.3,T13F2.9,col-138,R03H10.4,mpst-4,bli-2,col-38,clec-60,clec-61,E01G4.6,col-60,col-7,col-62,col-63,C06E8.5,col-92,col-97	http://www.ncbi.nlm.nih.gov/pubmed/11795393
Kim Mountains	Cell adhesion	10	434	39	29469	4.3007e-09	9.86151e-06	col-173,dpy-7,adt-1,col-111,cdh-5,dpy-10,dpy-2,rol-6,cdh-7,col-54	http://www.ncbi.nlm.nih.gov/pubmed/11557892
Microbes	down D. coniospora 24 h (cDNA)	16	434	147	29469	5.26075e-09	1.20629e-05	C02E7.6,F53F1.4,cut-2,dpy-8,dpy-7,col-176,lpr-3,col-109,col-130,col-71,rol-6,sqt-1,F01D5.6,col-90,K04H4.2,col-97	http://www.ncbi.nlm.nih.gov/pubmed/18636113
Tissue	Enriched in muscle	32	434	626	29469	5.31213e-09	1.21807e-05	F41F3.3,C02E7.6,C26F1.1,col-145,col-10,T06E4.10,T06E4.9,col-146,abu-1,dpy-3,M03F4.6,col-169,col-107,ZK180.5,col-14,ant-1.4,col-117,ant-1.3,col-125,dpy-4,col-73,col-77,col-38,col-39,col-48,R12E2.14,R12E2.7,dpy-5,col-62,col-63,col-91,col-92	http://www.ncbi.nlm.nih.gov/pubmed/22102824
Mutants	UP nhr-66 null	11	434	54	29469	5.81124e-09	1.33252e-05	ZK218.5,abu-12,wrt-4,clec-174,decr-1.1,F33A8.7,clec-66,R12E2.15,R12E2.14,R12E2.7,lips-3	http://www.ncbi.nlm.nih.gov/pubmed/22511885
DAF/Insulin/food	down by daf-2 mutant (Chen)	44	434	1094	29469	6.26725e-09	1.43708e-05	M02H5.8,clec-207,F15E11.15,C36C5.5,ZK105.1,col-10,ptr-1,fipr-4,fipr-6,lys-2,B0024.4,gst-38,hmit-1.1,Y39B6A.24,nas-15,R193.2,amt-1,clec-86,grd-14,R07E3.6,Y55F3AM.14,ilys-2,F19C7.2,C28C12.4,grl-21,sri-40,ZK84.1,F13H8.5,clec-4,clec-66,pqn-32,efhd-1,mltn-9,Y18H1A.9,T06A4.3,T06A4.1,Y95B8A.2,nas-30,clec-99,gpdh-1,T17H7.7,dpy-1,C39B5.5,Y75B8A.28	http://www.ncbi.nlm.nih.gov/pubmed/24332851
DAF/Insulin/food	down by food under low salt (Burton)	34	434	708	29469	7.41845e-09	1.70105e-05	dod-19,catp-3,col-144,col-145,col-10,col-147,lys-2,col-149,B0024.4,col-154,gst-38,Y37H2A.14,aagr-4,C45B2.2,col-167,col-168,col-169,col-170,col-176,pgp-6,col-180,C11H1.5,C42D4.3,F57H12.6,col-117,col-3,col-133,bli-2,F49C5.11,clec-66,mltn-9,dpy-18,Y41C4A.11,Y75B8A.28	https://www.ncbi.nlm.nih.gov/pubmed/28166192
Mutants	Down his-24 KO	27	434	463	29469	7.54002e-09	1.72893e-05	R02F11.1,pqn-13,sqt-3,K01D12.9,cut-2,pqn-71,amt-1,col-109,ZK180.5,glf-1,arf-1.1,F57H12.6,ora-1,T25E4.1,col-38,F07H5.8,abu-14,phg-1,M02G9.1,clec-60,clec-61,ZC123.1,phat-1,gpdh-1,ZC84.1,K04H4.2,Y41C4A.11	http://www.ncbi.nlm.nih.gov/pubmed/22083954
Chemicals/stress	UP by heat shock	16	434	151	29469	7.61194e-09	1.74542e-05	B0310.6,C45B2.2,F35B3.4,col-113,C42D4.3,C28C12.4,ZK596.1,cex-1,ZK84.1,C56C10.4,rol-6,phg-1,F01D5.6,tag-297,col-49,fbn-1	http://www.ncbi.nlm.nih.gov/pubmed/16480708
Mutants	UP spr-5 mutant (sprf13 vs. sprf1)	15	434	129	29469	7.68009e-09	1.76104e-05	dod-19,H23N18.5,col-149,gst-38,Y39B6A.24,clec-86,dpy-13,ZK180.6,col-14,cdh-5,col-138,F46F5.9,Y51H7C.13,sqt-1,Y48G8AL.12	http://www.ncbi.nlm.nih.gov/pubmed/19379696
Mutants	down by rsks-1 mutant	32	434	638	29469	8.25933e-09	1.89386e-05	clec-207,abu-15,abu-6,abu-8,B0024.4,hmit-1.1,nas-15,Y55F3AM.14,ilys-2,ilys-2,clec-174,grl-21,noah-2,mlt-10,R03H10.4,F13H8.5,clec-66,pqn-32,pqn-32,C09F9.2,Y65B4BL.1,grl-16,Y18H1A.9,T06A4.1,ZC123.1,Y95B8A.2,nas-30,Y47G6A.15,clec-99,dpy-1,C39B5.5,F56D2.3	http://www.ncbi.nlm.nih.gov/pubmed/26959186
DAF/Insulin/food	Down pcca-1 strain fed Comamonas DA1877	41	434	989	29469	1.00198e-08	2.29753e-05	F15E11.15,C36C5.5,Y47D7A.13,F41F3.3,col-145,col-147,col-149,B0024.4,col-161,col-162,sss-2,gst-38,C45B2.2,col-167,col-168,col-169,col-170,clec-86,grd-14,col-175,col-180,col-182,M70.3,arf-1.1,cdh-5,T13F2.9,dpy-4,col-137,F46F5.9,decr-1.1,mpst-4,col-77,col-39,ram-2,cnp-2,catp-4,col-7,col-62,F10D11.6,col-65,col-97	http://www.ncbi.nlm.nih.gov/pubmed/23540702
Mutants	UP by tut-1 & elpc-1 mutant, mRNA	63	434	1957	29469	1.03382e-08	2.37054e-05	dod-19,cut-2,sss-2,C01G10.1,Y37H2A.14,hmit-1.1,Y39B6A.24,nas-15,acn-1,dpy-8,C45B2.2,H03E18.1,R07E3.6,lpr-3,lpr-5,lpr-4,E01G6.1,alh-13,mlt-9,col-41,Y55F3AM.14,M70.3,ilys-2,ZK180.6,T28H11.8,Y4C6A.1,C31H1.1,C01G5.3,clec-180,ant-1.4,cdh-5,ant-1.3,T13F2.9,ZK596.1,acs-20,K08E7.5,F55G11.4,nas-14,F46F5.9,R07C3.13,oac-30,Y51H7C.1,mpst-4,ZK84.1,C18E9.8,T06D8.10,Y46G5A.29,pqn-32,catp-4,mltn-9,C09F9.2,cdh-7,…	http://www.ncbi.nlm.nih.gov/pubmed/26052047
Mutants	UP unc-32(e189);dcr-1(ok247) vs. unc-32(e189)	44	434	1116	29469	1.11714e-08	2.56161e-05	dod-19,M02H5.8,F15E11.15,ZK105.1,catp-3,ptr-1,lys-2,sqt-3,ttr-26,Y39B6A.24,mlt-11,T03D8.6,igcm-1,H42K12.3,amt-1,acn-1,ptr-4,C45B2.2,nnt-1,C14F11.6,dpy-7,pes-8,pgp-6,lpr-3,lpr-6,sym-1,ilys-2,F19C7.2,ora-1,noah-2,Y51H7C.13,Y51H7C.1,col-70,dao-2,cex-1,dpy-10,wrt-10,cnp-2,efhd-1,C09F9.2,noah-1,lrp-1,fbn-1,F44E2.4	http://www.ncbi.nlm.nih.gov/pubmed/17526642
Mutants	Down lin-35 null emb	33	434	683	29469	1.1174e-08	2.56221e-05	R12A1.3,C36C5.5,grl-5,col-149,col-156,K01D12.9,ZK218.5,Y39B6A.24,K02E2.8,F53B1.4,T27A10.6,clec-86,H03E18.1,pes-8,col-176,lpr-4,M03B6.3,C11H1.5,C06G1.2,clec-174,col-110,F55G11.4,Y43D4A.5,col-70,mpst-4,col-77,M02G9.2,clec-60,clec-61,cnp-2,Y46G5A.29,col-60,B0393.4	http://www.ncbi.nlm.nih.gov/pubmed/17368442
Development/Dauer/Aging	down in abundance day 22 vs. day 1 under daf-2 mutant, proteomics	24	434	376	29469	1.1615e-08	2.66332e-05	dod-19,catp-3,sqt-3,mlt-11,aagr-4,acn-1,grd-14,pgp-6,lpr-3,lpr-5,alh-13,sym-1,col-109,glf-1,col-3,col-125,noah-2,mlt-8,tag-297,noah-1,lrp-1,lron-9,F44E2.4,dpy-18	http://www.ncbi.nlm.nih.gov/pubmed/25957690
Mutants	UP glp-4 vs. wt Adult	69	434	2250	29469	1.17947e-08	2.70452e-05	dod-19,F48G7.5,catp-3,col-145,lys-2,B0024.4,col-13,col-156,col-157,F23H12.5,F15B9.8,F09C6.10,ttr-26,mlt-11,T03D8.6,dpy-3,M03F4.6,dpy-8,C26B9.3,dpy-7,F26A10.2,H03E18.1,pes-8,col-176,pgp-6,lpr-6,col-180,M153.1,col-182,adt-1,alh-13,C11H1.5,col-41,dpy-9,col-107,dpy-13,col-33,ZK180.5,F19C7.2,col-113,arf-1.1,col-14,F57H12.6,C28C12.4,col-3,acs-20,col-130,F55G11.4,noah-2,dpy-4,col-70,F56D3.1,col-17,T25E4…	http://www.ncbi.nlm.nih.gov/pubmed/17096596
Chemicals/stress	down by nicotinic acid (NA)	31	434	612	29469	1.18735e-08	2.7226e-05	F15E11.15,pqn-13,ZK105.1,catp-3,lys-2,sqt-3,F15B9.8,Y37H2A.14,ttr-26,mlt-11,igcm-1,lgx-1,C14F11.6,F26A10.2,let-4,sym-1,clec-78,C06E7.4,noah-2,Y51H7C.1,dao-2,dpy-10,tts-2,efhd-1,C09F9.2,Y65B4BL.1,noah-1,K10D3.4,fbn-1,ZC84.1,K04H4.2	http://www.ncbi.nlm.nih.gov/pubmed/24077178
Mutants	down by gld-2 RNAi (Nousch)	45	434	1165	29469	1.34092e-08	3.07474e-05	Y47D7A.13,F41F3.3,C02E7.7,F44E7.2,C26F1.1,col-144,col-10,grl-7,sqt-3,F15B9.8,cut-2,mlt-11,dpy-3,bus-8,C14F11.6,col-167,dpy-7,lpr-3,lpr-5,lpr-4,sym-1,col-107,glf-1,col-117,col-3,col-125,noah-2,mlt-10,mlt-8,lin-42,sri-40,dao-2,ZK84.1,dpy-10,dpy-2,wrt-10,abu-14,ram-2,C09F9.2,Y65B4BL.1,R12E2.15,noah-1,col-65,F30H5.3,K04H4.2	http://www.ncbi.nlm.nih.gov/pubmed/25217583
Other	Glycoproteins Con A binding	30	434	582	29469	1.46483e-08	3.35886e-05	C36C5.5,F58E6.13,lon-8,T03D8.6,aagr-4,igcm-1,T27A10.6,acn-1,C25F6.7,grd-14,lpr-3,grd-1,sym-1,mlt-9,mlt-8,Y51H7C.13,C15F1.2,T06D8.10,Y46G5A.29,C09F9.2,che-14,noah-1,lrp-1,lron-9,dpy-1,lips-3,C06E8.5,fbn-1,F44E2.4,dpy-18	http://www.ncbi.nlm.nih.gov/pubmed/17761667
Mutants	down by lin-22 mutant (oh4265)	16	434	160	29469	1.67683e-08	3.84497e-05	dod-19,B0024.4,Y37H2A.14,Y39B6A.24,col-175,clec-174,col-110,bli-6,col-115,F55G11.4,col-138,bli-2,col-38,bli-1,E01G4.6,col-58	https://www.ncbi.nlm.nih.gov/geo/query/acc.cgi?acc=GSE101645
Other	lethality and developmental abnormalities when RNAi	67	434	2175	29469	1.71867e-08	3.9409e-05	phat-4,grl-5,abu-15,C26F1.1,F41E6.11,T19A5.3,T06E4.9,B0024.4,D1054.9,grl-7,col-154,pqn-71,ZK218.5,T03D8.6,acn-1,dpy-7,grd-14,lact-7,Y55F3AM.14,ilys-2,bus-4,C42D4.3,arf-1.1,col-115,ant-1.4,C28C12.4,Y11D7A.9,C10C5.1,ant-1.3,scl-6,mam-3,clec-197,abu-11,lips-7,F46F5.9,Y51H7C.13,K12H6.4,Y110A2AL.7,C16C8.2,F56D3.1,R03H10.4,ZK84.1,qua-1,M195.2,col-38,abu-14,M02G9.1,F59B10.3,rol-1,clec-66,efhd-1,tag-297,…	http://www.ncbi.nlm.nih.gov/pubmed/22413862
Chemicals/stress	Regulated by temperature	61	434	1892	29469	1.78311e-08	4.08867e-05	Y32G9B.1,grl-5,C26F1.1,catp-3,lys-2,nas-24,Y39B6A.24,nas-38,mam-1,R193.2,M03F4.6,acn-1,C26B9.3,F49E10.2,F22F4.1,ptr-4,C14F11.6,dpy-7,col-174,F46C8.8,H03E18.1,col-176,pgp-6,col-182,F35B3.4,clec-174,col-33,col-110,col-113,C42D4.3,clec-180,ora-1,col-115,mam-2,C02F4.4,acs-20,C50D2.1,lips-7,C16C8.2,T02G5.11,qua-1,clec-61,F59B10.3,ptr-18,efhd-1,Y53F4B.27,Y95B8A.2,nas-30,cuti-1,lrp-1,lron-9,suro-1,ZK102…	http://www.ncbi.nlm.nih.gov/pubmed/21931806
Development/Dauer/Aging	Climbing nodes	16	434	162	29469	1.98401e-08	4.54934e-05	C02E7.7,C02E7.6,col-144,col-145,col-10,ptr-1,col-154,col-157,F23H12.5,F53F1.4,col-168,C11H1.5,col-110,col-117,col-125,F44E2.4	http://www.ncbi.nlm.nih.gov/pubmed/12620986
Chemicals/stress	Down by high cadmium 4H	24	434	393	29469	2.63234e-08	6.03597e-05	grl-5,grl-7,cut-2,grd-2,wrt-6,ptr-4,C45B2.2,dpy-7,dao-4,grd-1,alh-13,mlt-9,mlt-10,dao-2,bli-2,dpy-10,clec-4,Y46G5A.29,pqn-32,mltn-9,bah-1,T06G6.6,F56D2.3,dpy-18	http://www.ncbi.nlm.nih.gov/geo/query/acc.cgi?acc=GSE42592
Mutants	Down nth-1;xbp-1 mutant	33	434	711	29469	2.8544e-08	6.54514e-05	M02H5.8,F15E11.15,F44E7.2,F25E5.7,ZK105.1,clec-219,lys-2,nas-24,Y37H2A.14,hmit-1.1,Y39B6A.24,aagr-4,C14F11.6,ilys-2,clec-174,glf-1,F33D4.6,M7.9,F55G11.4,clec-197,K12H6.4,Y110A2AL.7,dao-2,clec-137,clec-138,wrt-10,rol-8,clec-61,Y74C10AR.2,clec-95,clec-99,F59B2.12,clec-161	http://www.ncbi.nlm.nih.gov/pubmed/20382984
Microbes	UP by B. thuringiensis (BT247), 12h	46	434	1240	29469	2.94852e-08	6.76096e-05	dod-19,M02H5.8,lys-2,B0024.4,C01G10.1,T08G3.4,Y37H2A.14,dpy-3,dpy-8,C14F11.6,col-176,R07E3.6,lpr-3,lpr-6,lpr-5,lpr-4,C11H1.5,M70.3,cdh-10,clec-174,Y4C6A.1,C31H1.1,C01G5.3,clec-180,ant-1.4,C28C12.4,ant-1.3,C04G2.3,R07C3.13,mpst-4,msp-71,dpy-2,C15F1.2,wrt-10,C18E9.8,clec-4,clec-66,cdh-7,Y65B4BL.1,noah-1,ZK849.1,H06I04.5,Y1A5A.1,B0393.4,F44E2.4,Y75B8A.28	http://www.ncbi.nlm.nih.gov/pubmed/27066825
Chemicals/stress	UP by UV (Choi)	37	434	868	29469	3.03724e-08	6.96439e-05	C36C5.5,Y47D7A.13,col-156,col-161,col-162,col-175,col-176,col-182,arf-1.1,ant-1.4,cdh-5,col-120,ant-1.3,T13F2.9,col-137,col-138,sqt-2,Y51H7C.13,Y51H7C.1,col-70,sri-40,col-71,col-73,rol-8,col-38,rol-6,sqt-1,rol-1,E01G4.6,col-49,dpy-5,col-60,col-7,col-62,col-88,col-90,Y41C4A.11	https://www.ncbi.nlm.nih.gov/geo/query/acc.cgi?acc=GSE84441
Mutants	Down Day1 wdr-5 mutant vs. wt Transgenerational	29	434	566	29469	3.04104e-08	6.9731e-05	col-149,T16G1.2,lpr-7,dpy-3,M03F4.6,dpy-8,lgx-1,dpy-7,R07E3.6,lpr-3,lpr-6,lpr-5,lpr-4,C34F6.1,M03B6.3,sym-1,col-41,dpy-9,Y55F3AM.14,cdh-10,F19C7.2,dpy-10,dpy-2,wrt-10,col-54,K10D3.4,ZC434.3,F56D2.3,col-90	http://www.ncbi.nlm.nih.gov/pubmed/22012258
Other	Changed between CB4856 and N2 by eQTL	25	434	430	29469	3.22043e-08	7.38445e-05	dod-19,F15E11.15,C36C5.5,F44E7.2,D1014.5,col-145,Y43F8B.3,F53B1.4,nnt-1,pgp-6,cdh-10,ZK180.5,ZK180.6,F19C7.2,T13F2.9,lin-42,col-17,F13H8.5,clec-60,clec-4,K10H10.4,lrp-1,ZK1025.3,bah-1,col-65	http://www.ncbi.nlm.nih.gov/pubmed/20610403
Mutants	UP by pos-1 RNAi	18	434	221	29469	3.63687e-08	8.33935e-05	mlt-11,dpy-3,acn-1,ptr-4,C45B2.2,col-174,alh-13,let-4,clec-180,noah-2,dpy-2,wrt-10,efhd-1,C09F9.2,noah-1,lrp-1,fbn-1,dpy-18	http://www.ncbi.nlm.nih.gov/pubmed/26096734
Mutants	UP xpa-1 mutant	33	434	720	29469	3.81547e-08	8.74887e-05	F15E11.15,F41F3.3,C02E7.6,col-145,fipr-6,fipr-8,R193.2,col-167,col-168,col-169,col-170,col-174,col-180,alh-13,M03B6.3,wrt-4,col-107,ZK180.5,col-125,K08E7.5,sqt-2,Y51H7C.1,col-70,sri-40,col-77,ram-2,sqt-1,col-49,dpy-5,ZK1025.3,bah-1,H10E21.4,col-90	http://www.ncbi.nlm.nih.gov/pubmed/20382984
Chemicals/stress	Down by HF-HQ 2.0 3D	30	434	610	29469	4.05468e-08	9.29739e-05	C02E7.7,col-145,col-10,col-146,col-147,col-12,col-154,R193.2,amt-1,col-167,grd-14,pes-8,col-180,alh-13,col-107,dpy-13,col-117,col-125,col-130,col-133,dpy-4,col-138,Y51H7C.1,cex-1,col-77,mltn-9,F10D11.6,col-65,gpdh-1,col-92	http://www.ncbi.nlm.nih.gov/pubmed/22529848
Mutants	down by vhl-1 mutant under egl-9 mutant (Albores)	13	434	103	29469	4.0872e-08	9.37194e-05	T06E4.14,T06E4.12,T03D8.6,grd-1,alh-13,M70.3,ZK180.5,ZK180.6,F07H5.8,abu-14,efhd-1,R03C1.1,grl-16	http://www.biorxiv.org/content/early/2017/03/02/112920.1
Chemicals/stress	Down by mercury high 8H	40	434	1001	29469	4.17902e-08	9.58249e-05	F48G7.5,cyn-17,col-144,col-10,T06E4.9,col-147,F58E6.13,col-149,col-154,col-156,col-157,K01D12.9,col-161,col-162,sss-2,hmit-1.1,wrt-6,C14F11.6,col-167,col-168,col-169,dao-4,M70.3,F33D4.6,col-120,F55G11.4,col-137,sri-40,dao-2,col-77,M02G9.2,clec-61,col-79,ram-2,sqt-1,col-49,col-60,col-7,col-62,col-88	http://www.ncbi.nlm.nih.gov/geo/query/acc.cgi?acc=GSE42592
Chemicals/stress	UP by Tannic acid 200um	25	434	441	29469	5.17593e-08	0.000118684	dod-19,M02H5.8,col-144,col-146,col-147,lys-2,col-149,col-13,col-154,sss-2,gst-38,col-168,M70.3,ilys-2,F19C7.2,nspb-6,arf-1.1,C28C12.4,cdh-5,ZK596.1,cex-1,col-39,clec-4,clec-66,catp-4	http://www.ncbi.nlm.nih.gov/pubmed/22493606
Development/Dauer/Aging	Down dbl-1 and sma-9 knock-out	7	434	16	29469	6.96722e-08	0.000159758	mlt-11,F49E10.2,wrt-4,K08E7.5,clec-4,clec-66,cdh-12	http://www.ncbi.nlm.nih.gov/pubmed/17397820
Mutants	Down rrf-3 and eri-1 mutant	14	434	130	29469	7.05298e-08	0.000161725	M03F4.6,bus-8,ptr-4,dpy-7,lpr-6,dpy-9,noah-2,wrt-10,ptr-10,che-14,noah-1,cuti-1,fbn-1,F44E2.4	http://www.ncbi.nlm.nih.gov/pubmed/17919598
Mutants	UP lin-35 num emb	45	434	1236	29469	7.3325e-08	0.000168134	dod-19,M02H5.8,F48G7.5,F15E11.15,catp-3,col-145,col-146,B0024.4,col-13,col-12,F58E10.7,wrt-8,pqn-71,gst-38,ttr-26,abu-12,nas-38,abu-10,C45B2.2,pgp-6,C05E7.2,F35B3.4,F19C7.2,nspb-6,C42D4.3,arf-1.1,grl-21,ZK596.1,scl-6,Y51H7C.1,decr-1.1,cex-1,col-39,ram-2,clec-66,K10H10.4,col-58,col-62,gpdh-1,nspb-12,C06E8.5,col-90,col-91,Y41C4A.11,Y75B8A.28	http://www.ncbi.nlm.nih.gov/pubmed/17368442
DAF/Insulin/food	UP by Fasting (Lee)	18	434	235	29469	8.89999e-08	0.000204077	F41F3.3,R02F11.1,C02E7.6,pqn-13,T19A5.3,grl-7,cut-2,ttr-26,bus-8,ptr-4,nnt-1,ZK180.5,C56C10.4,abu-14,tts-2,R12E2.14,ZK1025.3,abu-13	http://www.ncbi.nlm.nih.gov/pubmed/25202121
Mutants	UP gas-1 RNAi, ETC complex I	28	434	565	29469	1.0826e-07	0.00024824	dod-19,F15E11.15,lys-2,B0024.4,col-156,gst-38,Y37H2A.14,C45B2.2,col-176,pgp-6,col-180,ZK180.6,arf-1.1,F57H12.6,Y51H7C.13,Y51H7C.1,col-70,cex-1,bli-2,bli-1,rol-1,clec-4,clec-66,E01G4.6,ZK1025.3,bah-1,Y41C4A.11,Y75B8A.28	http://www.ncbi.nlm.nih.gov/pubmed/18178500
Mutants	UP mev-1 RNAi, ETC complex I	32	434	727	29469	1.56281e-07	0.000358352	M02H5.8,F15E11.15,C36C5.5,ZK105.1,lys-2,B0024.4,Y37H2A.14,Y39B6A.24,amt-1,C45B2.2,M70.3,F57H12.6,ant-1.4,cdh-5,F55G11.4,mpst-4,cex-1,bli-2,C18E9.8,bli-1,sqt-1,E01G4.6,Y65B4BL.1,ZK1025.3,bah-1,T06G6.6,T17H7.1,dpy-1,Y1A5A.1,col-90,Y41C4A.11,Y75B8A.28	http://www.ncbi.nlm.nih.gov/pubmed/18178500
Chemicals/stress	down by Hydrogen sulfide (H2S)	9	434	42	29469	1.5799e-07	0.000362272	abu-6,col-144,col-10,col-13,col-12,F35B3.4,col-7,col-62,C06E8.5	http://www.ncbi.nlm.nih.gov/pubmed/24093496
Microbes	Down infected by S. Marcescens	15	434	165	29469	1.75679e-07	0.000402833	F15E11.15,F53F1.4,hmit-1.1,R193.2,grd-14,ilys-2,col-110,bli-6,Y51H7C.13,Y51H7C.1,col-39,col-7,gpdh-1,R07E5.4,col-92	http://www.ncbi.nlm.nih.gov/pubmed/23028509
TF Targets	dot-1.1 targets	78	434	2879	29469	1.89926e-07	0.000435501	pqn-54,Y47D7A.13,F41F3.3,C02E7.7,C02E7.6,F44E7.2,T19A5.3,T06E4.14,T06E4.12,col-146,col-156,sqt-3,cut-2,K02E11.10,abu-12,igcm-1,mab-7,H42K12.3,wrt-9,dpy-3,wrt-6,T27A10.6,C26B9.3,C25F6.7,bus-8,lgx-1,F49E10.2,C14F11.6,dpy-7,dao-4,F59F5.7,lpr-3,lpr-5,adt-1,let-4,sym-1,F40E10.5,mlt-9,C06G1.2,col-107,dpy-13,col-33,ZK180.5,ZK180.6,col-110,C06E7.4,acs-20,dpy-4,Y43D4A.5,sqt-2,mlt-10,lips-7,lin-42,C16C8.2,…	http://www.ncbi.nlm.nih.gov/pubmed/23806335
Mutants	UP by cec-4 mutant	20	434	309	29469	2.02439e-07	0.000464192	Y32G9B.1,phat-4,Y47D7A.13,ZK105.1,col-12,col-161,cut-2,ttr-26,Y43F8B.3,C42D4.3,ora-1,C28C12.4,grl-21,ZK596.1,F55G11.4,C50D2.1,M195.2,Y95B8A.2,ptr-17,C06E8.5	http://www.ncbi.nlm.nih.gov/geo/query/acc.cgi?acc=GSE79597
Chemicals/stress	UP by temperature shift (34to20)	34	434	822	29469	2.44936e-07	0.000561638	grl-5,col-144,col-147,col-149,K01D12.9,F15B9.8,lon-8,lpr-7,Y102A11A.5,R02E4.3,C14F11.6,col-173,grd-14,M153.1,ZK662.2,glf-1,ora-1,Y11D7A.5,C02F4.4,mam-3,col-71,C04G6.2,clec-60,F49C5.11,lips-9,ptr-18,col-54,D2092.8,T06G6.6,gpdh-1,T19C3.2,grl-15,Y75B8A.28,col-97	https://www.ncbi.nlm.nih.gov/pubmed/27688402
DAF/Insulin/food	down by allantoin	20	434	314	29469	2.59147e-07	0.000594224	Y47D7A.13,col-161,col-162,C45B2.2,col-167,col-168,col-170,F35B3.4,T28H11.8,col-113,C42D4.3,col-14,F57H12.6,ora-1,C28C12.4,grl-21,mpst-4,ram-2,col-48,col-97	http://www.ncbi.nlm.nih.gov/pubmed/26676933
Microbes	UP by B. thuringiensis (BT247), proteomics	15	434	171	29469	2.72936e-07	0.000625843	dod-19,M02H5.8,C36C5.5,lys-2,B0024.4,col-156,grd-14,col-41,ZK84.1,col-39,sqt-1,clec-4,grl-16,col-90,Y47D3B.6	http://www.ncbi.nlm.nih.gov/pubmed/25452134
TF Targets	TAP:ALG-1 pull down	92	434	3650	29469	2.78899e-07	0.000639515	F48G7.5,pqn-54,grl-5,R02F11.1,H23N18.5,abu-15,abu-8,pqn-13,F44E7.2,Y38A10A.2,C26F1.1,ttr-33,catp-3,grd-6,lys-2,abu-1,col-12,grl-7,K01D12.9,lon-8,ttr-26,Y43F8B.3,T03D8.6,lpr-7,R193.2,F53B1.4,T24C12.4,M03F4.6,C26B9.3,lgx-1,col-173,F26A10.2,grd-14,lpr-3,lpr-5,lpr-4,col-182,ZK662.2,wrt-4,Y55F3AM.14,ilys-2,C06E7.4,C42D4.3,F33D4.6,F57H12.6,ora-1,col-115,C02F4.4,grl-21,acs-20,F55G11.4,clec-197,mlt-10,li…	http://www.ncbi.nlm.nih.gov/pubmed/22454234
Chemicals/stress	UP by Hydrogen sulfide (H2S)	11	434	80	29469	2.84367e-07	0.000652054	lys-2,Y102A11A.5,F22F4.1,clec-174,clec-180,F33D4.6,C28C12.4,dao-2,dpy-2,col-54,T06G6.6	http://www.ncbi.nlm.nih.gov/pubmed/24093496
Mutants	UP lin-14 (n179ts) mutant	10	434	62	29469	3.0523e-07	0.000699893	phat-4,C02E7.7,F44E7.2,F53F1.4,mlt-11,M153.1,sym-1,noah-2,R12E2.15,dpy-18	http://www.ncbi.nlm.nih.gov/pubmed/16314527
DAF/Insulin/food	Down Core diet response genes Comamonas DA1877	9	434	46	29469	3.31745e-07	0.000760692	sqt-3,F15B9.8,C14F11.6,alh-13,sym-1,dao-2,dpy-10,noah-1,K10D3.4	http://www.ncbi.nlm.nih.gov/pubmed/23540701
TF Targets	SUP-26::FLAG CLIP Peaks	33	434	794	29469	3.43974e-07	0.000788732	F15E11.15,F41F3.3,C02E7.7,C02E7.6,col-144,col-147,T19B10.2,sqt-3,F53F1.4,cut-2,mlt-11,C14F11.6,col-167,col-169,lpr-3,lpr-6,col-107,ZK180.5,col-117,col-3,col-125,noah-2,dao-2,col-17,dpy-10,tts-2,col-39,ram-2,Y65B4BL.1,R12E2.15,R12E2.14,noah-1,col-92	https://www.ncbi.nlm.nih.gov/pubmed/28279983
DAF/Insulin/food	UP Food vs. Starve 0H	8	434	32	29469	3.50658e-07	0.000804058	C02E7.7,col-156,T16G1.2,ZK180.5,col-77,K10H10.4,D2092.8,C06E8.5	http://www.ncbi.nlm.nih.gov/pubmed/19251593
Mutants	down by nuo-6 mutant	65	434	2265	29469	3.8048e-07	0.00087244	F48G7.5,C36C5.5,Y47D7A.13,abu-15,abu-6,abu-8,F44E7.2,cyn-17,ZK105.1,col-145,col-147,fipr-6,fipr-8,col-149,abu-1,col-161,col-162,sss-2,pqn-71,T08G3.4,ZK218.5,hmit-1.1,B0310.6,abu-10,acn-1,col-167,col-168,col-169,col-170,col-180,sym-1,F35B3.4,M70.3,F19C7.2,Y4C6A.1,nspb-6,C42D4.3,ant-1.4,cdh-5,ant-1.3,T13F2.9,grl-21,mlt-8,F46F5.9,R07C3.13,decr-1.1,mpst-4,dpy-10,C18E9.8,tts-2,col-39,ram-2,cnp-2,nspb-…	http://www.ncbi.nlm.nih.gov/pubmed/24813612
Microbes	Down exposed to Vibrio cholerae E7946	14	434	153	29469	4.7543e-07	0.00109016	F15E11.15,col-149,lon-3,wrt-6,ptr-4,C45B2.2,clec-86,M03B6.3,Y43D4A.5,clec-137,bli-2,Y46G5A.29,moe-3,T06G6.6	http://www.ncbi.nlm.nih.gov/pubmed/22675448
Mutants	UP hpl-2 KO	34	434	850	29469	5.18277e-07	0.00118841	dod-19,F48G7.5,grd-6,lys-2,B0024.4,col-156,col-162,gst-38,ZK218.5,dpy-8,clec-86,col-176,sym-1,F35B3.4,dpy-9,col-111,C42D4.3,arf-1.1,F33D4.6,F55G11.4,col-133,col-137,wrt-10,clec-60,clec-61,clec-4,clec-66,Y74C10AR.2,ptr-10,D2092.8,col-88,C06E8.5,F44E2.4,Y75B8A.28	http://www.ncbi.nlm.nih.gov/pubmed/22083954
Other	down by hermaphrodite early embryo	33	434	810	29469	5.31579e-07	0.00121891	ptr-1,F15B9.8,mlt-11,H42K12.3,M03F4.6,acn-1,C26B9.3,C25F6.7,ptr-4,C14F11.6,dpy-7,col-174,F26A10.2,col-176,lpr-6,lpr-5,clec-78,F19C7.2,col-111,C06E7.4,noah-2,F56D3.1,dpy-10,F07H5.8,M02G9.2,tag-297,hhat-1,Y65B4BL.1,ptr-10,K10D3.4,F44E2.4,ZC84.1,K04H4.2	http://www.ncbi.nlm.nih.gov/pubmed/26641248
DAF/Insulin/food	UP Food vs. Starve 3H	21	434	363	29469	5.57274e-07	0.00127783	abu-15,F53F1.4,hmit-1.1,mlt-11,nas-38,abu-10,ptr-4,lpr-6,col-113,C42D4.3,grl-21,noah-2,abu-11,ZK84.1,dpy-10,F07H5.8,phg-1,col-48,R12E2.7,dpy-18,col-97	http://www.ncbi.nlm.nih.gov/pubmed/19251593
Other	UP by 4um heme	12	434	108	29469	5.97223e-07	0.00136943	phat-4,grd-6,K01D12.9,hmit-1.1,R193.2,C05E7.2,F35B3.4,C42D4.3,T02G5.11,clec-4,clec-66,Y75B8A.28	http://www.ncbi.nlm.nih.gov/pubmed/20686661
Mutants	down by daf-16;daf-2;rsks-1 mutant	25	434	505	29469	6.12796e-07	0.00140514	M02H5.8,clec-207,B0024.4,ttr-26,nas-15,Y55F3AM.14,ilys-2,clec-174,C28C12.4,grl-21,F55G11.4,mlt-10,F13H8.5,pqn-32,C09F9.2,Y65B4BL.1,Y18H1A.9,T06A4.1,Y95B8A.2,nas-30,Y47G6A.15,clec-99,dpy-1,C39B5.5,F56D2.3	http://www.ncbi.nlm.nih.gov/pubmed/24332851
Tissue	male soma enriched genes	21	434	366	29469	6.33824e-07	0.00145336	F25E5.7,col-162,nas-24,F58E10.7,F09C6.10,ttr-26,F25C8.1,dpy-7,F18E9.7,lpr-3,C09G12.5,M7.9,clec-197,F56D3.1,R03H10.4,clec-138,ZK84.1,clec-95,clec-99,F59B2.12,C48B4.12	http://www.ncbi.nlm.nih.gov/pubmed/14668411
Mutants	Down xpa-1 mutant	38	434	1033	29469	7.3244e-07	0.00167948	H23N18.5,F25E5.7,ZK105.1,clec-219,B0024.4,K01D12.9,nas-24,F58E10.7,C01G10.1,Y37H2A.14,hmit-1.1,ttr-26,Y39B6A.24,Y102A11A.5,C14F11.6,F18E9.7,ilys-2,clec-174,arf-1.1,M7.9,clec-197,K12H6.4,Y110A2AL.7,R03H10.4,dao-2,clec-137,clec-138,rol-8,clec-61,efhd-1,Y74C10AR.2,clec-95,clec-99,T17H7.1,F59B2.12,C48B4.12,clec-161,Y75B8A.28	http://www.ncbi.nlm.nih.gov/pubmed/20382984
Mutants	down by gld-3 RNAi	13	434	134	29469	7.47226e-07	0.00171339	T06E4.12,col-147,abu-1,col-13,col-161,Y37H2A.14,col-133,dpy-4,col-138,col-39,dpy-5,col-91,col-92	http://www.ncbi.nlm.nih.gov/pubmed/26096734
Chemicals/stress	Down by IVM exposure	15	434	186	29469	7.58914e-07	0.00174019	dod-19,F15E11.15,R193.2,H42K12.3,Y102A11A.5,lpr-3,lpr-6,lpr-4,sym-1,glf-1,noah-2,dao-2,dpy-10,cuti-1,R07E5.4	http://www.ncbi.nlm.nih.gov/pubmed/22348077
Mutants	UP by clk-1 mutant	36	434	949	29469	7.61552e-07	0.00174624	C02E7.6,catp-3,col-149,T21C9.9,col-156,F53F1.4,sss-2,wrt-8,abu-12,R193.2,Y102A11A.5,wrt-6,acn-1,F46C8.8,pes-8,M153.1,M03B6.3,lgc-21,C11H1.5,dpy-13,ZK180.5,clec-180,col-14,cdh-5,T13F2.9,lips-7,mlt-8,F46F5.9,Y51H7C.13,col-17,F33A8.7,grl-16,R12E2.7,noah-1,col-60,K04H4.2	http://www.ncbi.nlm.nih.gov/pubmed/19360127
Chemicals/stress	UP by UV irradiation	26	434	549	29469	7.80867e-07	0.00179053	dod-19,F15E11.15,lys-2,col-149,ttr-26,C45B2.2,col-176,lpr-6,let-4,sym-1,cdh-10,clec-174,F57H12.6,F55G11.4,scl-6,C15F1.2,wrt-10,col-39,clec-4,clec-66,mltn-9,C09F9.2,cdh-7,ptr-10,fbn-1,F44E2.4	http://www.ncbi.nlm.nih.gov/pubmed/25419847
Chemicals/stress	UP by tunicamycin	12	434	111	29469	7.87544e-07	0.00180584	catp-3,dpy-3,lpr-3,lpr-5,lpr-4,sym-1,ilys-2,arf-1.1,noah-2,noah-1,dpy-18,Y41C4A.11	http://www.ncbi.nlm.nih.gov/pubmed/25366321
Mutants	Down nth-1 mutant	30	434	704	29469	7.98029e-07	0.00182988	pqn-13,F25E5.7,clec-219,B0024.4,abu-1,nas-24,F58E10.7,F09C6.10,hmit-1.1,ttr-26,F18E9.7,ilys-2,M7.9,clec-197,K12H6.4,Y110A2AL.7,R03H10.4,clec-137,clec-138,rol-8,clec-61,efhd-1,Y74C10AR.2,clec-95,clec-99,T17H7.1,H06I04.5,F59B2.12,C48B4.12,clec-161	http://www.ncbi.nlm.nih.gov/pubmed/20382984
Mutants	UP by acs-3(ft5) mutant	18	434	275	29469	8.22738e-07	0.00188654	Y32G9B.1,F44E7.2,Y38A10A.2,B0024.4,T19B10.2,grd-2,mam-1,C45B2.2,ilys-2,clec-174,C42D4.3,ora-1,F13H8.5,clec-60,F01D5.6,T06G6.6,grl-15,agmo-1	http://www.ncbi.nlm.nih.gov/pubmed/24651852
Mutants	Down pie-1; pal-1(RNAi) mutant 186 min after 4 cell stage	22	434	407	29469	8.43953e-07	0.00193519	col-147,col-154,sqt-3,aagr-4,dpy-3,abu-10,col-167,col-168,col-169,lpr-3,col-107,dpy-13,ZK596.1,dpy-4,col-73,dpy-2,T02G5.11,rol-8,col-39,pqn-32,tag-297,col-92	http://www.ncbi.nlm.nih.gov/pubmed/15772128
Mutants	UP lin-35 mutant( n745, NULL) L4	43	434	1261	29469	8.53206e-07	0.0019564	dod-19,M02H5.8,F48G7.5,R12A1.3,C36C5.5,catp-3,col-145,col-146,B0024.4,col-13,col-12,col-156,wrt-8,pqn-71,gst-38,ZK218.5,ttr-26,Y39B6A.24,abu-12,nas-38,F53B1.4,C45B2.2,clec-86,col-176,F35B3.4,clec-174,F19C7.2,C42D4.3,arf-1.1,grl-21,ZK596.1,F55G11.4,decr-1.1,cex-1,clec-60,clec-61,col-39,ram-2,clec-66,col-58,col-90,Y41C4A.11,Y75B8A.28	http://www.ncbi.nlm.nih.gov/pubmed/17368442
Mutants	down by lin-35 mutant (Petrella)	13	434	136	29469	8.76027e-07	0.00200873	abu-15,abu-8,mlt-11,C26B9.3,col-176,alh-13,K08E7.5,sqt-2,F56D3.1,col-17,T25E4.1,dpy-5,T06G6.6	http://www.ncbi.nlm.nih.gov/pubmed/21343362
Mutants	UP by mir-58, mir-80, mir-81, mir-82 mutant	57	434	1931	29469	1.00685e-06	0.0023087	ZK105.1,F58E6.13,lys-2,F23H12.5,sss-2,Y37H2A.14,grd-2,F26A10.2,col-175,pes-8,dao-4,F59F5.7,let-4,C36E6.8,Y55F3AM.14,M70.3,ilys-2,clec-174,Y4C6A.1,C31H1.1,bli-6,C01G5.3,ant-1.4,C28C12.4,col-120,ant-1.3,T13F2.9,ZK596.1,F55G11.4,col-138,R07C3.13,Y51H7C.13,Y51H7C.1,col-70,col-71,mpst-4,col-38,C18E9.8,clec-61,rol-1,cnp-2,E01G4.6,catp-4,col-49,Y47G6A.15,ptr-10,col-60,lrp-1,col-63,ZK849.1,col-88,C39B5.5…	http://www.ncbi.nlm.nih.gov/pubmed/26232411
Mutants	down by gas-1 mutant (Marni)	21	434	380	29469	1.13467e-06	0.00260179	clec-207,C36C5.5,F25E5.7,clec-219,nas-24,F09C6.10,F18E9.7,C09G12.5,T13F2.9,M7.9,clec-197,F43C11.2,K12H6.4,Y110A2AL.7,C16C8.19,R03H10.4,clec-137,clec-95,clec-99,F59B2.12,C48B4.12	https://www.ncbi.nlm.nih.gov/geo/query/acc.cgi?acc=GSE66680
Mutants	UP by ash-2 mutant	14	434	166	29469	1.20474e-06	0.00276247	Y32G9B.1,F15E11.15,Y47D7A.13,grd-14,R07E3.6,C36E6.8,col-137,cex-1,Y95B8A.2,nas-30,col-88,C39B5.5,col-91,agmo-1	http://www.ncbi.nlm.nih.gov/pubmed/25310986
Mutants	down by eat-2 mutant	14	434	166	29469	1.20474e-06	0.00276247	F44E7.2,acn-1,H03E18.1,R07E3.6,M153.1,alh-13,col-110,nas-14,sri-40,dpy-10,mltn-9,Y71G12B.25,T17H7.1,R07E5.4	http://www.ncbi.nlm.nih.gov/pubmed/23935515
Mutants	UP nth-1 mutant	24	434	490	29469	1.29823e-06	0.00297685	dod-19,F41F3.3,fipr-6,fipr-8,R193.2,ptr-4,clec-86,col-174,col-180,alh-13,col-107,col-125,sqt-2,sri-40,col-77,clec-60,ram-2,sqt-1,tag-297,col-49,dpy-5,bah-1,H10E21.4,col-90	http://www.ncbi.nlm.nih.gov/pubmed/20382984
Chemicals/stress	Changed by Chlorpyrifos 16C	27	434	606	29469	1.42292e-06	0.00326275	M02H5.8,catp-3,lon-3,wrt-6,clec-86,col-175,dao-4,lpr-5,C05E7.2,wrt-4,F19C7.2,col-110,T28H11.8,arf-1.1,col-14,C28C12.4,col-120,col-130,F55G11.4,bli-2,qua-1,rol-1,col-49,R12E2.15,R12E2.14,R12E2.7,Y41C4A.11	http://www.ncbi.nlm.nih.gov/pubmed/21931806
DAF/Insulin/food	down by daf-2 mutant (Knutson)	24	434	494	29469	1.48947e-06	0.00341535	dod-19,M02H5.8,F15E11.15,F44E7.2,ptr-1,F53F1.4,Y39B6A.24,R193.2,R07E3.6,alh-13,F19C7.2,ora-1,F55G11.4,Y51H7C.13,Y51H7C.1,col-70,clec-4,clec-66,mltn-9,noah-1,gpdh-1,T17H7.7,R07E5.4,F44E2.4	http://www.ncbi.nlm.nih.gov/pubmed/26976573
DAF/Insulin/food	UP by daf-2 mutant (Mueller)	21	434	390	29469	1.68992e-06	0.00387498	F15E11.15,col-144,col-145,col-10,col-147,lys-2,col-149,col-154,nnt-1,col-167,col-168,col-169,col-170,col-176,clec-174,F57H12.6,col-117,col-3,clec-61,col-39,R07E5.4	http://www.ncbi.nlm.nih.gov/pubmed/25419847
Mutants	UP L3 hpl-2 mutant	25	434	537	29469	1.79866e-06	0.00412433	R193.2,dpy-8,C14F11.6,lpr-6,lpr-4,C34F6.1,M03B6.3,C11H1.5,Y55F3AM.14,cdh-10,clec-78,C28C12.4,ZK596.1,scl-6,dpy-2,C15F1.2,clec-60,clec-61,cdh-7,K10D3.4,gpdh-1,T17H7.1,cdh-12,F56D2.3,Y75B8A.28	http://www.ncbi.nlm.nih.gov/pubmed/22185090
Chemicals/stress	Down by 1 mgl DZN	12	434	121	29469	1.8629e-06	0.00427163	F44E7.2,col-149,sss-2,C45B2.2,clec-86,dao-4,cdh-5,T13F2.9,F46F5.9,R07C3.13,clec-60,col-88	http://www.ncbi.nlm.nih.gov/pubmed/20808445
Other	Cluster 8, increasing expression postembryonic	26	434	577	29469	1.90786e-06	0.00437473	clec-207,K02E2.8,F25C8.1,F18E9.7,col-176,C09G12.5,M7.9,col-137,fip-7,clec-197,F43C11.2,K12H6.4,Y110A2AL.7,C16C8.19,clec-138,M176.10,nspb-11,Y74C10AR.2,col-7,col-62,clec-95,clec-99,ZK849.1,fbxa-42,C05B5.11,pqn-84	http://www.ncbi.nlm.nih.gov/pubmed/24036951
Mutants	Down by 4um hemine hrg-2 mutant vs. wt	23	434	467	29469	2.08114e-06	0.00477206	col-12,sqt-3,wrt-8,gst-38,acn-1,nnt-1,col-173,dpy-7,col-174,col-182,col-109,col-111,glf-1,Y11D7A.9,bed-3,col-130,dpy-4,col-73,mltn-9,col-48,R12E2.7,che-14,col-58	http://www.ncbi.nlm.nih.gov/pubmed/22303006
Microbes	UP by E. faecalis (Wong)	27	434	625	29469	2.49895e-06	0.0057301	Y75B7AR.1,F41F3.3,C02E7.7,F41E6.11,col-144,col-145,T06E4.10,T21C9.9,sqt-3,cut-2,Y39B6A.24,Y43F8B.3,acn-1,F26A10.2,col-180,F35B3.4,ant-1.4,C10C5.1,ant-1.3,bed-3,mam-2,noah-2,dpy-10,F07H5.8,grl-16,col-48,H10E21.4	http://www.ncbi.nlm.nih.gov/pubmed/17875205
Microbes	Down Pseudomonas sp. vs. OP50	9	434	60	29469	2.7172e-06	0.00623054	col-145,col-13,T21C9.9,col-182,ZK180.5,col-133,sqt-2,rol-6,col-92	http://www.ncbi.nlm.nih.gov/pubmed/19503598
DAF/Insulin/food	UP by daf-2 mutant (Kumar)	32	434	840	29469	3.2754e-06	0.0075105	dod-19,M02H5.8,Y47D7A.15,F44E7.2,catp-3,col-146,col-147,lys-2,B0024.4,col-13,hmit-1.1,ttr-26,nnt-1,col-176,clec-174,col-33,F57H12.6,col-120,ZK596.1,col-133,col-137,Y51H7C.1,decr-1.1,clec-61,rol-1,col-60,col-7,col-62,gpdh-1,col-88,C39B5.5,col-92	http://www.ncbi.nlm.nih.gov/pubmed/26539642
Mutants	UP hpl-2 mutant emb	22	434	444	29469	3.33409e-06	0.00764506	dod-19,F48G7.5,Y47D7A.13,D1014.5,col-145,col-10,F58E6.13,nas-38,lpr-7,R02E4.3,col-169,B0403.5,adt-1,col-113,C42D4.3,C10C5.1,grl-21,ZK84.1,tts-2,ram-2,F10D11.6,T17H7.7	http://www.ncbi.nlm.nih.gov/pubmed/22185090
Microbes	down by P. luminescens (Wong)	26	434	596	29469	3.37642e-06	0.00774213	C36C5.5,F58E6.13,col-13,col-156,nas-15,H42K12.3,col-174,C05E7.2,col-104,ZK180.5,col-3,col-120,col-125,sqt-2,col-70,col-71,col-77,rol-6,C18E9.8,col-39,rol-1,E01G4.6,dpy-5,col-58,R07E5.4,col-92	http://www.ncbi.nlm.nih.gov/pubmed/17875205
DAF/Insulin/food	Down N2-Cel-ToRRNAi-fed	21	434	410	29469	3.59899e-06	0.00825249	col-144,col-10,lys-2,T19B10.2,col-154,nnt-1,col-182,ora-1,col-117,col-3,col-125,F55G11.4,dpy-4,col-17,col-73,mltn-9,col-7,col-62,F10D11.6,R07E5.4,col-92	http://www.ncbi.nlm.nih.gov/pubmed/19079239
Development/Dauer/Aging	down in daf-2 mutant and duaer, SAGE	6	434	17	29469	3.62052e-06	0.00830186	C02E7.6,cut-2,bli-6,col-77,rol-1,dpy-5	http://www.ncbi.nlm.nih.gov/pubmed/17543485
Microbes	down D. coniospora 24 h (oligo)	22	434	451	29469	4.24661e-06	0.00973748	M02H5.8,pqn-54,phat-4,catp-3,col-13,col-156,nnt-1,M153.1,col-182,col-104,ZK180.5,col-3,Y11D7A.5,col-120,col-125,sqt-2,bli-2,col-39,rol-1,dpy-5,col-58,col-92	http://www.ncbi.nlm.nih.gov/pubmed/18636113
TF Targets	NHR-23 L3 targets (Araya)	20	434	379	29469	4.25567e-06	0.00975825	sqt-3,F23H12.5,mlt-11,M03F4.6,dpy-8,lpr-3,lpr-6,lpr-5,lpr-4,let-4,sym-1,noah-2,col-133,lin-42,dao-2,dpy-10,dpy-2,Y65B4BL.1,noah-1,F44E2.4	http://www.ncbi.nlm.nih.gov/pubmed/25164749
Chemicals/stress	Down by mercury mid 4H	24	434	527	29469	4.36764e-06	0.010015	F58E6.13,col-149,cut-2,C14F11.6,dao-4,lpr-3,lpr-6,lpr-5,M153.1,alh-13,sym-1,C06G1.2,glf-1,col-130,K08E7.5,col-137,dao-2,dpy-10,dpy-2,wrt-10,qua-1,clec-4,ZC434.3,bah-1	http://www.ncbi.nlm.nih.gov/geo/query/acc.cgi?acc=GSE42592
Mutants	UP by daf-2;rsks-1 mutant	37	434	1071	29469	4.37975e-06	0.0100428	C26F1.1,sqt-3,F58E10.7,sss-2,mlt-11,acn-1,C25F6.7,bus-8,nnt-1,C14F11.6,F46C8.8,lpr-3,lpr-6,let-4,sym-1,col-107,C31H1.1,F57H12.6,ant-1.4,cdh-5,ant-1.3,ZK596.1,acs-20,F55G11.4,F56D3.1,mpst-4,F13H8.5,dpy-2,wrt-10,col-38,C18E9.8,clec-61,catp-4,noah-1,fbn-1,col-92,Y41C4A.11	http://www.ncbi.nlm.nih.gov/pubmed/24332851
Microbes	down by B. thuringiensis at 12h (BT247, 1:10) (Yang)	40	434	1208	29469	4.47565e-06	0.0102627	F15E11.15,phat-4,col-10,col-147,col-149,col-13,F53F1.4,nas-24,F09C6.10,lon-8,T03D8.6,F25C8.1,aagr-4,R193.2,amt-1,acn-1,clec-86,grd-14,R07E3.6,M153.1,alh-13,clec-174,bli-6,ora-1,F55G11.4,scl-6,noah-2,col-133,Y51H7C.1,sri-40,col-17,clec-61,noah-1,col-62,F10D11.6,T17H7.1,C39B5.5,R07E5.4,F44E2.4,col-92	http://www.ncbi.nlm.nih.gov/pubmed/25720978
Mutants	down in homozygous vs. heterozygous kle-2 mutant	11	434	110	29469	5.47235e-06	0.0125481	F48G7.5,Y47D7A.13,C02E7.7,col-156,col-110,col-125,col-77,R12E2.14,col-58,D2092.8,nspb-12	http://www.ncbi.nlm.nih.gov/pubmed/24125077
Microbes	Down S. marcescens 24h, RNASeq	38	434	1130	29469	5.80229e-06	0.0133047	Y75B7AR.1,R12A1.3,phat-4,R02F11.1,pqn-13,fipr-4,D1054.9,igcm-1,amt-1,F49E10.2,C45B2.2,T10E10.4,pgp-6,E01G6.1,F40E10.5,ZK662.2,ilys-2,clec-78,nspb-6,col-137,col-138,abu-11,R07C3.13,col-71,bli-2,M195.2,abu-14,M02G9.2,M02G9.1,clec-60,clec-61,F59B10.3,K10D3.4,F30H5.3,Y1A5A.1,F56D2.3,K04H4.2,Y47D3B.6	http://www.ncbi.nlm.nih.gov/pubmed/21602919
Chemicals/stress	Changed by Chlorpyrifos+Diazinon 16C	26	434	618	29469	6.32705e-06	0.0145079	Y32G9B.1,grl-5,F44E7.2,col-145,hmit-1.1,Y39B6A.24,mam-1,T27A10.6,dpy-8,Y34B4A.10,H03E18.1,col-182,wrt-4,clec-174,C01G5.3,clec-180,arf-1.1,mam-2,F55G11.4,mpst-4,clec-61,clec-66,ptr-18,pqn-32,C38C6.3,F44E2.4	http://www.ncbi.nlm.nih.gov/pubmed/21931806
Mutants	Regulated directly by hif-1	14	434	195	29469	7.15936e-06	0.0164164	col-144,Y102A11A.5,C26B9.3,pes-8,lpr-6,col-110,F57H12.6,mlt-10,clec-60,clec-4,cnp-2,clec-66,Y95B8A.2,dpy-18	http://www.biorxiv.org/content/early/2017/03/02/112920.1
Development/Dauer/Aging	Day 8 cluster	23	434	509	29469	8.20121e-06	0.0188054	M02H5.8,col-146,col-147,col-12,T19B10.2,col-157,ttr-26,mlt-11,aagr-4,igcm-1,M03B6.3,sym-1,dpy-13,C28C12.4,ZK596.1,F55G11.4,noah-2,col-133,dpy-10,clec-66,mltn-9,fbn-1,dpy-18	http://www.ncbi.nlm.nih.gov/pubmed/20555324
Kim Mountains	Male	44	434	1430	29469	8.39919e-06	0.0192593	clec-207,F41F3.3,catp-3,F58E6.13,nas-24,F58E10.7,sss-2,T08G3.4,F09C6.10,ttr-26,F25C8.1,dpy-3,H03E18.1,F18E9.7,C09G12.5,Y4C6A.1,C31H1.1,C01G5.3,arf-1.1,ant-1.4,C28C12.4,ant-1.3,ZK596.1,M7.9,F55G11.4,R07C3.13,F43C11.2,K12H6.4,Y110A2AL.7,clec-137,mpst-4,C18E9.8,M176.10,nspb-7,catp-4,mltn-9,B0207.5,clec-95,clec-99,ZK849.1,H06I04.5,Y1A5A.1,clec-161,Y41C4A.11	http://www.ncbi.nlm.nih.gov/pubmed/11557892
TF Targets	BLMP-1 L1 targets (Araya)	15	434	229	29469	8.67267e-06	0.0198864	sqt-3,F23H12.5,mlt-11,dpy-3,lpr-3,lpr-6,lpr-5,lpr-4,dpy-10,dpy-2,qua-1,rol-6,Y65B4BL.1,noah-1,suro-1	http://www.ncbi.nlm.nih.gov/pubmed/25164749
Mutants	down by P-granule RNAi (pgl-1, pgl-3, glh-1 and glh-4)	5	434	10	29469	9.0828e-06	0.0208269	T06E4.14,T06E4.12,ZK180.6,abu-14,Y47D3B.6	http://www.ncbi.nlm.nih.gov/pubmed/25968310
DAF/Insulin/food	down by Fasting (Lee)	16	434	263	29469	9.60317e-06	0.0220201	dod-19,F15E11.15,col-147,lys-2,col-13,col-12,col-161,col-162,R193.2,grd-14,dpy-13,col-133,Y51H7C.1,col-73,R07E5.4,col-92	http://www.ncbi.nlm.nih.gov/pubmed/25202121
Microbes	UP by P. luminescens (Wong)	26	434	640	29469	1.14721e-05	0.0263055	dod-19,M02H5.8,F44E7.2,lys-2,B0024.4,gst-38,Y37H2A.14,Y39B6A.24,mab-7,dpy-3,Y34B4A.10,F26A10.2,dao-4,sym-1,Y55F3AM.14,ilys-2,clec-174,col-110,clec-180,phg-1,clec-66,grl-16,Y18H1A.9,nas-30,B0207.5,B0393.4	http://www.ncbi.nlm.nih.gov/pubmed/17875205
Microbes	Down soil bacteria vs. OP50	9	434	73	29469	1.20825e-05	0.0277052	col-145,col-13,T21C9.9,col-182,ZK180.5,col-133,sqt-2,rol-6,col-92	http://www.ncbi.nlm.nih.gov/pubmed/19503598
Tissue	Male-enriched genes (Kim)	50	434	1750	29469	1.29568e-05	0.02971	clec-207,F25E5.7,clec-219,nas-24,sss-2,C01G10.1,T08G3.4,F09C6.10,F18E9.7,M70.3,C09G12.5,Y4C6A.1,C31H1.1,C01G5.3,ant-1.4,cdh-5,ant-1.3,T13F2.9,C04G2.3,ZK596.1,M7.9,fip-7,clec-197,F46F5.9,R07C3.13,F43C11.2,K12H6.4,Y110A2AL.7,C16C8.19,R03H10.4,clec-137,clec-138,mpst-4,msp-71,C18E9.8,M176.10,catp-4,Y74C10AR.2,B0207.5,clec-95,clec-99,ZK849.1,H06I04.5,Y1A5A.1,B0393.4,F59B2.12,C48B4.12,clec-161,C05B5.11…	https://www.ncbi.nlm.nih.gov/pubmed/27732864
Development/Dauer/Aging	down in abundance day 22 vs. day 1, proteomics	18	434	338	29469	1.29887e-05	0.029783	mlt-11,aagr-4,acn-1,grd-14,lpr-3,lpr-5,alh-13,glf-1,col-3,col-125,noah-2,mlt-8,qua-1,tag-297,noah-1,lron-9,F44E2.4,dpy-18	http://www.ncbi.nlm.nih.gov/pubmed/25957690
Chemicals/stress	UP by UV and TiO2 (Choi)	26	434	647	29469	1.37733e-05	0.0315822	C36C5.5,Y47D7A.13,col-161,col-162,col-175,arf-1.1,ant-1.4,cdh-5,col-120,ant-1.3,T13F2.9,col-137,col-138,Y51H7C.13,Y51H7C.1,col-70,col-71,col-73,col-38,rol-1,E01G4.6,col-49,dpy-5,col-60,col-7,col-62	https://www.ncbi.nlm.nih.gov/geo/query/acc.cgi?acc=GSE84441
Mutants	down by sir-2.1(O/E)	21	434	461	29469	1.99532e-05	0.0457527	C36C5.5,col-149,F53F1.4,Y39B6A.24,grd-2,R193.2,C45B2.2,col-167,col-168,grd-14,col-180,alh-13,ilys-2,F19C7.2,col-110,col-111,col-77,clec-4,gpdh-1,col-92,Y41C4A.11	http://www.ncbi.nlm.nih.gov/pubmed/21909281
Mutants	UP by pgl-1 mutant (Knutson)	71	434	2882	29469	2.08816e-05	0.0478816	dod-19,F15E11.15,pqn-13,catp-3,lys-2,col-12,F53F1.4,sss-2,gst-38,Y39B6A.24,Y43F8B.3,T03D8.6,aagr-4,igcm-1,R193.2,T27A10.6,C25F6.7,bus-8,lgx-1,nnt-1,B0403.5,pgp-6,alh-13,F40E10.5,dpy-9,Y55F3AM.14,M70.3,cdh-10,ZK180.6,col-111,clec-180,ant-1.4,cdh-5,ant-1.3,T13F2.9,C04G2.3,F55G11.4,noah-2,col-71,dao-2,msp-71,cex-1,C15F1.2,qua-1,tts-2,T06D8.10,ptr-18,moe-3,efhd-1,catp-4,C09F9.2,cdh-7,ZC123.1,ptr-10,c…	https://www.ncbi.nlm.nih.gov/pubmed/28258184
Other	aln-1 related genes	66	434	2616	29469	2.1597e-05	0.0495218	F48G7.5,H23N18.5,F44E7.2,Y38A10A.2,clec-219,D1054.9,T16G1.2,ZK218.5,Y43F8B.3,grd-2,nas-38,nas-15,R193.2,wrt-9,Y34B4A.10,lgx-1,F49E10.2,ptr-4,pes-8,lpr-3,lpr-4,M153.1,sym-1,Y55F3AM.14,cdh-10,C09G12.5,col-110,T28H11.8,C31H1.1,cdh-5,C02F4.4,acs-20,K08E7.5,col-137,mlt-10,K12H6.4,Y110A2AL.7,C16C8.2,ZK84.1,C15F1.2,qua-1,M195.2,F07H5.8,M02G9.1,F59B10.3,ptr-18,pqn-32,F01D5.6,efhd-1,K10H10.4,tag-297,Y53F4…	http://www.ncbi.nlm.nih.gov/pubmed/18042455
Chemicals/stress	UP by vitamin C	10	434	103	29469	2.21959e-05	0.0508951	col-149,F23H12.5,dpy-9,Y11D7A.5,dao-2,dpy-10,dpy-2,wrt-10,T06G6.6,T17H7.1	http://www.ncbi.nlm.nih.gov/pubmed/25346348
Chemicals/stress	UP by benzene exposure	10	434	104	29469	2.39866e-05	0.0550012	abu-15,col-147,col-13,col-12,col-161,col-138,col-38,col-39,col-49,col-91	http://www.ncbi.nlm.nih.gov/pubmed/24846693
Other	Environemental genes	28	434	758	29469	2.63123e-05	0.0603341	M02H5.8,Y32G9B.1,T19A5.3,col-146,col-161,col-175,M70.3,ilys-2,C31H1.1,C06E7.4,C42D4.3,cdh-5,Y11D7A.9,F01G10.10,col-125,col-133,cex-1,dpy-2,wrt-10,sqt-1,catp-4,noah-1,K10D3.4,col-7,ZK849.1,Y1A5A.1,F56D2.3,col-90	http://www.ncbi.nlm.nih.gov/pubmed/22669615
Chemicals/stress	Down exposed to PCB52	29	434	813	29469	3.38902e-05	0.0777101	Y38A10A.2,abu-12,nas-38,H42K12.3,F53B1.4,lpr-6,F40E10.5,dpy-9,M70.3,glf-1,arf-1.1,F33D4.6,F57H12.6,ora-1,cdh-5,bli-2,qua-1,M195.2,abu-14,F59B10.3,mltn-9,R03C1.1,lron-9,T06G6.6,gpdh-1,B0393.4,abu-13,col-92,Y41C4A.11	http://www.ncbi.nlm.nih.gov/pubmed/17499272
Chemicals/stress	Changed by Chlorpyrifos 24C	30	434	858	29469	3.4446e-05	0.0789847	F48G7.5,clec-207,abu-8,Y38A10A.2,T06E4.10,col-147,lys-2,gst-38,dpy-3,abu-10,clec-86,dao-4,M03B6.3,wrt-4,clec-174,glf-1,C42D4.3,arf-1.1,T13F2.9,clec-197,Y51H7C.1,rol-8,M02G9.2,Y46G5A.29,cdh-7,Y65B4BL.1,nas-30,ZK849.1,B0280.7,Y41C4A.11	http://www.ncbi.nlm.nih.gov/pubmed/21931806
Mutants	Down daf-19 mutant, Phirke	22	434	519	29469	3.46095e-05	0.0793596	F44E7.2,col-145,col-147,col-156,col-161,hmit-1.1,K02E2.8,grd-14,grd-1,wrt-4,ZK180.6,mam-2,mlt-10,decr-1.1,F13H8.5,col-39,C38C6.3,T06A4.3,col-58,suro-1,H10E21.4,col-91	http://www.ncbi.nlm.nih.gov/pubmed/21740898
Chemicals/stress	Down by hemin 500 um vs. 20um	13	434	195	29469	3.5444e-05	0.0812731	F15E11.15,Y102A11A.5,lpr-5,dpy-9,col-110,Y51H7C.1,col-70,bli-2,col-79,bli-1,che-14,cuti-1,ZC434.3	http://www.ncbi.nlm.nih.gov/pubmed/18418376
Mutants	Down pie-1; pal-1(RNAi) mutant 83 min after 4 cell stage	40	434	1326	29469	3.65071e-05	0.0837108	Y32G9B.1,F41F3.3,F44E7.2,F41E6.11,col-144,col-10,col-13,col-12,grl-7,col-157,sqt-3,cut-2,hmit-1.1,T10E10.4,col-167,col-168,col-169,col-170,col-173,lpr-5,col-111,C06E7.4,C28C12.4,col-125,noah-2,mlt-8,col-71,F07H5.8,C18E9.8,clec-60,ram-2,cnp-2,clec-66,col-49,R12E2.14,noah-1,col-88,C39B5.5,clec-161,col-92	http://www.ncbi.nlm.nih.gov/pubmed/15772128
DAF/Insulin/food	down by daf-2; daf-16 mutant (Mueller)	13	434	196	29469	3.72621e-05	0.0854419	C02E7.7,F44E7.2,cut-2,mlt-11,C45B2.2,F59F5.7,clec-174,ZK596.1,F55G11.4,dpy-10,clec-4,mltn-9,noah-1	http://www.ncbi.nlm.nih.gov/pubmed/25419847
Mutants	Down pie-1; pal-1(RNAi) mutant 143 min after 4 cell stage	24	434	604	29469	3.79834e-05	0.087096	col-144,col-10,sqt-3,F53F1.4,aagr-4,col-167,col-168,col-169,col-170,lpr-3,col-180,sym-1,col-117,col-3,col-125,acs-20,T02G5.11,wrt-10,ram-2,noah-1,D2092.8,fbn-1,col-92,dpy-18	http://www.ncbi.nlm.nih.gov/pubmed/15772128
Mutants	UP by lin-45 mutant (Burton)	24	434	613	29469	4.75873e-05	0.109118	M02H5.8,F15E11.15,F44E7.2,ZK105.1,lys-2,col-149,B0024.4,Y37H2A.14,ttr-26,col-176,dpy-9,F57H12.6,ora-1,C28C12.4,grl-21,ZK596.1,rol-8,clec-60,cdh-7,gpdh-1,fbn-1,dpy-18,Y41C4A.11,Y75B8A.28	https://www.ncbi.nlm.nih.gov/pubmed/28166192
Chemicals/stress	Down by 0.5mgl CPF and 1mgl DZN	8	434	65	29469	4.77524e-05	0.109496	F44E7.2,sss-2,clec-86,F19C7.2,T13F2.9,clec-60,col-60,gpdh-1	http://www.ncbi.nlm.nih.gov/pubmed/20808445
Mutants	UP by dpy-27 RNAi mixed embryo	8	434	66	29469	5.27479e-05	0.120951	ZK218.5,nas-38,R02E4.3,C45B2.2,B0403.5,F35B3.4,C42D4.3,grl-21	http://www.ncbi.nlm.nih.gov/pubmed/26641248
Chemicals/stress	Down by mercury mid 8H	20	434	458	29469	5.83608e-05	0.133821	F48G7.5,cyn-17,col-149,col-156,col-161,col-162,wrt-6,col-174,dao-4,col-104,col-120,M7.9,F55G11.4,col-137,col-77,M02G9.2,ram-2,col-49,col-63,col-88	http://www.ncbi.nlm.nih.gov/geo/query/acc.cgi?acc=GSE42592
DAF/Insulin/food	Down metr-1 strain fed Comamonas DA1877	37	434	1213	29469	6.11272e-05	0.140165	F15E11.15,Y47D7A.13,F41F3.3,col-147,col-149,B0024.4,col-161,col-162,sss-2,gst-38,C45B2.2,col-167,col-168,col-169,col-170,clec-86,grd-14,col-180,col-182,C42D4.3,cdh-5,T13F2.9,grl-21,F46F5.9,Y51H7C.13,decr-1.1,mpst-4,col-77,col-38,col-39,ram-2,cnp-2,catp-4,col-48,col-7,col-62,col-91	http://www.ncbi.nlm.nih.gov/pubmed/23540702
Chemicals/stress	down by hypoxia at 3h, intestinal	19	434	422	29469	6.39342e-05	0.146601	col-146,col-147,fipr-4,fipr-6,B0024.4,sqt-3,Y39B6A.24,F35B3.4,C42D4.3,grl-21,F55G11.4,col-137,decr-1.1,T02G5.11,col-39,K10H10.4,nspb-7,col-7,col-62	https://www.ncbi.nlm.nih.gov/pubmed/28495447
Chemicals/stress	UP by HuminFeed 0.2 3D	38	434	1269	29469	6.94514e-05	0.159252	dod-19,M02H5.8,Y47D7A.13,col-145,col-147,B0024.4,T19B10.2,F15B9.8,col-161,sss-2,hmit-1.1,col-167,col-180,col-182,col-107,ZK180.5,F19C7.2,arf-1.1,T13F2.9,grl-21,col-130,sqt-2,F46F5.9,Y51H7C.1,ZK84.1,col-38,clec-60,col-39,clec-4,cnp-2,clec-66,grl-16,R12E2.14,dpy-5,col-62,Y41C4A.11,Y75B8A.28,col-97	http://www.ncbi.nlm.nih.gov/pubmed/22529848
Mutants	UP by mir-60 mutant (Kato)	10	434	119	29469	6.95757e-05	0.159537	B0024.4,gst-38,Y37H2A.14,Y39B6A.24,R193.2,clec-86,F19C7.2,arf-1.1,col-92,Y41C4A.11	https://www.ncbi.nlm.nih.gov/pubmed/27623524
TF Targets	Targets of the DBL-1 pathway	6	434	30	29469	7.12105e-05	0.163286	wrt-9,pgp-6,col-41,wrt-4,rol-6,clec-66	http://www.ncbi.nlm.nih.gov/pubmed/17397820
Development/Dauer/Aging	Down Young vs. Old	12	434	178	29469	7.17918e-05	0.164619	F41E6.11,fipr-6,fipr-8,lys-2,col-174,col-41,C06G1.2,col-125,clec-197,dpy-10,dpy-2,col-38	http://www.ncbi.nlm.nih.gov/pubmed/17472752
Chemicals/stress	Down by Tryptophan (TRP)	12	434	178	29469	7.17918e-05	0.164619	Y38A10A.2,T06E4.12,col-149,wrt-8,K02E2.8,amt-1,col-168,oac-30,clec-4,ZK1025.3,bah-1,C05B5.11	http://www.ncbi.nlm.nih.gov/pubmed/23499532
TF Targets	UP by csr-1 mutant and without csr-1-bound 22G RNA Homology	13	434	210	29469	7.26126e-05	0.166501	F15E11.15,Y37H2A.14,hmit-1.1,ttr-26,C45B2.2,nnt-1,F57H12.6,ora-1,ant-1.3,cex-1,col-38,gpdh-1,abu-13	http://www.ncbi.nlm.nih.gov/pubmed/27020753
Chemicals/stress	down by benzene exposure	5	434	16	29469	7.33827e-05	0.168266	pqn-13,bus-8,cdh-5,abu-14,clec-61	http://www.ncbi.nlm.nih.gov/pubmed/24846693
Mutants	UP by elt-2 RNAi under Normoxia	12	434	179	29469	7.54988e-05	0.173119	H23N18.5,C26F1.1,B0024.4,hmit-1.1,amt-1,B0403.5,F19C7.2,F57H12.6,ora-1,phg-1,clec-4,Y75B8A.28	http://www.ncbi.nlm.nih.gov/pubmed/25284791
DAF/Insulin/food	UP fed by Comamonas DA1877 vs. OP50 Young adult	8	434	71	29469	8.45685e-05	0.193916	F15E11.15,gst-38,Y37H2A.14,C45B2.2,clec-174,arf-1.1,sri-40,Y41C4A.11	http://www.ncbi.nlm.nih.gov/pubmed/23540701
Other	Down Clino Rotation	15	434	283	29469	8.88492e-05	0.203731	T06E4.9,lys-2,abu-1,sss-2,col-175,col-110,ant-1.4,T13F2.9,F55G11.4,mpst-4,col-38,E01G4.6,R03C1.1,Y47G6A.15,clec-99	http://www.ncbi.nlm.nih.gov/geo/query/acc.cgi?acc=GSE36358
Mutants	UP by egl-9;hif-1 mutant (Albores)	11	434	153	29469	9.56247e-05	0.219268	col-147,col-149,hmit-1.1,amt-1,col-167,col-168,pgp-6,col-117,col-39,ram-2,col-62	http://www.biorxiv.org/content/early/2017/03/02/112920.1
Mutants	UP by jmjd-5 mutant (Amendola)	7	434	52	29469	0.000113163	0.259483	dod-19,lys-2,Y37H2A.14,arf-1.1,clec-4,clec-66,Y41C4A.11	https://www.ncbi.nlm.nih.gov/pubmed/28207814
Mutants	Down mex-3;skn-1 RNAi mutant 101min	28	434	828	29469	0.000115729	0.265366	C26F1.1,col-144,col-10,col-154,col-161,col-162,nas-24,Y43F8B.3,nnt-1,T10E10.4,col-167,col-168,col-170,col-180,M153.1,alh-13,col-115,ant-1.3,dpy-4,mlt-10,col-71,dao-2,F13H8.5,sqt-1,R12E2.14,R12E2.7,noah-1,dpy-18	http://www.ncbi.nlm.nih.gov/pubmed/15772128
Chemicals/stress	Down by Beta-naphthoflavone 7	44	434	1613	29469	0.00013581	0.311413	H23N18.5,F44E7.2,Y38A10A.2,catp-3,col-144,lys-2,B0024.4,grl-7,F58E10.7,gst-38,ttr-26,ptr-4,C14F11.6,clec-86,dpy-7,col-176,lpr-6,lpr-4,col-182,M03B6.3,sym-1,col-41,ilys-2,clec-180,F57H12.6,C02F4.4,ZK596.1,sqt-2,F13H8.5,dpy-10,wrt-10,clec-60,clec-61,bli-1,sqt-1,col-54,cuti-1,lron-9,ZC434.3,bah-1,T06G6.6,T17H7.1,F56D2.3,F44E2.4	http://www.ncbi.nlm.nih.gov/pubmed/11697852
Mutants	UP wdr-5 mutant Day2 Transgenerational	7	434	54	29469	0.000140048	0.321131	F58E10.7,col-176,M153.1,ZK180.5,C28C12.4,ZK596.1,ZC123.1	http://www.ncbi.nlm.nih.gov/pubmed/22012258
DAF/Insulin/food	UP in abundance at day 1 by daf-2 mutant, proteomics	12	434	192	29469	0.000140765	0.322773	catp-3,ttr-26,ptr-4,lpr-3,lpr-6,lpr-5,sym-1,col-3,col-125,ram-2,cdh-7,col-90	http://www.ncbi.nlm.nih.gov/pubmed/25957690
Chemicals/stress	UP by Tannic acid 100um	18	434	414	29469	0.000159753	0.366313	M02H5.8,col-146,col-147,lys-2,col-149,col-12,sss-2,col-167,M70.3,ilys-2,F19C7.2,nspb-6,arf-1.1,C28C12.4,ZK596.1,cex-1,clec-4,catp-4	http://www.ncbi.nlm.nih.gov/pubmed/22493606
Tissue	muscle gene induced by hlh-1	57	434	2310	29469	0.000162508	0.372631	M02H5.8,pqn-54,C36C5.5,phat-4,grl-5,C02E7.7,abu-15,abu-6,abu-8,pqn-13,F41E6.11,T06E4.10,D1054.9,sqt-3,K01D12.9,B0310.6,nas-38,lpr-7,wrt-9,dpy-3,M03F4.6,C26B9.3,C45B2.2,nnt-1,C14F11.6,T10E10.4,dpy-7,F46C8.8,R07E3.6,lpr-6,lpr-4,C34F6.1,ZK180.6,C31H1.1,C06E7.4,C42D4.3,arf-1.1,F33D4.6,col-14,col-125,acs-20,F55G11.4,col-133,dpy-4,abu-11,col-71,cex-1,T25E4.1,dpy-2,wrt-10,M02G9.2,R03C1.1,K10D3.4,ZK849.1…	http://www.ncbi.nlm.nih.gov/pubmed/17848203
Mutants	EGF/EOR-1-upregulated	13	434	229	29469	0.00016436	0.376877	ttr-33,ptr-1,T19B10.2,T16G1.2,hmit-1.1,Y39B6A.24,clec-86,let-4,Y43D4A.5,clec-61,ptr-10,gpdh-1,R07E5.4	http://www.ncbi.nlm.nih.gov/pubmed/21673654
DAF/Insulin/food	UP by daf-2 mutant, Monosomal seq	20	434	497	29469	0.000168591	0.38658	F44E7.2,catp-3,lys-2,F53F1.4,aagr-4,C14F11.6,col-168,col-169,col-176,glf-1,F57H12.6,col-117,col-3,noah-2,dao-2,ZK84.1,rol-8,clec-61,pqn-32,C39B5.5	http://www.ncbi.nlm.nih.gov/pubmed/25600869
Chemicals/stress	UP by rotenone after 5days	6	434	36	29469	0.000175197	0.401727	Y75B7AR.1,col-17,rol-6,sqt-1,clec-66,col-90	http://www.ncbi.nlm.nih.gov/pubmed/24199155
DAF/Insulin/food	UP fed by Comamonas DA1877 vs. OP50 Gravid adult	35	434	1184	29469	0.000182023	0.417378	M02H5.8,F15E11.15,C36C5.5,Y47D7A.13,ZK105.1,col-147,col-149,B0024.4,col-12,sss-2,gst-38,C45B2.2,clec-86,grd-14,col-175,col-180,F19C7.2,C42D4.3,arf-1.1,ant-1.3,grl-21,F55G11.4,col-137,F46F5.9,Y51H7C.13,decr-1.1,mpst-4,col-77,col-38,col-39,ram-2,cnp-2,clec-66,catp-4,Y41C4A.11	http://www.ncbi.nlm.nih.gov/pubmed/23540701
Development/Dauer/Aging	Down by Resveratrol N2	12	434	198	29469	0.000184244	0.422473	D1054.9,oac-1,wrt-6,F49E10.2,ptr-4,Y55F3AM.14,C31H1.1,ant-1.4,qua-1,K10D3.4,ZK849.1,F44E2.4	http://www.ncbi.nlm.nih.gov/pubmed/16256736
Chemicals/stress	UP by Octopamine	12	434	199	29469	0.000192497	0.441394	F44E7.2,sqt-3,lpr-3,sym-1,ilys-2,F19C7.2,Y51H7C.13,dao-2,cex-1,wrt-10,noah-1,gpdh-1	https://www.ncbi.nlm.nih.gov/pubmed/28105749
Chemicals/stress	UP by progesterone 10e-09	16	434	346	29469	0.000215408	0.493931	phat-4,col-145,col-10,col-146,D1054.9,ZK218.5,F49E10.2,col-176,C34F6.1,col-180,col-41,mam-3,R12E2.14,col-60,B0280.7,col-91	http://www.ncbi.nlm.nih.gov/pubmed/11795393
TF Targets	daf-16 targets (Kumar)	27	434	816	29469	0.000221281	0.507397	col-10,col-147,lys-2,Y102A11A.5,C26B9.3,ptr-4,C14F11.6,col-167,dao-4,pgp-6,lpr-3,M153.1,mlt-9,ZK180.6,C04G6.2,dpy-10,col-38,phg-1,clec-60,col-39,ram-2,Y65B4BL.1,col-62,col-63,col-91,Y41C4A.11,Y75B8A.28	http://www.ncbi.nlm.nih.gov/pubmed/26539642
Mutants	down by hcf-1 mutant	19	434	469	29469	0.000237016	0.543479	C36C5.5,col-149,F53F1.4,Y39B6A.24,grd-2,R193.2,C45B2.2,col-167,col-168,grd-14,col-180,alh-13,ilys-2,F19C7.2,col-111,col-77,gpdh-1,col-92,Y41C4A.11	http://www.ncbi.nlm.nih.gov/pubmed/21909281
Mutants	down by dcr-1 RNAi (Rybak-Wolf)	11	434	172	29469	0.000249218	0.571457	cut-2,nnt-1,ZK180.5,ant-1.3,lin-42,abu-14,clec-4,clec-66,pqn-32,Y71G12B.25,cdh-12	http://www.ncbi.nlm.nih.gov/pubmed/25416952
Mutants	UP by daf-2 mutant (Rizki)	38	434	1357	29469	0.000261814	0.60034	catp-3,T19B10.2,col-161,ttr-26,nnt-1,col-169,grd-14,pes-8,col-176,col-107,dpy-13,ZK180.5,col-14,F57H12.6,col-117,grl-21,col-125,col-130,dpy-4,clec-197,decr-1.1,col-71,col-73,cex-1,bli-2,col-77,rol-6,C18E9.8,bli-1,sqt-1,dpy-5,col-54,col-60,lron-9,col-88,col-90,col-91,col-92	http://www.ncbi.nlm.nih.gov/pubmed/21909281
Other	UP by alpha-synuclein	8	434	85	29469	0.000263154	0.603412	F44E7.2,ZK105.1,sss-2,ant-1.4,cdh-5,T13F2.9,col-7,col-62	http://www.ncbi.nlm.nih.gov/pubmed/16626960
Chemicals/stress	Hypoxia response genes (Albores)	16	434	355	29469	0.000283259	0.649513	F15E11.15,col-144,Y102A11A.5,C26B9.3,pes-8,lpr-6,col-110,F57H12.6,mlt-10,clec-60,clec-4,cnp-2,clec-66,Y95B8A.2,suro-1,dpy-18	http://www.biorxiv.org/content/early/2017/03/02/112920.1
Mutants	down by isp-1 mutant	45	434	1737	29469	0.00034313	0.786797	F48G7.5,abu-8,F44E7.2,cyn-17,col-147,col-149,sss-2,C01G10.1,pqn-71,T08G3.4,ZK218.5,hmit-1.1,B0310.6,acn-1,C45B2.2,col-180,M70.3,F19C7.2,Y4C6A.1,C31H1.1,nspb-6,C42D4.3,ant-1.4,ant-1.3,T13F2.9,grl-21,ZK596.1,col-137,R07C3.13,decr-1.1,mpst-4,C18E9.8,tts-2,col-39,nspb-11,nspb-7,nspb-8,catp-4,col-7,col-62,gpdh-1,H06I04.5,Y1A5A.1,nspb-12,col-91	http://www.ncbi.nlm.nih.gov/pubmed/24813612
Chemicals/stress	UP by fenamiphos mid	12	434	214	29469	0.000359228	0.823709	F44E7.2,T19B10.2,C45B2.2,ilys-2,C42D4.3,arf-1.1,mam-2,F55G11.4,R07C3.13,efhd-1,H10E21.4,col-90	http://www.ncbi.nlm.nih.gov/pubmed/19402892
Mutants	UP by let-7 mutant (Rausch)	5	434	24	29469	0.000390294	0.894944	F26A10.2,K08E7.5,mlt-10,clec-61,ZC123.1	https://www.ncbi.nlm.nih.gov/pubmed/25732775
DAF/Insulin/food	UP by daf-2; daf-16 mutant (Mueller)	19	434	490	29469	0.000399731	0.916584	col-144,col-145,col-10,col-147,col-149,col-154,ZK218.5,col-167,col-168,col-169,col-170,col-176,col-107,F19C7.2,col-117,col-3,col-125,R07E5.4,Y41C4A.11	http://www.ncbi.nlm.nih.gov/pubmed/25419847
Mutants	Activated by skn-1	14	434	291	29469	0.000421048	0.965462	R02F11.1,gst-38,C25F6.7,lgx-1,F49E10.2,F40E10.5,C28C12.4,cdh-5,bli-2,rol-6,Y46G5A.29,K10D3.4,F30H5.3,K04H4.2	http://www.ncbi.nlm.nih.gov/pubmed/26196144
Chemicals/stress	UP by Cu2	15	434	330	29469	0.00043009	0.986196	B0024.4,K01D12.9,ttr-26,C25F6.7,C45B2.2,col-173,H03E18.1,sym-1,arf-1.1,F57H12.6,ora-1,Y11D7A.9,moe-3,R12E2.14,col-97	http://www.ncbi.nlm.nih.gov/pubmed/23437011
Chemicals/stress	Down by mercury low 4H	11	434	185	29469	0.00044483	1	C14F11.6,clec-86,alh-13,F40E10.5,glf-1,mlt-10,dpy-10,wrt-10,clec-4,col-54,abu-13	http://www.ncbi.nlm.nih.gov/geo/query/acc.cgi?acc=GSE42592
Mutants	UP by hbl-1 overexpression	5	434	25	29469	0.000459263	1	F44E7.2,lpr-4,sym-1,clec-60,gpdh-1	http://www.ncbi.nlm.nih.gov/pubmed/19923914
Mutants	Down daf-7 mutant	27	434	860	29469	0.000489529	1	C26F1.1,col-144,col-10,grl-7,col-156,lon-3,col-161,gst-38,F22F4.1,pgp-6,M03B6.3,C11H1.5,col-41,ZK180.6,K08E7.5,dpy-4,col-17,rol-6,ram-2,sqt-1,K10H10.4,mltn-9,T06A4.3,bah-1,gpdh-1,C06E8.5,col-90	http://www.ncbi.nlm.nih.gov/pubmed/15380030
TF Targets	NHR-25 L3 targets (Araya)	11	434	188	29469	0.000504602	1	col-144,F53F1.4,cut-2,T10E10.4,col-167,col-168,adt-1,Y65B4BL.1,Y95B8A.2,nas-30,suro-1	http://www.ncbi.nlm.nih.gov/pubmed/25164749
Mutants	Down unc-62 RNAi	7	434	69	29469	0.000540073	1	F15E11.15,hmit-1.1,Y39B6A.24,M153.1,clec-174,clec-61,gpdh-1	http://www.ncbi.nlm.nih.gov/pubmed/23468654
Mutants	UP nduf-6 RNAi, ETC complex I	17	434	430	29469	0.000721224	1	ZK105.1,ZK218.5,Y37H2A.14,R193.2,dpy-8,col-176,C34F6.1,col-41,cdh-10,clec-174,T28H11.8,arf-1.1,C28C12.4,cex-1,rol-6,sqt-1,col-90	http://www.ncbi.nlm.nih.gov/pubmed/18178500
Mutants	down by gas-1 mutant (McCormack)	9	434	131	29469	0.000742096	1	clec-219,nas-24,F09C6.10,F18E9.7,clec-197,K12H6.4,Y110A2AL.7,F59B2.12,C48B4.12	http://www.ncbi.nlm.nih.gov/pubmed/25744875
Mutants	UP by fbf-1 mutant on puf-8;lip-1	9	434	131	29469	0.000742096	1	dod-19,col-147,col-149,F53F1.4,amt-1,C05E7.2,C28C12.4,scl-6,col-39	http://www.ncbi.nlm.nih.gov/pubmed/25146970
Chemicals/stress	UP by tunicamycin under rtcb-1 mutant	9	434	131	29469	0.000742096	1	Y47D7A.13,T19A5.3,gst-38,Y37H2A.14,ZK180.5,arf-1.1,col-120,R12E2.15,Y41C4A.11	http://www.ncbi.nlm.nih.gov/pubmed/25366321
DAF/Insulin/food	down by daf-16 mutant under daf-2;rsks-1 mutant	25	434	791	29469	0.000759912	1	sqt-3,sss-2,ttr-26,mlt-11,nnt-1,C14F11.6,F46C8.8,lpr-3,let-4,sym-1,clec-174,F57H12.6,cdh-5,ZK596.1,F55G11.4,F56D3.1,F13H8.5,wrt-10,clec-61,C09F9.2,Y65B4BL.1,C06E8.5,fbn-1,K04H4.2,Y41C4A.11	http://www.ncbi.nlm.nih.gov/pubmed/24332851
Chemicals/stress	UP osm-11 mutant	14	434	312	29469	0.000805372	1	T19B10.2,hmit-1.1,nnt-1,clec-86,lpr-3,sym-1,ilys-2,F19C7.2,F55G11.4,noah-2,wrt-10,clec-60,noah-1,gpdh-1	http://www.ncbi.nlm.nih.gov/pubmed/20126308
Chemicals/stress	UP osm-7 mutant	11	434	200	29469	0.000814292	1	T19B10.2,hmit-1.1,sym-1,ilys-2,ZK596.1,F55G11.4,noah-2,Y51H7C.1,noah-1,gpdh-1,R07E5.4	http://www.ncbi.nlm.nih.gov/pubmed/20126308
Chemicals/stress	Changed by ToxA at protein level	6	434	50	29469	0.000831768	1	dod-19,B0024.4,pgp-6,F55G11.4,qua-1,clec-60	https://www.ncbi.nlm.nih.gov/pubmed/27927200
DAF/Insulin/food	down in abundance at day 1 by daf-16 mutant, proteomics	7	434	75	29469	0.000842532	1	grl-5,catp-3,nnt-1,ora-1,cex-1,qua-1,cnp-2	http://www.ncbi.nlm.nih.gov/pubmed/25957690
Chemicals/stress	UP by X-ray at 2h	10	434	167	29469	0.000867816	1	dod-19,M02H5.8,Y47D7A.13,catp-3,lys-2,gst-38,arf-1.1,clec-4,clec-66,Y41C4A.11	http://www.ncbi.nlm.nih.gov/pubmed/18627611
Mutants	UP by smgl-2 depletion	19	434	525	29469	0.000886876	1	F48G7.5,C36C5.5,col-146,fipr-6,B0024.4,F58E10.7,pqn-71,ZK218.5,ttr-26,C45B2.2,nnt-1,F57H12.6,grl-21,ZK596.1,clec-61,nspb-7,col-62,T17H7.1,C06E8.5	http://www.ncbi.nlm.nih.gov/pubmed/23828042
Mutants	DKF-2 induced	7	434	77	29469	0.000967936	1	C02E7.6,gst-38,hmit-1.1,Y39B6A.24,arf-1.1,ant-1.3,Y47G6A.15	http://www.ncbi.nlm.nih.gov/pubmed/19371715
Mutants	UP by swsn-2.2 RNAi	20	434	575	29469	0.000995713	1	M02H5.8,F44E7.2,col-147,fipr-4,lys-2,col-149,gst-38,Y37H2A.14,amt-1,clec-86,F55G11.4,wrt-10,clec-60,clec-4,K10H10.4,nspb-8,col-54,gpdh-1,nspb-12,C06E8.5	http://www.ncbi.nlm.nih.gov/pubmed/26739451
Mutants	down by daf-2:rsks-1 mutant	14	434	320	29469	0.00101425	1	dod-19,M02H5.8,B0024.4,hmit-1.1,Y39B6A.24,ilys-2,clec-174,F19C7.2,ora-1,C28C12.4,noah-2,clec-66,pqn-32,gpdh-1	http://www.ncbi.nlm.nih.gov/pubmed/26959186
Tissue	UP in germline-ablated animals	33	434	1206	29469	0.00106023	1	dod-19,F15E11.15,C36C5.5,catp-3,lys-2,col-154,sqt-3,gst-38,Y37H2A.14,hmit-1.1,dpy-3,T27A10.6,clec-86,pgp-6,col-107,col-33,col-110,C04G2.3,ZK596.1,F55G11.4,col-138,col-73,col-77,col-38,col-39,ram-2,rol-1,dpy-5,cuti-1,R07E5.4,col-91,col-92,dpy-18	http://www.ncbi.nlm.nih.gov/pubmed/25093668
Mutants	UP by blmp-1(tm548) mutant	14	434	325	29469	0.00116649	1	pqn-71,gst-38,Y37H2A.14,nas-38,amt-1,col-176,ilys-2,clec-174,F57H12.6,ant-1.4,ant-1.3,F55G11.4,Y51H7C.13,B0393.4	http://www.ncbi.nlm.nih.gov/pubmed/24613396
Mutants	down by lsm-1 mutant	12	434	247	29469	0.0011736	1	F15E11.15,C36C5.5,Y47D7A.15,ZK105.1,col-156,ora-1,col-133,M02G9.1,clec-61,pqn-32,col-49,ptr-17	http://www.ncbi.nlm.nih.gov/pubmed/26150554
Mutants	down by sek-1 mutant (Wu)	8	434	109	29469	0.00117584	1	catp-3,lys-2,ttr-26,F55G11.4,Y51H7C.1,col-38,clec-66,mltn-9	https://www.ncbi.nlm.nih.gov/geo/query/acc.cgi?acc=GSE92902
Mutants	UP by elo-5 mutant under C13ISO	37	434	1421	29469	0.00118665	1	dod-19,M02H5.8,abu-15,abu-6,abu-8,F44E7.2,F41E6.11,B0024.4,pqn-71,gst-38,Y37H2A.14,ttr-26,Y39B6A.24,abu-10,T10E10.4,clec-86,ZK662.2,clec-174,arf-1.1,C28C12.4,grl-21,ZK596.1,abu-11,T25E4.1,T02G5.11,F07H5.8,abu-14,F59B10.3,clec-4,clec-66,nspb-11,efhd-1,R03C1.1,nspb-12,pqn-8,Y47D3B.6,Y41C4A.11	http://www.ncbi.nlm.nih.gov/geo/query/acc.cgi?acc=GSE64973
Mutants	Down pie-1; pal-1(RNAi) mutant 23 min after 4 cell stage	33	434	1217	29469	0.00122686	1	C02E7.7,C02E7.6,col-13,col-12,F53F1.4,cut-2,gst-38,hmit-1.1,Y43F8B.3,col-167,col-168,col-169,col-173,col-180,dpy-13,col-14,col-117,col-3,F55G11.4,dpy-2,col-77,col-79,ram-2,efhd-1,grl-16,R12E2.15,R12E2.14,D2092.8,col-88,B0393.4,col-92,dpy-18,Y47D3B.6	http://www.ncbi.nlm.nih.gov/pubmed/15772128
Chemicals/stress	down by Juglone (oxidate stress)	11	434	212	29469	0.00126566	1	pqn-54,Y47D7A.13,col-157,col-161,nas-24,F09C6.10,ilys-2,col-133,F43C11.2,K12H6.4,clec-137	http://www.ncbi.nlm.nih.gov/pubmed/25211548
Mutants	UP by prg-1 mutant	6	434	55	29469	0.00128608	1	T19B10.2,dpy-8,rol-8,rol-6,sqt-1,col-91	http://www.ncbi.nlm.nih.gov/pubmed/24767993
Mutants	UP by ets-4 (ok165) mutant	6	434	57	29469	0.00151126	1	F15E11.15,ZK218.5,F55G11.4,clec-138,clec-61,Y74C10AR.2	http://www.ncbi.nlm.nih.gov/pubmed/20862312
Chemicals/stress	down by 16 mg/l aldicarb	12	434	255	29469	0.00151303	1	dod-19,abu-8,F53F1.4,pqn-71,Y102A11A.5,lpr-5,lpr-4,cex-1,R03C1.1,nas-30,Y48G8AL.12,col-88	http://www.ncbi.nlm.nih.gov/pubmed/21253838
Chemicals/stress	UP by Toluene 24h	5	434	34	29469	0.00151676	1	Y102A11A.5,T13F2.9,col-138,col-38,col-91	http://www.ncbi.nlm.nih.gov/geo/query/acc.cgi?acc=GSE23013
Chemicals/stress	down by pristine silver nanomterials	5	434	34	29469	0.00151676	1	cex-1,dpy-10,rol-8,clec-60,pqn-32	http://www.ncbi.nlm.nih.gov/geo/query/acc.cgi?acc=GSE70509
Mutants	UP by daf-2 RNAi (Roitenberg)	24	434	788	29469	0.00160782	1	Y38A10A.2,ZK105.1,ttr-33,catp-3,col-144,lys-2,T19B10.2,ttr-26,F53B1.4,amt-1,C14F11.6,B0403.5,grd-14,col-137,decr-1.1,F56D3.1,ZK84.1,clec-61,col-62,suro-1,F10D11.6,R07E5.4,C06E8.5,col-92	https://www.ncbi.nlm.nih.gov/geo/query/acc.cgi?acc=GSE100045
Mutants	down by ets-4 (uz1) mutant	11	434	219	29469	0.00161164	1	T10E10.4,col-133,col-137,decr-1.1,T25E4.1,F07H5.8,K10H10.4,R03C1.1,col-60,gpdh-1,col-88	http://www.ncbi.nlm.nih.gov/pubmed/20862312
DAF/Insulin/food	UP by daf-16 starvation L1	35	434	1343	29469	0.0016344	1	F15E11.15,C26F1.1,catp-3,col-144,col-145,col-10,col-146,fipr-8,col-13,col-12,T19B10.2,col-154,col-157,col-162,nnt-1,col-167,col-168,col-169,col-170,col-176,col-180,C01G5.3,col-117,col-3,col-125,col-133,col-138,T02G5.11,clec-61,Y95B8A.2,nas-30,col-7,col-62,col-91,col-92	http://www.ncbi.nlm.nih.gov/pubmed/26656736
Chemicals/stress	down by Cadmium (Swain)	12	434	258	29469	0.00165941	1	C36C5.5,ZK105.1,col-145,col-149,R193.2,C45B2.2,pgp-6,col-180,alh-13,C05E7.2,C42D4.3,clec-4	http://www.ncbi.nlm.nih.gov/geo/query/acc.cgi?acc=GSE29951
Development/Dauer/Aging	UP by Resveratrol Treatment in N2	8	434	116	29469	0.00168595	1	pqn-54,abu-15,abu-6,abu-8,grd-6,sqt-3,abu-10,col-109	http://www.ncbi.nlm.nih.gov/pubmed/16256736
Mutants	Down pie-1; pal-1(RNAi) mutant 41 min after 4 cell stage	30	434	1091	29469	0.00175204	1	phat-4,F41F3.3,C02E7.7,col-13,col-12,sqt-3,cut-2,gst-38,abu-10,col-167,col-168,col-169,col-170,col-33,F19C7.2,C28C12.4,col-133,sqt-2,col-71,col-73,T02G5.11,col-77,rol-6,efhd-1,R12E2.15,R12E2.14,col-7,col-62,col-88,Y47D3B.6	http://www.ncbi.nlm.nih.gov/pubmed/15772128
Chemicals/stress	Down by Toluene 24h	4	434	17	29469	0.00184997	1	R02F11.1,pqn-13,abu-14,K04H4.2	http://www.ncbi.nlm.nih.gov/geo/query/acc.cgi?acc=GSE23013
Mutants	UP isp-1 RNAi, ETC complex I	14	434	344	29469	0.00192974	1	F15E11.15,lys-2,col-149,Y37H2A.14,wrt-6,col-176,F57H12.6,Y51H7C.13,col-71,bli-2,bli-1,clec-4,E01G4.6,col-90	http://www.ncbi.nlm.nih.gov/pubmed/18178500
Chemicals/stress	UP on 15 vs. 25 C, larva	13	434	303	29469	0.00193391	1	C36C5.5,col-147,fipr-6,col-149,nspb-6,arf-1.1,F46F5.9,R07C3.13,decr-1.1,sri-40,nspb-11,nspb-12,Y41C4A.11	http://www.ncbi.nlm.nih.gov/pubmed/26027928
Mutants	UP by npr-1 (ad609) mutant	8	434	121	29469	0.00214498	1	F15E11.15,lys-2,ZK180.6,F55G11.4,T06D8.10,tag-297,Y18H1A.9,Y75B8A.28	http://www.ncbi.nlm.nih.gov/pubmed/24586193
Chemicals/stress	UP treated by 1 mgl DZN	8	434	122	29469	0.00224735	1	B0024.4,gst-38,R193.2,clec-174,arf-1.1,F55G11.4,clec-4,clec-66	http://www.ncbi.nlm.nih.gov/pubmed/20808445
DAF/Insulin/food	UP Core diet response genes Comamonas DA1877	5	434	38	29469	0.00230505	1	F15E11.15,gst-38,C45B2.2,arf-1.1,Y41C4A.11	http://www.ncbi.nlm.nih.gov/pubmed/23540701
Chemicals/stress	UP by Neomycin/Streptomycin	5	434	38	29469	0.00230505	1	F25E5.7,col-137,clec-138,rol-6,Y74C10AR.2	https://www.ncbi.nlm.nih.gov/pubmed/27600703
Mutants	UP by mec-8 mutant, exons	9	434	157	29469	0.00235789	1	mlt-11,mam-1,wrt-6,nnt-1,R07E3.6,clec-78,ZK180.5,K08E7.5,Y65B4BL.1	http://www.ncbi.nlm.nih.gov/pubmed/25798732
Mutants	UP by skn-1 mutant, normal culture	6	434	63	29469	0.00236105	1	B0024.4,Y39B6A.24,ilys-2,arf-1.1,clec-60,Y41C4A.11	http://www.ncbi.nlm.nih.gov/pubmed/19575768
Chemicals/stress	UP by Tyrosol	10	434	194	29469	0.00244242	1	sqt-3,mlt-11,igcm-1,lpr-3,T13F2.9,noah-2,dpy-10,wrt-10,clec-60,noah-1	http://www.ncbi.nlm.nih.gov/pubmed/25804201
Chemicals/stress	Down by hemin 500 um vs. 4um	10	434	195	29469	0.00252817	1	col-161,col-162,R193.2,pgp-6,col-107,T13F2.9,col-130,K12H6.4,col-7,col-62	http://www.ncbi.nlm.nih.gov/pubmed/18418376
Chemicals/stress	UP by rotenone after 20days	5	434	39	29469	0.002539	1	K02E11.10,bli-6,F55G11.4,col-77,col-88	http://www.ncbi.nlm.nih.gov/pubmed/24199155
DAF/Insulin/food	down by daf-16 mutant (Mueller)	9	434	159	29469	0.00255004	1	F15E11.15,F44E7.2,lys-2,ttr-26,C45B2.2,F55G11.4,C15F1.2,clec-4,F44E2.4	http://www.ncbi.nlm.nih.gov/pubmed/25419847
Mutants	UP by gei-8(ok1671) homozygous mutant	12	434	273	29469	0.00257513	1	col-10,lys-2,F58E10.7,col-175,col-176,F57H12.6,F55G11.4,cex-1,col-38,rol-1,clec-66,efhd-1	http://www.ncbi.nlm.nih.gov/pubmed/23484030
Chemicals/stress	UP by UV irradiation, daf-2/daf-16 dependent	17	434	492	29469	0.00284049	1	dod-19,M02H5.8,col-12,gst-38,clec-86,col-107,clec-174,arf-1.1,ZK596.1,col-133,cex-1,ram-2,clec-4,clec-66,Y95B8A.2,F10D11.6,pqn-8	http://www.ncbi.nlm.nih.gov/pubmed/25419847
DAF/Insulin/food	Repressed by daf-16 (Heimbucher)	14	434	362	29469	0.00299412	1	dod-19,C36C5.5,fipr-8,B0024.4,F53F1.4,gst-38,R193.2,pgp-6,F55G11.4,sri-40,clec-66,suro-1,pqn-26,Y41C4A.11	https://www.ncbi.nlm.nih.gov/pubmed/26154057
Chemicals/stress	Down HS F3 vs. CTL F3	22	434	736	29469	0.00328305	1	dod-19,F44E7.2,catp-3,lys-2,T19B10.2,hmit-1.1,T03D8.6,aagr-4,grd-14,pes-8,pgp-6,M153.1,F35B3.4,C42D4.3,ant-1.3,F55G11.4,col-133,clec-61,clec-4,clec-66,F10D11.6,dpy-18	http://www.ncbi.nlm.nih.gov/pubmed/20816092
Mutants	UP by isp-1 mutant (Cristina)	21	434	689	29469	0.00336296	1	Y47D7A.13,F53F1.4,col-175,col-182,F35B3.4,col-111,col-14,Y11D7A.9,mam-3,col-17,col-73,dpy-10,T02G5.11,qua-1,rol-6,rol-1,K10H10.4,col-63,F10D11.6,col-88,B0280.7	http://www.ncbi.nlm.nih.gov/pubmed/19360127
DAF/Insulin/food	UP by daf-16 mutant (McElwee)	15	434	411	29469	0.00338581	1	ZK105.1,B0024.4,gst-38,Y39B6A.24,acn-1,pgp-6,alh-13,clec-174,F19C7.2,arf-1.1,F55G11.4,sri-40,clec-4,clec-66,Y41C4A.11	http://www.ncbi.nlm.nih.gov/pubmed/15308663
Mutants	UP by elt-2 RNAi under Hypoxia	12	434	283	29469	0.00338602	1	M02H5.8,phat-4,B0024.4,F58E10.7,hmit-1.1,B0403.5,arf-1.1,phg-1,lron-9,B0280.7,Y41C4A.11,Y75B8A.28	http://www.ncbi.nlm.nih.gov/pubmed/25284791
Chemicals/stress	down by Hypoxia	18	434	551	29469	0.00363246	1	F15E11.15,C02E7.7,catp-3,col-147,col-149,T19B10.2,gst-38,hmit-1.1,C45B2.2,ora-1,F55G11.4,decr-1.1,dpy-10,T02G5.11,mltn-9,R12E2.15,gpdh-1,R07E5.4	http://www.ncbi.nlm.nih.gov/pubmed/25284791
Chemicals/stress	Down NP-exposure	75	434	3706	29469	0.00392101	1	clec-207,col-145,col-146,col-147,B0024.4,col-13,col-12,col-154,lon-3,nas-24,oac-1,K02E2.8,F25C8.1,R193.2,wrt-9,C45B2.2,col-167,col-168,col-169,col-170,col-173,F26A10.2,grd-1,adt-1,F35B3.4,col-107,cdh-10,C09G12.5,clec-174,clec-78,C31H1.1,nspb-6,C42D4.3,F33D4.6,F57H12.6,ora-1,ant-1.4,C28C12.4,cdh-5,T13F2.9,grl-21,col-125,col-133,Y43D4A.5,col-138,decr-1.1,C16C8.19,R03H10.4,clec-137,clec-138,mpst-4,C…	http://www.ncbi.nlm.nih.gov/geo/query/acc.cgi?acc=GSE15016
TF Targets	PMK-1 targets down in Day 15 vs. Day 6	14	434	374	29469	0.00393943	1	F15E11.15,C36C5.5,lys-2,sqt-3,hmit-1.1,amt-1,clec-86,F57H12.6,ora-1,F55G11.4,Y51H7C.1,col-70,clec-60,mltn-9	http://www.ncbi.nlm.nih.gov/pubmed/21625567
Mutants	Down pie-1 mutant 83 min after 4 cell stage	20	434	653	29469	0.00409969	1	Y47D7A.13,col-144,col-10,lon-3,sqt-3,Y37H2A.14,lgx-1,T10E10.4,F18E9.7,dpy-13,C28C12.4,col-120,col-125,col-133,dpy-4,col-73,T02G5.11,col-60,col-88,F30H5.3	http://www.ncbi.nlm.nih.gov/pubmed/15772128
Mutants	down by met-2 set-25 mutant L1	18	434	560	29469	0.00426477	1	F15E11.15,col-149,F53F1.4,M03F4.6,acn-1,M153.1,sym-1,C06E7.4,bed-3,mlt-8,lin-42,col-71,dpy-10,clec-60,C09F9.2,Y65B4BL.1,R07E5.4,fbn-1	http://www.ncbi.nlm.nih.gov/geo/query/acc.cgi?acc=GSE79597
Chemicals/stress	UP by Beta Amyloid toxicity	12	434	294	29469	0.00450218	1	Y32G9B.1,ptr-1,T19B10.2,nas-38,M03F4.6,C45B2.2,F35B3.4,C42D4.3,ora-1,ZK84.1,efhd-1,lron-9	http://www.ncbi.nlm.nih.gov/pubmed/25457027
DAF/Insulin/food	Down daf-16 mutant By Fed	11	434	253	29469	0.00453618	1	F25E5.7,clec-219,F09C6.10,F18E9.7,C09G12.5,M7.9,K12H6.4,Y110A2AL.7,clec-137,F59B2.12,C48B4.12	http://www.ncbi.nlm.nih.gov/pubmed/23352664
Mutants	down by mex-5 RNAi	14	434	382	29469	0.00469419	1	col-13,col-161,igcm-1,wrt-9,bus-8,C28C12.4,ant-1.3,col-133,dpy-4,col-73,col-77,col-38,col-88,col-91	http://www.ncbi.nlm.nih.gov/pubmed/26096734
Mutants	UP DBL-1 ++ vs. SMA-6 -	35	434	1440	29469	0.0048676	1	dod-19,F48G7.5,F15E11.15,F41F3.3,col-145,col-10,lys-2,col-13,col-12,col-154,col-157,cut-2,wrt-8,gst-38,K02E2.8,col-167,col-168,pgp-6,adt-1,ilys-2,clec-174,dpy-13,F19C7.2,arf-1.1,col-3,col-125,F55G11.4,col-133,col-17,dpy-2,ram-2,clec-4,clec-66,clec-99,col-90	http://www.ncbi.nlm.nih.gov/pubmed/20529267
Chemicals/stress	UP by gamma ray at 2h	8	434	142	29469	0.00520085	1	dod-19,M02H5.8,lys-2,pgp-6,arf-1.1,F55G11.4,clec-66,Y41C4A.11	http://www.ncbi.nlm.nih.gov/pubmed/18627611
Chemicals/stress	UP by Rutile Nano	20	434	670	29469	0.00536734	1	M02H5.8,F15E11.15,clec-219,col-147,col-149,col-157,K02E11.10,dpy-8,pgp-6,dpy-9,ilys-2,bli-6,clec-138,rol-8,moe-3,clec-95,ptr-17,gpdh-1,C39B5.5,C48B4.12	http://www.ncbi.nlm.nih.gov/pubmed/25211548
DAF/Insulin/food	Down N2-Cel-RhebRNAi-fed	14	434	390	29469	0.00556121	1	dod-19,M02H5.8,lys-2,Y37H2A.14,Y39B6A.24,clec-86,clec-174,ora-1,col-125,F55G11.4,col-17,mltn-9,R07E5.4,col-92	http://www.ncbi.nlm.nih.gov/pubmed/19079239
Chemicals/stress	down on 15 vs. 25 C, larva	14	434	391	29469	0.00567804	1	R12A1.3,F15E11.15,F44E7.2,catp-3,C01G10.1,hmit-1.1,F19C7.2,F55G11.4,M02G9.1,clec-61,ptr-17,gpdh-1,col-90,F44E2.4	http://www.ncbi.nlm.nih.gov/pubmed/26027928
Chemicals/stress	Down by high dichlorvos	21	434	723	29469	0.00568083	1	dod-19,F15E11.15,C36C5.5,C26F1.1,T06E4.10,lys-2,gst-38,R193.2,clec-86,col-41,clec-174,nspb-6,col-120,col-130,col-137,col-70,decr-1.1,clec-60,clec-4,clec-66,clec-99	http://www.ncbi.nlm.nih.gov/pubmed/19402892
Chemicals/stress	down by 1-methylnicotinamide (MNA)	21	434	725	29469	0.00585037	1	dod-19,M02H5.8,F15E11.15,ZK105.1,catp-3,Y37H2A.14,ttr-26,igcm-1,pes-8,let-4,sym-1,clec-78,C06E7.4,noah-2,dao-2,dpy-10,C09F9.2,noah-1,B0207.5,fbn-1,Y41C4A.11	http://www.ncbi.nlm.nih.gov/pubmed/24077178
Chemicals/stress	UP by gamma ray at 6h	10	434	222	29469	0.00589637	1	dod-19,M02H5.8,lys-2,gst-38,arf-1.1,col-133,col-17,clec-4,clec-66,Y41C4A.11	http://www.ncbi.nlm.nih.gov/pubmed/18627611
Mutants	down by NAC: icd-1 & icd2 RNAi (sterile mutant)	21	434	726	29469	0.00593668	1	C36C5.5,R02F11.1,H23N18.5,ZK105.1,C26F1.1,clec-219,fipr-4,fipr-8,T27A10.6,F40E10.5,clec-174,C28C12.4,ZK596.1,Y51H7C.13,Y51H7C.1,col-70,phg-1,F01D5.6,Y71G12B.25,C48B4.12,dpy-18	http://www.ncbi.nlm.nih.gov/pubmed/25859040
Mutants	UP by hif-1 mutant (Albores)	8	434	146	29469	0.00603683	1	dod-19,col-147,col-12,aagr-4,pgp-6,C10C5.1,col-39,clec-66	http://www.biorxiv.org/content/early/2017/03/02/112920.1
Mutants	UP glp-1 mutant	30	434	1203	29469	0.00684702	1	F15E11.15,ZK105.1,B0024.4,lon-3,gst-38,Y37H2A.14,hmit-1.1,Y39B6A.24,amt-1,dpy-8,dao-4,C11H1.5,C36E6.8,F19C7.2,C28C12.4,ZK596.1,F55G11.4,C04G6.2,C15F1.2,clec-60,clec-61,bli-1,F49C5.11,Y46G5A.29,cdh-7,gpdh-1,T17H7.1,C39B5.5,ZC84.1,Y75B8A.28	http://www.ncbi.nlm.nih.gov/pubmed/23499532
Mutants	wdr-5 negatively regulated	12	434	312	29469	0.00694033	1	T24C12.4,C45B2.2,clec-86,M153.1,C06G1.2,ZK180.5,mlt-10,M02G9.1,Y18H1A.9,ZC123.1,suro-1,T19C3.2	http://www.ncbi.nlm.nih.gov/pubmed/22012258
Tissue	Intestine-enriched mRNA tag (Pauli)	18	434	589	29469	0.0069445	1	lys-2,F23H12.5,gst-38,C45B2.2,clec-86,dao-4,grd-1,M153.1,alh-13,M03B6.3,let-4,ilys-2,arf-1.1,bed-3,oac-30,bli-1,tag-297,suro-1	http://www.ncbi.nlm.nih.gov/pubmed/16354718
Mutants	UP eri-1 mutant	19	434	639	29469	0.00708104	1	pqn-54,abu-15,abu-6,abu-8,cyn-17,T06E4.10,T06E4.9,abu-1,abu-10,lgx-1,ZK662.2,F19C7.2,abu-11,T25E4.1,T02G5.11,F07H5.8,abu-14,nspb-12,Y47D3B.6	http://www.ncbi.nlm.nih.gov/pubmed/17919598
Mutants	down by mex-6 RNAi	5	434	52	29469	0.00719597	1	abu-1,dpy-4,col-138,col-73,col-38	http://www.ncbi.nlm.nih.gov/pubmed/26096734
Mutants	UP by tax-4 RNAi	7	434	115	29469	0.00721696	1	col-13,col-12,R193.2,alh-13,F19C7.2,clec-66,col-92	http://www.ncbi.nlm.nih.gov/pubmed/26959186
DAF/Insulin/food	UP by daf-12(rh273) mutant	6	434	82	29469	0.00730833	1	ZK105.1,sss-2,ilys-2,cdh-5,T13F2.9,noah-1	http://www.ncbi.nlm.nih.gov/pubmed/15489294
TF Targets	Putative E2F-targets	15	434	450	29469	0.00737494	1	F48G7.5,grl-5,col-146,col-13,K01D12.9,wrt-8,ttr-26,pgp-6,C06G1.2,grl-21,scl-6,col-77,clec-66,col-90,Y41C4A.11	http://www.ncbi.nlm.nih.gov/pubmed/17368442
DAF/Insulin/food	UP by daf-2 mutant (Knutson)	11	434	272	29469	0.00743264	1	col-147,T19B10.2,ttr-26,col-176,lpr-6,F57H12.6,col-117,col-3,F56D3.1,ram-2,col-7	http://www.ncbi.nlm.nih.gov/pubmed/26976573
Chemicals/stress	UP by Anatase Nano	17	434	547	29469	0.00768947	1	Y32G9B.1,F15E11.15,clec-219,col-149,col-157,dpy-8,col-176,pgp-6,ilys-2,bli-6,clec-138,rol-8,moe-3,clec-95,ptr-17,gpdh-1,C39B5.5	http://www.ncbi.nlm.nih.gov/pubmed/25211548
Mutants	UP by flcn-1 mutant	10	434	232	29469	0.00777808	1	Y47D7A.15,abu-15,abu-8,F44E7.2,wrt-6,ZK596.1,sri-40,col-77,gpdh-1,cdh-12	http://www.ncbi.nlm.nih.gov/pubmed/23566034
Chemicals/stress	Down by estrogen 10e-05	7	434	117	29469	0.00782934	1	catp-3,F46C8.8,sqt-2,T06D8.10,F44E2.4,col-92,col-97	http://www.ncbi.nlm.nih.gov/pubmed/11795393
Mutants	UP age-1;fer-15 vs. fer-15	9	434	192	29469	0.00785436	1	col-156,sss-2,grd-14,col-107,col-117,T13F2.9,col-133,F46F5.9,col-92	http://www.ncbi.nlm.nih.gov/pubmed/18662544
Other	down by male in hermaphrodites	11	434	275	29469	0.00799734	1	lys-2,sqt-3,alh-13,col-117,col-3,F55G11.4,Y51H7C.1,clec-61,clec-4,cnp-2,clec-66	http://www.ncbi.nlm.nih.gov/pubmed/24292626
Mutants	down by mec-3(e1338), PVD/OLL	14	434	409	29469	0.00813773	1	C36C5.5,Y47D7A.15,F44E7.2,D1014.5,col-146,F58E6.13,col-174,Y55F3AM.14,clec-78,col-33,col-137,cex-1,ZK84.1,E01G4.6	http://www.ncbi.nlm.nih.gov/pubmed/23889932
TF Targets	enriched by ain-2 IP	43	434	1943	29469	0.00841644	1	F48G7.5,ptr-16,Y32G9B.1,Y38A10A.2,ttr-33,ptr-1,grl-7,Y43F8B.3,wrt-9,Y34B4A.10,F49E10.2,lpr-3,lpr-5,lpr-4,let-4,col-110,bus-4,T28H11.8,C42D4.3,C02F4.4,acs-20,mlt-10,lips-7,C16C8.2,F56D3.1,C15F1.2,qua-1,F07H5.8,F59B10.3,ptr-18,F01D5.6,K10H10.4,C38C6.3,Y53F4B.27,Y18H1A.9,R12E2.7,ptr-10,che-14,lrp-1,suro-1,pqn-26,C06E8.5,agmo-1	http://www.ncbi.nlm.nih.gov/pubmed/19675127
Chemicals/stress	down by temperature shift, 25to20 (Isik)	14	434	411	29469	0.00845607	1	F15E11.15,col-149,B0024.4,col-12,hmit-1.1,amt-1,clec-86,R07E3.6,clec-197,rol-1,nspb-7,gpdh-1,F56D2.3,Y75B8A.28	https://www.ncbi.nlm.nih.gov/pubmed/27905558
Chemicals/stress	UP by Cu2+ but unchange in kgb-1 mutant	11	434	278	29469	0.00859453	1	B0024.4,K01D12.9,ttr-26,T03D8.6,C45B2.2,col-173,arf-1.1,F57H12.6,ora-1,Y11D7A.9,moe-3	http://www.ncbi.nlm.nih.gov/pubmed/23437011
Mutants	UP by lsm-1 mutant	14	434	412	29469	0.00861887	1	col-149,B0024.4,gst-38,Y37H2A.14,grd-1,col-113,arf-1.1,F56D3.1,clec-60,col-39,efhd-1,K10H10.4,C06E8.5,Y41C4A.11	http://www.ncbi.nlm.nih.gov/pubmed/26150554
Chemicals/stress	Down DEHP exposure	55	434	2643	29469	0.00890611	1	clec-207,C26F1.1,col-144,col-145,col-10,col-146,col-147,T21C9.9,F58E10.7,F09C6.10,Y43F8B.3,oac-1,B0310.6,amt-1,C45B2.2,col-167,col-168,col-169,col-170,F18E9.7,col-180,adt-1,col-107,clec-78,F19C7.2,F57H12.6,C10C5.1,grl-21,col-125,col-130,scl-6,decr-1.1,R03H10.4,clec-137,C04G6.2,C15F1.2,F07H5.8,clec-60,clec-61,col-79,col-39,ram-2,Y46G5A.29,nspb-11,efhd-1,K10H10.4,Y74C10AR.2,bah-1,T06G6.6,T17H7.1,C3…	http://www.ncbi.nlm.nih.gov/geo/query/acc.cgi?acc=GSE15016
Mutants	Down elt-1 RNAi	7	434	121	29469	0.00916489	1	F44E7.2,sqt-3,aagr-4,lpr-3,sym-1,col-107,col-92	http://www.ncbi.nlm.nih.gov/pubmed/18277379
Chemicals/stress	UP by Fluoranthene-100mg	10	434	240	29469	0.00958796	1	abu-12,F59F5.7,E01G6.1,ilys-2,clec-180,col-115,col-79,F33A8.7,Y46G5A.29,che-14	http://www.ncbi.nlm.nih.gov/pubmed/20331876
Chemicals/stress	UP by NaAsc (Marni)	4	434	30	29469	0.00959001	1	F44E7.2,hmit-1.1,ilys-2,gpdh-1	https://www.ncbi.nlm.nih.gov/geo/query/acc.cgi?acc=GSE66680
Mutants	Down ash-2 RNAi on glp-1 (e2141ts) L3	9	434	201	29469	0.010192	1	dod-19,lys-2,col-104,F19C7.2,col-138,Y51H7C.13,clec-66,col-49,col-63	http://www.ncbi.nlm.nih.gov/pubmed/20555324
Development/Dauer/Aging	UP by 4 days vs. 3 days, aging	19	434	665	29469	0.0103951	1	pqn-54,B0024.4,D1054.9,lon-3,mlt-11,F26A10.2,lpr-6,sym-1,acs-20,noah-2,wrt-10,abu-14,clec-60,clec-61,C09F9.2,noah-1,B0207.5,F44E2.4,col-97	http://www.ncbi.nlm.nih.gov/pubmed/12372248
Mutants	UP ogt-1(ok1207) mutant	4	434	31	29469	0.0105034	1	col-13,col-12,gst-38,ttr-26	http://www.ncbi.nlm.nih.gov/pubmed/20368426
Chemicals/stress	UP heat-shocked	4	434	31	29469	0.0105034	1	clec-86,ilys-2,clec-60,Y41C4A.11	http://www.ncbi.nlm.nih.gov/pubmed/19533680
Chemicals/stress	Down Liquid CB4857 vs. Control	7	434	125	29469	0.0106558	1	C31H1.1,C02F4.4,col-133,T06A4.3,col-54,col-63,col-88	http://www.ncbi.nlm.nih.gov/pubmed/22669615
Mutants	Down alg-1 mutant (gk214)	14	434	424	29469	0.0107711	1	B0024.4,pqn-71,col-176,col-180,nspb-6,ant-1.4,ant-1.3,decr-1.1,mpst-4,col-39,clec-4,nspb-11,Y1A5A.1,B0393.4	http://www.ncbi.nlm.nih.gov/pubmed/20062054
Chemicals/stress	down by vitamin D3, skn-1 regulated	5	434	59	29469	0.0111661	1	B0024.4,Y39B6A.24,arf-1.1,clec-60,Y41C4A.11	https://www.ncbi.nlm.nih.gov/pubmed/27783938
Chemicals/stress	down by peptide (13L) isolated from cocoa	4	434	32	29469	0.0114654	1	ttr-26,C45B2.2,col-169,col-170	http://www.ncbi.nlm.nih.gov/pubmed/23675471
Mutants	UP by elt-2 RNAi L4	6	434	92	29469	0.0117004	1	M02H5.8,B0024.4,Y37H2A.14,hmit-1.1,clec-60,clec-61	http://www.ncbi.nlm.nih.gov/pubmed/27070429
Other	UP by hermaphrodite early embryo	14	434	429	29469	0.0117824	1	wrt-9,Y102A11A.5,wrt-6,M70.3,ant-1.4,C15F1.2,moe-3,catp-4,grl-16,pqn-26,ZK849.1,T17H7.7,Y1A5A.1,col-97	http://www.ncbi.nlm.nih.gov/pubmed/26641248
DAF/Insulin/food	down by rapamycin under eat-2 mutant	11	434	294	29469	0.0123769	1	B0024.4,sqt-3,mlt-11,bus-8,C14F11.6,lpr-3,sym-1,F57H12.6,ora-1,noah-1,K04H4.2	http://www.ncbi.nlm.nih.gov/pubmed/26676933
Mutants	down by hif-1(ia4) mutant under isp-1(qm150) mutant	22	434	832	29469	0.0124226	1	dod-19,Y38A10A.2,D1014.5,T19B10.2,cut-2,wrt-8,gst-38,aagr-4,M153.1,col-110,glf-1,arf-1.1,Y11D7A.5,C02F4.4,F46F5.9,oac-30,clec-66,hhat-1,che-14,ZK1025.3,dpy-18,Y41C4A.11	http://www.ncbi.nlm.nih.gov/pubmed/25288734
Chemicals/stress	down by Acrylamide	8	434	169	29469	0.01291	1	gst-38,dpy-8,col-173,col-182,col-120,col-38,col-62,col-63	http://www.ncbi.nlm.nih.gov/pubmed/23566034
Chemicals/stress	UP by 10nM LiCl	5	434	62	29469	0.0132256	1	pgp-6,dpy-9,sri-40,C15F1.2,Y18H1A.9	http://www.ncbi.nlm.nih.gov/pubmed/17959600
DAF/Insulin/food	down by daf-2 mutant (Hou)	12	434	343	29469	0.0134317	1	M02H5.8,F15E11.15,C36C5.5,hmit-1.1,Y39B6A.24,ilys-2,F19C7.2,ora-1,C28C12.4,pqn-32,gpdh-1,R07E5.4	http://www.ncbi.nlm.nih.gov/pubmed/26959186
Mutants	Down Nep-1 mutant adult	4	434	34	29469	0.0135372	1	Y51H7C.1,col-70,ZK1025.3,R07E5.4	http://www.ncbi.nlm.nih.gov/geo/query/acc.cgi?acc=GSE32339
Mutants	Down wdr-5 mutant day 2	13	434	390	29469	0.0136118	1	T24C12.4,C45B2.2,clec-86,M153.1,C06G1.2,ZK180.5,mlt-10,F07H5.8,M02G9.1,Y18H1A.9,ZC123.1,suro-1,T19C3.2	http://www.ncbi.nlm.nih.gov/pubmed/22012258
Mutants	Down jun-1 mutant vs. wt by Fed	17	434	584	29469	0.0136748	1	ptr-16,F25E5.7,clec-219,lys-2,F09C6.10,hmit-1.1,R193.2,F18E9.7,C09G12.5,M7.9,K12H6.4,Y110A2AL.7,clec-137,clec-66,F10D11.6,F59B2.12,C48B4.12	http://www.ncbi.nlm.nih.gov/pubmed/23352664
Mutants	Down lin-26 RNAi in mex-3 mutant strain	9	434	213	29469	0.0140652	1	col-144,col-10,col-146,col-147,F58E6.13,dao-2,ZK84.1,dpy-10,col-92	http://www.ncbi.nlm.nih.gov/pubmed/18277379
Other	down at 6 generation (Amendola)	6	434	97	29469	0.0144541	1	dod-19,col-147,col-149,sss-2,C18E9.8,catp-4	https://www.ncbi.nlm.nih.gov/pubmed/28207814
Chemicals/stress	UP by ToxA (McEwan)	4	434	35	29469	0.0146476	1	lys-2,B0024.4,pgp-6,clec-4	https://www.ncbi.nlm.nih.gov/pubmed/27927200

## Sheet: S5C_Table
Category	Term	Count	X.	p-value	Genes	List.Total	Pop.Hits	Pop.Total	Fold.Enrichment	Bonferroni	Benjamini	FDR
GOTERM_MF_DIRECT	GO:0042302~structural constituent of cuticle	81	19.0141	3.21e-93	col-169,col-168,col-170,col-167,col-176,col-173,dpy-7,col-107,col-175,dpy-5,col-174,col-120,col-133,col-62,col-97,col-60,dpy-13,col-104,dpy-10,col-130,col-63,dpy-9,col-125,dpy-8,col-58,col-54,col-157,col-12,col-10,col-14,col-13,col-3,col-7,col-117,col-162,col-161,col-109,col-71,col-111,col-73,col-110,col-113,bli-6,col-65,bli-2,bli-1,lon-3,cut-2,col-79,col-77,col-41,col-156,col-38,col-39,col-154,c…	204	168	9479	22.4031	3.47e-91	3.47e-91	3.61e-90
INTERPRO	IPR002486:Nematode cuticle collagen, N-terminal	80	18.7793	1.81e-92	col-169,col-168,col-170,col-167,col-176,col-173,dpy-7,col-107,col-175,dpy-5,col-174,col-120,col-133,col-62,col-97,col-60,dpy-13,col-104,dpy-10,col-130,col-63,dpy-9,col-125,dpy-8,col-58,col-54,col-157,col-12,col-10,col-14,col-13,col-3,col-7,col-117,col-162,col-161,col-109,col-71,col-111,col-73,col-110,col-113,bli-6,col-65,bli-2,bli-1,lon-3,col-79,col-77,col-41,col-156,col-38,col-39,col-154,col-33,…	292	163	14476	24.3315	4.51e-90	4.51e-90	2.35e-89
GOTERM_CC_DIRECT	GO:0005581~collagen trimer	73	17.1362	1.41e-84	col-169,col-168,col-170,col-167,col-176,col-173,dpy-7,col-107,col-175,dpy-5,col-174,col-120,col-133,col-62,col-97,col-60,dpy-13,col-104,dpy-10,col-130,col-63,col-125,col-58,col-54,col-157,col-12,col-10,col-14,col-13,col-3,col-7,col-117,col-162,col-17,col-161,col-109,col-71,col-111,col-73,col-110,col-113,col-115,col-65,bli-1,lon-3,col-79,col-77,col-41,col-38,col-156,col-39,col-154,col-33,col-149,c…	197	174	11373	24.2205	6.21e-83	6.21e-83	1.32e-81
SMART	SM01088:SM01088	79	18.5446	9.71e-80	col-169,col-168,col-170,col-167,col-176,col-173,dpy-7,col-107,col-175,dpy-5,col-174,col-120,col-133,col-62,col-97,col-60,dpy-13,col-104,col-130,col-63,dpy-9,col-125,dpy-8,col-58,col-54,col-157,col-12,col-10,col-14,col-13,col-3,col-7,col-117,col-162,col-161,col-109,col-71,col-111,col-73,col-110,col-113,bli-6,col-65,bli-2,bli-1,lon-3,col-79,col-77,col-41,col-156,col-38,col-39,col-154,col-33,col-149…	180	161	5688	15.5056	5.73e-78	5.73e-78	9.7e-77
INTERPRO	IPR008160:Collagen triple helix repeat	66	15.493	1.71e-73	col-169,col-168,col-170,col-167,col-173,dpy-7,col-107,col-175,col-174,col-133,col-62,col-97,dpy-13,col-104,dpy-10,col-130,dpy-9,dpy-8,col-125,col-58,col-157,col-12,col-14,col-13,col-3,col-7,col-117,col-109,col-71,col-111,col-73,col-110,col-113,col-115,bli-6,bli-2,bli-1,lon-3,col-77,col-41,col-38,col-156,col-39,col-154,col-33,col-149,col-147,rol-1,rol-6,rol-8,col-180,sqt-3,sqt-2,sqt-1,col-92,col-9…	292	142	14476	23.0421	4.26e-71	2.13e-71	2.22e-70
GOTERM_BP_DIRECT	GO:0010171~body morphogenesis	49	11.5023	3.37e-18	col-169,lrp-1,col-168,col-170,col-167,col-176,cuti-1,dpy-7,dpy-5,dpy-18,col-97,dpy-13,dpy-10,dpy-9,col-125,lin-42,dpy-8,Y11D7A.9,col-157,M195.2,ptr-4,col-3,mlt-8,col-117,col-17,M02G9.1,col-110,col-73,F33D4.6,suro-1,bus-8,lon-3,col-38,col-154,rol-1,rol-6,sqt-3,sqt-2,sqt-1,noah-1,ant-1.3,col-90,col-92,glf-1,dpy-1,lpr-5,dpy-2,dpy-3,dpy-4	214	616	11627	4.32185	5.33e-16	5.33e-16	4.06e-15
GOTERM_BP_DIRECT	GO:0040002~collagen and cuticulin-based cuticle development	22	5.16432	1.03e-15	rol-1,rol-6,bli-2,sqt-3,bli-1,cuti-1,col-14,sqt-1,dpy-7,ant-1.3,dpy-5,dpy-18,col-79,dpy-13,glf-1,dpy-10,col-39,dpy-8,bli-6,grd-1,dpy-2,dpy-3	214	113	11627	10.5779	1.58e-13	7.89e-14	1.2e-12
GOTERM_BP_DIRECT	GO:0018996~molting cycle, collagen and cuticulin-based cuticle	31	7.277	2.46e-14	nas-24,lrp-1,mlt-11,bli-1,cuti-1,noah-2,acn-1,mam-1,bus-8,qua-1,ptr-10,ptr-18,ptr-17,ptr-16,tag-297,wrt-6,grd-1,grd-2,mlt-9,nas-38,T19A5.3,ptr-4,mlt-8,noah-1,ptr-1,T19B10.2,glf-1,bed-3,lron-9,wrt-4,fbn-1	214	300	11627	5.61428	3.89e-12	1.3e-12	2.97e-11
GOTERM_MF_DIRECT	GO:0042329~structural constituent of collagen and cuticulin-based cuticle	12	2.8169	1.9e-13	col-144,rol-6,dpy-10,col-145,bli-2,col-10,col-176,bli-1,sqt-1,lon-3,dpy-2,dpy-5	204	22	9479	25.3449	2.06e-11	1.03e-11	2.14e-10
GOTERM_BP_DIRECT	GO:0040011~locomotion	61	14.3192	1.34e-10	col-169,col-168,lrp-1,col-170,col-167,cuti-1,Y47G6A.15,acn-1,dpy-7,qua-1,dpy-18,col-97,dpy-13,ptr-16,dpy-10,dpy-9,col-125,tag-297,lin-42,dpy-8,wrt-6,grd-2,wrt-10,Y11D7A.9,col-157,ptr-4,col-3,mlt-8,col-117,K04H4.2,col-110,mlt-11,F10D11.6,bli-2,bli-1,B0310.6,noah-2,bus-8,pes-8,let-4,col-154,C26B9.3,F26A10.2,mlt-9,lpr-3,rol-6,sqt-3,noah-1,T19B10.2,col-92,glf-1,wrt-4,lron-9,fbn-1,grd-14,lpr-4,dpy-2,l…	214	1405	11627	2.35889	2.12e-08	5.3e-09	1.62e-07
GOTERM_CC_DIRECT	GO:0005576~extracellular region	25	5.86854	2.44e-09	nas-24,lpr-3,nas-38,clec-180,R12A1.3,nas-15,E01G6.1,nas-14,sqt-3,col-14,ZC84.1,cut-2,clec-161,K04H4.2,dpy-10,wrt-8,lgx-1,wrt-4,wrt-6,lpr-7,grd-2,lpr-4,lpr-5,lpr-6,T10E10.4	197	331	11373	4.36034	1.07e-07	5.36e-08	2.28e-06
INTERPRO	IPR006150:Cysteine-rich repeat	12	2.8169	4.42e-10	K04H4.2,F30H5.3,mlt-11,E01G6.1,Y43F8B.3,lgx-1,C35A5.10,ZC84.1,K10D3.4,C34F6.1,T10E10.4,M03F4.6	292	42	14476	14.1644	1.1e-07	3.66e-08	5.73e-07
GOTERM_CC_DIRECT	GO:0060102~collagen and cuticulin-based cuticle extracellular matrix	7	1.64319	1.04e-08	dpy-13,suro-1,rol-6,sqt-3,lon-3,qua-1,dpy-5	197	11	11373	36.7379	4.59e-07	1.53e-07	9.77e-06
SMART	SM00289:WR1	12	2.8169	4.04e-08	K04H4.2,F30H5.3,mlt-11,E01G6.1,Y43F8B.3,lgx-1,C35A5.10,ZC84.1,K10D3.4,C34F6.1,T10E10.4,M03F4.6	180	42	5688	9.02857	2.38e-06	1.19e-06	4.03e-05
GOTERM_BP_DIRECT	GO:0016539~intein-mediated protein splicing	6	1.40845	2.34e-07	wrt-4,wrt-8,wrt-6,grd-1,grd-2,qua-1	214	9	11627	36.2212	3.69e-05	7.39e-06	0.000282
GOTERM_BP_DIRECT	GO:0006952~defense response	14	3.28638	3.12e-07	B0024.4,pqn-54,abu-6,abu-11,abu-1,lys-2,abu-13,clec-174,abu-15,abu-12,col-92,abu-8,glf-1,col-54	214	121	11627	6.28632	4.94e-05	8.23e-06	0.000376
INTERPRO	IPR006141:Intein splice site	6	1.40845	3.74e-07	wrt-4,wrt-8,wrt-6,grd-1,grd-2,qua-1	292	9	14476	33.0502	9.32e-05	2.33e-05	0.000486
GOTERM_BP_DIRECT	GO:0010951~negative regulation of endopeptidase activity	10	2.34742	7.05e-07	R12A1.3,F30H5.3,mlt-11,E01G6.1,Y43F8B.3,C49H3.16,ZC84.1,C39B5.5,K10D3.4,C34F6.1	214	56	11627	9.7021	0.000111	1.59e-05	0.000849
GOTERM_BP_DIRECT	GO:0030968~endoplasmic reticulum unfolded protein response	11	2.58216	7.83e-07	abu-15,col-109,F53B1.4,abu-8,Y41C4A.11,arf-1.1,abu-10,abu-11,abu-6,abu-1,F41E6.11	214	73	11627	8.18698	0.000124	1.55e-05	0.000943
INTERPRO	IPR001767:Hint domain	6	1.40845	7.36e-07	wrt-4,wrt-8,wrt-6,grd-1,grd-2,qua-1	292	10	14476	29.7452	0.000183	3.67e-05	0.000956
INTERPRO	IPR003587:Hint domain N-terminal	6	1.40845	7.36e-07	wrt-4,wrt-8,wrt-6,grd-1,grd-2,qua-1	292	10	14476	29.7452	0.000183	3.67e-05	0.000956
INTERPRO	IPR003586:Hint domain C-terminal	6	1.40845	7.36e-07	wrt-4,wrt-8,wrt-6,grd-1,grd-2,qua-1	292	10	14476	29.7452	0.000183	3.67e-05	0.000956
INTERPRO	IPR002223:Proteinase inhibitor I2, Kunitz metazoa	9	2.11268	1.07e-06	R12A1.3,F30H5.3,mlt-11,E01G6.1,Y43F8B.3,C49H3.16,ZC84.1,K10D3.4,C34F6.1	292	40	14476	11.1545	0.000265	4.42e-05	0.00138304
INTERPRO	IPR006149:EB domain	7	1.64319	1.36e-06	F30H5.3,E01G6.1,lgx-1,ZC84.1,Y47D3B.6,K10D3.4,M03F4.6	292	19	14476	18.2646	0.00034	4.85e-05	0.00177126
SMART	SM00305:HintC	6	1.40845	6.47e-06	wrt-4,wrt-8,wrt-6,grd-1,grd-2,qua-1	180	10	5688	18.96	0.000382	0.000127	0.00646368
SMART	SM00306:HintN	6	1.40845	6.47e-06	wrt-4,wrt-8,wrt-6,grd-1,grd-2,qua-1	180	10	5688	18.96	0.000382	0.000127	0.00646368
INTERPRO	IPR001657:Hedgehog protein	5	1.17371	2.32e-06	wrt-4,wrt-8,wrt-6,grd-2,qua-1	292	6	14476	41.3128	0.000579	7.24e-05	0.0030181
GOTERM_BP_DIRECT	GO:0044765~single-organism transport	5	1.17371	3.67e-06	lpr-3,lpr-7,lpr-4,lpr-5,lpr-6	214	7	11627	38.8084	0.00058	6.44e-05	0.00442293
GOTERM_MF_DIRECT	GO:0004867~serine-type endopeptidase inhibitor activity	9	2.11268	6.97e-06	R12A1.3,F30H5.3,mlt-11,E01G6.1,Y43F8B.3,C49H3.16,ZC84.1,K10D3.4,C34F6.1	204	48	9479	8.71232	0.000753	0.000251	0.00784923
INTERPRO	IPR003582:Metridin-like ShK toxin	13	3.05164	3.09e-06	Y46G5A.29,T06A4.3,C16C8.2,phat-1,Y18H1A.9,T06A4.1,nas-15,suro-1,nas-14,F48G7.5,ZK218.5,mab-7,phat-4	292	114	14476	5.65333	0.000768	8.54e-05	0.00400816
GOTERM_BP_DIRECT	GO:0071470~cellular response to osmotic stress	6	1.40845	5.09e-06	col-144,col-145,col-10,col-176,sqt-1,dpy-5	214	15	11627	21.7327	0.000804	8.04e-05	0.00613392
GOTERM_BP_DIRECT	GO:0009650~UV protection	6	1.40845	7.3e-06	col-144,col-145,col-10,col-176,sqt-1,dpy-5	214	16	11627	20.3744	0.00115196	0.000105	0.00878938
INTERPRO	IPR002602:Domain of unknown function DB	7	1.64319	4.74e-06	Y65B4BL.1,C56C10.4,F35B3.4,F13H8.5,pqn-32,dao-2,C42D4.3	292	23	14476	15.0881	0.0011804	0.000118	0.00615799
SMART	SM00131:KU	9	2.11268	2.19e-05	R12A1.3,F30H5.3,mlt-11,E01G6.1,Y43F8B.3,C49H3.16,ZC84.1,K10D3.4,C34F6.1	180	39	5688	7.29231	0.00129402	0.000324	0.0219132
GOTERM_CC_DIRECT	GO:0071944~cell periphery	6	1.40845	4.7e-05	col-144,col-145,col-10,col-176,sqt-1,dpy-5	197	24	11373	14.4327	0.00206732	0.000517	0.0439934
INTERPRO	IPR007284:Ground-like domain	8	1.87793	1.82e-05	grl-21,grd-6,grl-16,grl-15,grd-1,grd-2,grl-7,grl-5	292	42	14476	9.44292	0.00452577	0.000412	0.023648
GOTERM_BP_DIRECT	GO:0007267~cell-cell signaling	5	1.17371	3.27e-05	wrt-4,wrt-8,wrt-6,grd-2,qua-1	214	11	11627	24.6963	0.00514814	0.00043	0.0393529
INTERPRO	IPR020901:Proteinase inhibitor I2, Kunitz, conserved site	7	1.64319	2.48e-05	R12A1.3,F30H5.3,mlt-11,E01G6.1,Y43F8B.3,ZC84.1,K10D3.4	292	30	14476	11.5676	0.00615233	0.000514	0.0321719
GOTERM_CC_DIRECT	GO:0005615~extracellular space	15	3.52113	0.000151	T06A4.3,T06A4.1,suro-1,sym-1,ttr-33,ttr-26,F23H12.5,lon-8,mlt-10,Y38A10A.2,Y18H1A.9,wrt-4,wrt-8,wrt-6,C39B5.5	197	258	11373	3.35645	0.00660188	0.00132388	0.140742
INTERPRO	IPR000731:Sterol-sensing domain	7	1.64319	4.39e-05	ptr-18,ptr-17,ptr-16,che-14,ptr-4,ptr-10,ptr-1	292	33	14476	10.516	0.010883	0.000841	0.0570384
INTERPRO	IPR009924:Protein of unknown function DUF1459	5	1.17371	6.97e-05	nspb-12,nspb-11,nspb-6,nspb-8,nspb-7	292	12	14476	20.6564	0.01721	0.00123922	0.0904725
GOTERM_BP_DIRECT	GO:0006508~proteolysis	19	4.46009	0.000156	nas-24,T06A4.3,nas-38,T06A4.1,suro-1,nas-15,nas-14,nas-30,adt-1,acn-1,qua-1,Y39B6A.24,Y18H1A.9,F19C7.2,wrt-4,wrt-8,wrt-6,grd-1,grd-2	214	370	11627	2.79001	0.024323	0.00189234	0.187602
GOTERM_MF_DIRECT	GO:0030246~carbohydrate binding	18	4.22535	0.000238	clec-99,clec-180,clec-219,clec-207,clec-60,clec-137,clec-138,clec-95,clec-78,clec-197,clec-86,aagr-4,clec-4,clec-174,clec-161,pqn-84,clec-66,clec-61	204	300	9479	2.78794	0.025375	0.00640503	0.267614
INTERPRO	IPR011038:Calycin-like	6	1.40845	0.000148	Y46G5A.29,lpr-3,mab-7,lpr-4,lpr-5,lpr-6	292	26	14476	11.4405	0.0360656	0.00244581	0.191336
KEGG_PATHWAY	cel01100:Metabolic pathways	10	2.34742	0.00189041	dpy-18,F53B1.4,nnt-1,alh-13,aagr-4,C14F11.6,T03D8.6,M153.1,F44E7.2,mpst-4	16	684	3036	2.77412	0.0425871	0.0425871	1.48863
GOTERM_BP_DIRECT	GO:0006979~response to oxidative stress	8	1.87793	0.000433	T06D8.10,C16C8.2,col-144,col-145,col-10,col-176,sqt-1,dpy-5	214	75	11627	5.79539	0.0662043	0.00488074	0.520995
INTERPRO	IPR003392:Patched	6	1.40845	0.000351	ptr-18,ptr-17,ptr-16,ptr-4,ptr-10,ptr-1	292	31	14476	9.59523	0.0836917	0.00544776	0.454676
SMART	SM00254:ShKT	11	2.58216	0.0017245	Y46G5A.29,T06A4.3,phat-1,Y18H1A.9,C16C8.2,nas-15,suro-1,nas-14,ZK218.5,F48G7.5,phat-4	180	106	5688	3.27925	0.0968198	0.0201606	1.70877
INTERPRO	IPR003146:Proteinase inhibitor, carboxypeptidase propeptide	4	0.938967	0.000418	T06A4.3,Y18H1A.9,T06A4.1,suro-1	292	8	14476	24.7877	0.0988155	0.00610162	0.541019
INTERPRO	IPR016187:C-type lectin fold	16	3.75587	0.000426	clec-99,clec-180,clec-219,clec-207,clec-137,clec-60,clec-138,clec-95,clec-78,clec-197,clec-86,clec-4,clec-174,clec-161,clec-66,clec-61	292	273	14476	2.90551	0.100751	0.00588238	0.552169
GOTERM_BP_DIRECT	GO:0002064~epithelial cell development	5	1.17371	0.000872	H42K12.3,let-4,noah-2,noah-1,H03E18.1	214	24	11627	11.3191	0.128822	0.0091518	1.04617
INTERPRO	IPR009020:Proteinase inhibitor, propeptide	4	0.938967	0.00117693	T06A4.3,Y18H1A.9,T06A4.1,suro-1	292	11	14476	18.0274	0.254148	0.0153146	1.51725
INTERPRO	IPR020894:Cadherin conserved site	4	0.938967	0.00117693	cdh-12,cdh-5,cdh-7,cdh-10	292	11	14476	18.0274	0.254148	0.0153146	1.51725
GOTERM_BP_DIRECT	GO:0007156~homophilic cell adhesion via plasma membrane adhesion molecules	4	0.938967	0.00190072	cdh-12,cdh-5,cdh-7,cdh-10	214	14	11627	15.5234	0.259625	0.0186121	2.26626
GOTERM_BP_DIRECT	GO:0040018~positive regulation of multicellular organism growth	16	3.75587	0.00238654	lrp-1,acn-1,qua-1,bus-4,dpy-18,ptr-16,glf-1,let-4,dpy-8,wrt-4,wrt-6,grd-1,grd-2,grd-14,dpy-1,wrt-10	214	357	11627	2.43504	0.314443	0.0219625	2.83791
INTERPRO	IPR000884:Thrombospondin, type 1 repeat	6	1.40845	0.00163363	H42K12.3,nas-38,C11H1.5,adt-1,F23H12.5,F15B9.8	292	43	14476	6.91749	0.334426	0.0201495	2.10026
INTERPRO	IPR016186:C-type lectin-like	14	3.28638	0.00178034	clec-99,clec-180,clec-219,clec-60,clec-207,clec-95,clec-197,clec-78,clec-86,clec-4,clec-174,clec-161,clec-66,clec-61	292	252	14476	2.75419	0.358341	0.0209069	2.28687
INTERPRO	IPR001304:C-type lectin	13	3.05164	0.00209435	clec-99,clec-180,clec-60,clec-207,clec-95,clec-197,clec-78,clec-86,clec-4,clec-174,clec-161,clec-66,clec-61	292	226	14476	2.85168	0.406691	0.0234497	2.68518
GOTERM_BP_DIRECT	GO:0022404~molting cycle process	4	0.938967	0.00340986	H42K12.3,noah-2,noah-1,H03E18.1	214	17	11627	12.7839	0.417064	0.0295371	4.032
INTERPRO	IPR000834:Peptidase M14, carboxypeptidase A	4	0.938967	0.00248284	T06A4.3,Y18H1A.9,T06A4.1,suro-1	292	14	14476	14.1644	0.461516	0.026554	3.1759
INTERPRO	IPR002126:Cadherin	4	0.938967	0.00248284	cdh-12,cdh-5,cdh-7,cdh-10	292	14	14476	14.1644	0.461516	0.026554	3.1759
INTERPRO	IPR009030:Insulin-like growth factor binding protein, N-terminal	5	1.17371	0.00290309	lrp-1,clec-78,fbn-1,F58E6.13,M03F4.6	292	30	14476	8.26256	0.515153	0.029713	3.70415
GOTERM_BP_DIRECT	GO:0042335~cuticle development	4	0.938967	0.0047299	H42K12.3,noah-2,noah-1,H03E18.1	214	19	11627	11.4383	0.527207	0.0386591	5.55244
INTERPRO	IPR015919:Cadherin-like	4	0.938967	0.00370785	cdh-12,cdh-5,cdh-7,cdh-10	292	16	14476	12.3938	0.603457	0.0363228	4.70832
INTERPRO	IPR000742:Epidermal growth factor-like domain	8	1.87793	0.00525497	Y46G5A.29,lrp-1,lgx-1,C09F9.2,clec-78,fbn-1,mab-7,F58E6.13	292	105	14476	3.77717	0.730702	0.0492072	6.61168
